# Supplementary material for: GADD45A is a mediator of mitochondrial loss, atrophy, and weakness in skeletal muscle
Source: JCI Insight. 2023 Nov 22;8(22):e171772. doi: 10.1172/jci.insight.171772 (PMC10721312; doi:10.1172/jci.insight.171772)
Supplement: Supplemental table 1 [file jciinsight-8-171772-s024.xlsx]

## Sheet: Sheet1
	Table S1. TMT-mass spectroscopy data from quadriceps of 15-month-old male littermate control and GADD45A mTg mice
				Raw intensities log2 transformed and quantile normalized
	Accession	Protein Name	Gene Symbol	Control-1	Control-2	Control-3	Control-4	Control-5	GADD45A mTg -1	GADD45A mTg -2	GADD45A mTg -3	GADD45A mTg -4	GADD45A mTg -5	log2FC	P-value	FDR
	P58742	Aladin	Aaas	15.4276	15.3457	15.1666	15.5931	15.3345	15.4411	15.3457	15.4482	15.4768	15.2647	0.0217846	0.784789	0.896058
	Q9D2R0	Acetoacetyl-CoA synthetase	Aacs	15.7205	15.686	16.1679	15.7143	15.8862	15.817	16.2598	15.7821	15.7565	16.3279	0.153666	0.320238	0.535375
	Q3UHJ0	AP2-associated protein kinase 1	Aak1	16.1082	16.2812	16.0536	16.3633	16.0929	16.3411	16.2168	16.22	16.2142	16.2303	0.0646422	0.319698	0.535023
	Q8R0P4	Mth938 domain-containing protein	Aamdc	19.5023	19.4946	19.7609	19.4946	19.8226	19.5047	19.6663	19.8013	19.6081	19.6832	0.0376858	0.666714	0.829766
	Q9D2V5	Protein AAR2 homolog	Aar2	13.2901	13.4456	13.4778	13.8415	13.7467	13.4814	13.4679	13.4456	13.7384	13.3236	-0.0689462	0.572589	0.763159
	Q8BGQ7	Alanine--tRNA ligase, cytoplasmic	Aars1	20.4846	20.4791	20.4867	20.4922	20.6095	20.3986	20.5175	20.4117	20.5175	20.4316	-0.055058	0.125092	0.282884
	Q14CH7	Alanine--tRNA ligase, mitochondrial	Aars2	13.8186	13.8555	13.3466	13.7411	13.9331	13.6207	13.4665	13.8023	13.3328	13.2861	-0.237313	0.0901763	0.222421
	Q3THG9	Alanyl-tRNA editing protein Aarsd1	Aarsd1	18.773	18.6792	18.4849	18.734	18.6594	18.7757	18.7092	18.7925	18.7526	18.6914	0.0781593	0.141388	0.308881
	Q9CQF6	L-aminoadipate-semialdehyde dehydrogenase-phosphopantetheinyl transferase	Aasdhppt	15.6723	15.6914	15.6044	15.6993	15.6611	15.7493	15.7018	15.6326	15.8843	15.6247	0.0528478	0.293104	0.509482
	P61922	4-aminobutyrate aminotransferase, mitochondrial	Abat	15.4546	15.3287	15.3901	15.1806	15.1721	15.5234	15.3502	15.0922	15.5577	15.7256	0.144604	0.233209	0.437666
	Q8K441	ATP-binding cassette sub-family A member 6	Abca6	15.6611	15.7059	15.9447	15.789	15.9786	15.8136	15.7936	15.7677	15.7591	15.9072	-0.00759473	0.911766	0.960278
	Q8K440	ABC-type organic anion transporter ABCA8B	Abca8b	15.3406	15.458	15.4719	15.4067	15.4006	15.3523	15.5109	15.3066	15.2772	15.4984	-0.0264668	0.624157	0.801916
	Q8K449	ATP-binding cassette sub-family A member 9	Abca9	15.393	15.1737	15.6065	15.2764	15.5993	15.367	15.3973	15.3021	15.6831	15.5518	0.050501	0.647596	0.817439
	Q9JI39	ATP-binding cassette sub-family B member 10, mitochondrial	Abcb10	15.6099	15.5014	15.465	15.5785	15.5838	15.3009	15.1161	15.0942	15.2223	15.3287	-0.335274	8.68043e-10	1.55293e-08
	P21447	ATP-dependent translocase ABCB1	Abcb1a	16.2303	16.2349	16.1865	16.0877	16.2906	16.2118	16.2303	16.0953	16.1049	16.2948	-0.0185967	0.715896	0.857193
	P06795	ATP-dependent translocase ABCB1	Abcb1b	13.0213	13.4778	13.8505	13.3073	13.5347	13.5074	13.6428	13.3236	13.4092	13.5491	0.0481054	0.743752	0.872963
	P21440	Phosphatidylcholine translocator ABCB4	Abcb4	14.4425	14.6433	14.6102	14.6063	14.4791	14.6388	14.6261	14.5158	14.7772	14.6473	0.0847602	0.141126	0.30844
	Q9DC29	ATP-binding cassette sub-family B member 6	Abcb6	15.9873	15.8996	15.5942	15.9197	15.8704	15.556	15.8222	15.5043	16.1096	15.7459	-0.106618	0.402567	0.617918
	Q61102	Iron-sulfur clusters transporter ABCB7, mitochondrial	Abcb7	18.1745	18.144	17.9649	18.0995	18.0601	17.9873	17.9426	17.8652	17.9742	17.9937	-0.136012	0.00175285	0.00921753
	Q9CXJ4	Mitochondrial potassium channel ATP-binding subunit	Abcb8	19.4294	19.5358	19.1341	19.4559	19.3078	19.1999	19.0901	19.0033	19.1748	19.1935	-0.240294	0.00251124	0.0124267
	O35379	Multidrug resistance-associated protein 1	Abcc1	17.4465	17.2744	17.3408	17.3737	17.4283	17.0688	17.1842	17.3124	17.2476	17.2287	-0.16438	0.00127038	0.00697635
	E9Q236	ATP-binding cassette sub-family C member 4	Abcc4	15.833	15.7591	15.9428	15.8562	15.8833	15.4442	15.7381	15.5031	15.7334	15.4896	-0.273202	0.000104877	0.000755171
	Q9R1X5	ATP-binding cassette sub-family C member 5	Abcc5	12.0256	11.7858	12.5843	12.2022	11.998	12.2831	11.9233	12.2365	12.0186	11.7463	-0.0776252	0.641464	0.813112
	P70170	ATP-binding cassette sub-family C member 9	Abcc9	20.3462	20.2834	20.229	20.3013	20.3056	20.2306	20.246	20.218	20.2768	20.168	-0.0652473	0.0125361	0.0482
	P48410	ATP-binding cassette sub-family D member 1	Abcd1	15.3199	15.2172	15.1544	15.3648	14.9866	15.1707	15.061	15.1312	15.3329	15.0805	-0.0533239	0.51774	0.721123
	Q61285	ATP-binding cassette sub-family D member 2	Abcd2	17.5049	17.4771	17.4448	17.3792	17.2429	17.1395	17.3337	17.1938	16.9831	17.1921	-0.241331	0.00098375	0.0055728
	P55096	ATP-binding cassette sub-family D member 3	Abcd3	17.7654	17.6678	17.4659	17.6878	17.3775	17.8483	17.7521	17.6746	17.8416	17.6628	0.163002	0.0497603	0.142886
	O89016	Lysosomal cobalamin transporter ABCD4	Abcd4	15.432	15.5043	15.4768	15.4546	15.5518	15.6121	15.7714	15.7936	15.6368	15.6914	0.217169	1.54777e-07	1.99448e-06
	P61222	ATP-binding cassette sub-family E member 1	Abce1	20.1302	20.246	20.0668	20.1471	20.1067	19.9286	19.8304	19.9442	19.8291	19.9655	-0.239797	8.8208e-09	1.38316e-07
	Q6P542	ATP-binding cassette sub-family F member 1	Abcf1	17.7225	17.6979	17.7018	17.7701	17.6865	17.6182	17.6571	17.676	17.8142	17.5967	-0.0433227	0.28892	0.50423
	Q99LE6	ATP-binding cassette sub-family F member 2	Abcf2	19.6358	19.6453	19.6663	19.6832	19.6199	19.5982	19.5758	19.6794	19.6409	19.6199	-0.0272462	0.195333	0.387392
	Q8K268	ATP-binding cassette sub-family F member 3	Abcf3	18.0577	18.0849	17.9244	18.1315	17.9837	18.1219	18.0747	18.1878	18.1345	18.0988	0.0870937	0.035739	0.11042
	Q7TMS5	Broad substrate specificity ATP-binding cassette transporter ABCG2	Abcg2	16.7311	16.8137	16.912	16.912	16.7989	17.2004	17.3864	17.5095	17.1938	17.2856	0.481568	3.6341e-12	9.31976e-11
	Q6PE15	Palmitoyl-protein thioesterase ABHD10, mitochondrial	Abhd10	15.6153	15.497	15.4995	15.5287	15.367	15.5014	15.3786	15.3199	15.5506	15.4421	-0.0629943	0.272777	0.487419
	Q8K4F5	Protein ABHD11	Abhd11	19.2914	19.4407	19.1748	19.3355	19.305	19.0156	18.914	18.9099	18.8086	19.0941	-0.361021	2.70441e-08	3.98843e-07
	Q99LR1	Lysophosphatidylserine lipase ABHD12	Abhd12	16.3345	16.4796	16.1601	16.3198	16.3665	16.6188	16.61	16.7937	16.4569	16.5059	0.264951	0.000623625	0.00374031
	Q8VCR7	Protein ABHD14B	Abhd14b	17.0788	16.9816	17.1073	16.8997	17.0173	16.9128	16.9808	16.8617	16.9085	17.0025	-0.0836818	0.0619769	0.16986
	Q9Z1Q2	Phosphatidylserine lipase ABHD16A	Abhd16a	19.1818	19.2721	19.1515	19.2772	19.3066	19.014	19.0156	19.1198	19.0525	18.9623	-0.204997	2.53415e-07	3.15616e-06
	Q9DBL9	1-acylglycerol-3-phosphate O-acyltransferase ABHD5	Abhd5	13.6377	14.0765	14.0298	13.7263	13.7102	13.8696	14.1404	13.6007	13.6226	13.9349	-0.00249473	0.985307	0.995428
	Q8R2Y0	Monoacylglycerol lipase ABHD6	Abhd6	14.4369	14.3457	14.5139	14.3078	14.3393	14.2187	14.3771	14.246	14.2491	14.3868	-0.0931994	0.0737661	0.193464
	Q8CBW3	Abl interactor 1	Abi1	16.6492	16.5405	16.7609	16.6814	16.864	16.6465	16.7848	16.697	16.858	16.6285	0.0237662	0.732182	0.866599
	Q4JIM5	Tyrosine-protein kinase ABL2	Abl2	12.1508	12.369	11.9788	11.8709	11.9189	12.2513	12.6562	12.1204	11.97	12.1998	0.181863	0.213869	0.41375
	Q8K4G5	Actin-binding LIM protein 1	Ablim1	17.9614	18.0112	17.9438	18.0025	18.0164	18.1949	18.1234	17.8591	18.1048	18.3806	0.145503	0.0877896	0.218571
	Q8BL65	Actin-binding LIM protein 2	Ablim2	19.3337	19.323	19.4752	19.2677	19.5661	19.4023	19.5806	19.2592	19.4257	19.5306	0.0465464	0.553071	0.747466
	Q69ZX8	Actin-binding LIM protein 3	Ablim3	16.3394	16.5171	16.3789	16.5127	16.5442	16.3875	16.2886	16.2156	16.2361	16.4992	-0.133053	0.0469238	0.136396
	Q8BUZ1	Actin-binding Rho-activating protein	Abra	16.9319	16.912	16.644	16.8394	16.6146	17.4054	17.382	17.3856	17.6362	17.0678	0.587013	1.82395e-07	2.32163e-06
	Q4KML4	Costars family protein ABRACL	Abracl	14.6888	14.4396	14.8369	14.425	14.8896	14.601	14.7649	14.4791	14.3771	14.5693	-0.097682	0.402486	0.617918
	Q3TCJ1	BRISC complex subunit Abraxas 2	Abraxas2	16.7035	16.691	16.7018	16.7117	16.7222	16.8714	16.7386	16.8215	16.8441	16.758	0.100659	9.79213e-05	0.000709998
	Q9QYL7	Activator of basal transcription 1	Abt1	14.5988	14.3619	14.2947	14.547	14.892	14.63	15.0457	15.4442	14.9416	15.0088	0.475186	0.00444652	0.0202171
	Q921H8	3-ketoacyl-CoA thiolase A, peroxisomal	Acaa1a	17.8315	17.7438	17.7177	17.804	17.6979	17.4927	17.5355	17.6262	17.5424	17.4875	-0.22211	4.39442e-10	8.28244e-09
	Q8BWT1	3-ketoacyl-CoA thiolase, mitochondrial	Acaa2	21.5409	21.6543	21.0498	21.3978	21.2912	21.0072	20.8252	20.6933	21.2287	21.0298	-0.42996	0.00198883	0.0102921
	Q5SWU9	Acetyl-CoA carboxylase 1	Acaca	16.2906	16.1876	16.5704	16.2361	16.3621	16.1167	16.9557	16.3022	16.3533	16.9064	0.197498	0.279211	0.494851
	E9Q4Z2	Acetyl-CoA carboxylase 2	Acacb	20.4507	20.4253	20.2798	20.4694	20.4025	20.3013	20.2834	20.3013	20.3196	20.1755	-0.129315	0.00219764	0.0111837
	Q8K370	Acyl-CoA dehydrogenase family member 10	Acad10	18.6903	18.804	18.5267	18.7352	18.5186	18.804	18.7219	18.6513	18.8414	18.8473	0.118222	0.0838226	0.212661
	Q80XL6	Acyl-CoA dehydrogenase family member 11	Acad11	18.0067	18.0304	17.6853	17.9714	17.7639	18.1062	17.9514	17.7965	17.7258	17.8142	-0.0127213	0.895915	0.950069
	Q9D7B6	Isobutyryl-CoA dehydrogenase, mitochondrial	Acad8	19.3749	19.4605	19.2249	19.3162	19.3021	19.3272	19.3855	19.2677	19.2818	19.3965	-0.0039888	0.932698	0.967698
	Q8JZN5	Complex I assembly factor ACAD9, mitochondrial	Acad9	19.6794	19.6589	19.4856	19.6553	19.5612	19.3514	19.305	19.3463	19.3498	19.4189	-0.253833	6.65463e-10	1.21986e-08
	P51174	Long-chain specific acyl-CoA dehydrogenase, mitochondrial	Acadl	21.3845	21.4402	21.0613	21.3132	21.1763	21.2187	21.0765	21.1476	21.4662	21.2287	-0.0475681	0.618398	0.798062
	P45952	Medium-chain specific acyl-CoA dehydrogenase, mitochondrial	Acadm	20.8942	20.9098	20.5613	20.7944	20.7092	20.7459	20.5273	20.5984	20.7657	20.7657	-0.093198	0.25085	0.459995
	Q07417	Short-chain specific acyl-CoA dehydrogenase, mitochondrial	Acads	20.3228	20.4828	20.1755	20.3262	20.2372	20.2834	20.1845	20.2103	20.1783	20.3434	-0.0689136	0.257317	0.468061
	Q9DBL1	Short/branched chain specific acyl-CoA dehydrogenase, mitochondrial	Acadsb	19.8226	19.7031	19.6119	19.7362	19.4257	19.8105	19.7699	19.7185	20.1548	19.8405	0.198915	0.0517907	0.147929
	P50544	Very long-chain specific acyl-CoA dehydrogenase, mitochondrial	Acadvl	22.413	22.4279	21.914	22.3156	22.1448	22.1031	21.9043	21.914	22.1448	21.9894	-0.231933	0.0319586	0.100957
	Q6ZQK5	Arf-GAP with coiled-coil, ANK repeat and PH domain-containing protein 2	Acap2	14.2763	14.1578	14.3743	13.7898	14.2491	14.2911	14.2187	14.1156	14.0772	14.3515	0.0413634	0.715297	0.857193
	Q8QZT1	Acetyl-CoA acetyltransferase, mitochondrial	Acat1	21.0256	21.098	20.772	20.9738	20.9553	20.8327	20.6253	20.6149	20.7413	20.8209	-0.23793	0.000856617	0.00492224
	Q8CAY6	Acetyl-CoA acetyltransferase, cytosolic	Acat2	17.7509	17.6048	17.6667	17.4891	17.5016	17.3766	17.5225	17.2429	17.4864	17.4798	-0.180958	0.0108509	0.0428602
	Q8BMP6	Golgi resident protein GCP60	Acbd3	16.2399	16.2076	16.2846	16.2948	16.2142	16.4188	16.2906	16.2723	16.5742	16.3394	0.130829	0.0236324	0.0792209
	Q5XG73	Acyl-CoA-binding domain-containing protein 5	Acbd5	15.9161	15.7247	15.611	15.8807	15.7143	15.9072	15.7848	15.8876	15.9594	15.7714	0.0927108	0.16788	0.350857
	Q9D061	Acyl-CoA-binding domain-containing protein 6	Acbd6	11.7722	12.082	12.2435	11.998	11.7772	11.9052	12.2538	11.9476	12.5998	12.0371	0.174121	0.26646	0.479665
	P09470	Angiotensin-converting enzyme	Ace	18.9959	19.047	19.4515	19.0806	19.2794	19.1818	19.1386	19.1386	19.1999	19.3039	0.021663	0.810392	0.909023
	P21836	Acetylcholinesterase	Ache	15.9699	16.0889	15.8309	15.9813	15.9584	16.3345	16.3725	16.3	16.2536	16.1897	0.324183	4.30861e-10	8.15658e-09
	Q9JIX8	Apoptotic chromatin condensation inducer in the nucleus	Acin1	17.1588	17.0349	17.2762	17.1269	17.2705	17.1073	17.3201	17.106	17.3523	17.2591	0.0554751	0.423092	0.639738
	Q91V92	ATP-citrate synthase	Acly	18.6483	18.4527	19.0852	18.6109	18.9584	18.9344	19.4832	18.6996	18.6934	19.7937	0.369767	0.139572	0.305894
	P28271	Cytoplasmic aconitate hydratase	Aco1	19.8728	19.9499	19.9523	19.8898	19.9991	19.6766	19.7526	19.7108	19.6366	19.8507	-0.207317	1.66458e-06	1.79789e-05
	Q99KI0	Aconitate hydratase, mitochondrial	Aco2	23.4549	23.4549	23.3704	23.3704	23.6165	23.2347	23.1194	22.9653	22.9401	23.3142	-0.33868	7.9841e-05	0.000598923
	O55137	Acyl-coenzyme A thioesterase 1	Acot1	12.6165	12.8875	12.6097	12.7012	12.3067	11.8541	12.7285	12.6356	12.7504	12.397	-0.151236	0.429778	0.646655
	Q9CQR4	Acyl-coenzyme A thioesterase 13	Acot13	18.4918	18.5159	18.2764	18.3656	18.4145	18.1788	18.0522	18.0601	17.8779	18.2148	-0.336074	4.60961e-06	4.60232e-05
	Q9QYR9	Acyl-coenzyme A thioesterase 2, mitochondrial	Acot2	20.6447	20.713	20.2256	20.4331	20.2338	20.3434	20.2719	20.2798	20.7372	20.4694	-0.0296827	0.823701	0.916084
	Q91V12	Cytosolic acyl coenzyme A thioester hydrolase	Acot7	16.547	16.6062	16.6241	16.6652	16.6714	16.808	16.6588	16.5835	16.7371	16.8323	0.101134	0.0497366	0.142886
	P58137	Acyl-coenzyme A thioesterase 8	Acot8	14.6799	14.973	14.5812	14.9627	14.5158	14.9813	15.079	14.8749	15.0394	15.0152	0.25543	0.0120424	0.0467158
	Q9R0X4	Acyl-coenzyme A thioesterase 9, mitochondrial	Acot9	18.5302	18.4372	18.3332	18.4632	18.2823	18.8896	18.9241	18.9429	18.8442	18.9021	0.491363	1.05532e-24	9.63858e-23
	Q9R0H0	Peroxisomal acyl-coenzyme A oxidase 1	Acox1	19.1022	19.0825	18.6769	18.9412	18.732	19.2845	19.1164	18.867	19.1439	19.1557	0.206527	0.0627742	0.17137
	Q9EPL9	Peroxisomal acyl-coenzyme A oxidase 3	Acox3	16.3375	16.35	16.0834	16.3354	16.038	16.4536	16.3411	16.2751	16.4035	16.2142	0.10862	0.181818	0.36888
	Q9D358	Low molecular weight phosphotyrosine protein phosphatase	Acp1	18.5672	18.5544	18.7526	18.5121	18.9171	18.3409	18.6035	18.4117	18.4416	18.5228	-0.196578	0.0267921	0.0878337
	P24638	Lysosomal acid phosphatase	Acp2	13.6126	13.5653	13.7384	13.5691	13.7942	13.8134	13.6512	13.6765	13.7411	13.931	0.106709	0.121106	0.276162
	Q8BP40	Lysophosphatidic acid phosphatase type 6	Acp6	17.9768	18.1964	18.0865	18.0191	18.2533	17.9802	18.0231	17.9671	17.6229	18.1234	-0.163058	0.101168	0.242042
	Q8VCW8	Medium-chain acyl-CoA ligase ACSF2, mitochondrial	Acsf2	16.3354	16.5695	16.3875	16.3647	16.4238	16.5987	16.5574	16.4586	16.4458	16.7814	0.152195	0.0375079	0.114838
	Q3URE1	Malonate--CoA ligase ACSF3, mitochondrial	Acsf3	16.73	16.9391	16.6634	16.9085	16.7167	16.5819	16.5597	16.5455	16.617	16.7335	-0.184042	0.00451205	0.0204436
	P41216	Long-chain-fatty-acid--CoA ligase 1	Acsl1	22.7819	22.9401	22.4544	22.7587	22.4544	22.7206	22.7431	22.6582	22.7587	22.8424	0.0666908	0.508784	0.714714
	Q9CZW4	Fatty acid CoA ligase Acsl3	Acsl3	18.3806	18.4209	18.6238	18.6648	18.7898	19.4257	19.582	19.7096	19.5806	19.2738	0.938351	2.47036e-18	1.31232e-16
	Q9QUJ7	Long-chain-fatty-acid--CoA ligase 4	Acsl4	17.463	17.3628	17.4042	17.3809	17.4132	17.3431	17.4103	17.4223	17.3512	17.4	-0.0194372	0.405893	0.620659
	Q91WC3	Long-chain-fatty-acid--CoA ligase 6	Acsl6	19.3255	19.1198	19.014	19.2137	19.1598	19.2515	19.3379	19.4237	19.4172	19.1696	0.153423	0.0307182	0.0975116
	Q99NB1	Acetyl-coenzyme A synthetase 2-like, mitochondrial	Acss1	18.6005	18.7471	18.2846	18.5609	18.4573	18.8142	18.4868	18.3439	18.8347	18.8244	0.130736	0.308631	0.524048
	Q9QXG4	Acetyl-coenzyme A synthetase, cytoplasmic	Acss2	17.676	17.7498	17.6531	17.7177	17.7266	17.8898	18.1023	17.8133	17.6727	18.2887	0.248675	0.0241286	0.0805215
	Q14DH7	Acyl-CoA synthetase short-chain family member 3, mitochondrial	Acss3	12.6712	13.0484	12.7044	12.976	12.9871	12.7128	12.1699	12.748	12.1572	12.5794	-0.40398	0.00769421	0.0322815
	P68134	Actin, alpha skeletal muscle	Acta1	28.9906	28.9906	28.9906	28.9906	28.9906	28.9906	28.5827	29.1154	29.1154	28.9906	-0.0316478	0.747014	0.874691
	P62737	Actin, aortic smooth muscle	Acta2	18.1464	18.0723	18.0577	18.0204	17.8104	17.7387	17.3599	17.7207	17.8629	17.267	-0.431598	0.000853782	0.00491137
	P60710	Actin, cytoplasmic 1	Actb	19.497	19.6063	19.6914	19.664	19.6813	19.5128	19.5114	19.6358	19.6424	19.5806	-0.0514023	0.261643	0.473614
	Q8BFZ3	Beta-actin-like protein 2	Actbl2	16.0079	16.017	15.7247	16.4352	15.7584	16.0889	15.8716	16.6075	15.8345	15.8345	0.0587542	0.763148	0.883239
	Q9Z2N8	Actin-like protein 6A	Actl6a	15.9786	15.9674	15.8798	16.0667	15.8949	15.9276	16.042	16.0093	15.9161	15.8949	0.000499803	0.990945	0.996253
	Q7TPR4	Alpha-actinin-1	Actn1	21.3377	21.2359	21.1685	21.3377	21.0213	21.2576	21.1308	21.2287	21.4525	21.11	0.0157334	0.853118	0.930055
	Q9JI91	Alpha-actinin-2	Actn2	23.8867	23.9552	23.5305	23.8867	23.5768	24.4396	24.3234	24.3234	24.2126	24.2126	0.53514	4.7288e-08	6.7447e-07
	O88990	Alpha-actinin-3	Actn3	25.4132	25.4132	25.4132	25.4889	25.2268	25.4889	25.4889	25.4889	25.4889	25.4132	0.0827225	0.0731252	0.191977
	P57780	Alpha-actinin-4	Actn4	20.1019	20.0405	20.0295	19.9442	19.9576	19.9066	19.8728	19.8105	19.9009	20.037	-0.109181	0.020107	0.0694144
	Q9QZB7	Actin-related protein 10	Actr10	17.8898	17.9634	17.7639	17.8604	17.8403	18.0285	17.9837	18.0988	17.885	18.0112	0.137901	0.00377271	0.0177423
	P61164	Alpha-centractin	Actr1a	19.2626	19.2543	19.1422	19.2376	19.1002	19.305	19.2019	19.323	19.3136	19.1673	0.0627869	0.172697	0.356853
	Q8R5C5	Beta-centractin	Actr1b	18.2426	18.049	18.1062	18.0245	18.0218	18.1709	18.2148	18.1082	18.283	17.885	0.043543	0.584611	0.773047
	P61161	Actin-related protein 2	Actr2	19.4366	19.4366	19.5384	19.3714	19.458	19.4536	19.5023	19.3912	19.5206	19.4319	0.0117453	0.741848	0.871994
	Q99JY9	Actin-related protein 3	Actr3	19.1935	19.1164	19.3198	19.1315	19.3415	19.2289	19.3066	19.2048	19.2753	19.253	0.0331647	0.508281	0.7142
	Q641P0	Actin-related protein 3B	Actr3b	13.5331	13.3867	13.6814	13.4361	13.4361	12.9468	13.1476	12.8724	13.0095	13.173	-0.464795	2.39881e-09	4.02846e-08
	Q80US4	Actin-related protein 5	Actr5	11.8949	11.8166	11.3701	11.03	11.5998	11.1595	11.7542	11.8069	11.5416	11.8434	0.0788704	0.696195	0.846424
	Q61271	Activin receptor type-1B	Acvr1b	12.397	12.3151	12.2513	12.0763	12.3852	11.8827	12.0463	12.0065	11.7362	11.9895	-0.352733	1.29494e-05	0.000116232
	P27038	Activin receptor type-2A	Acvr2a	11.2887	11.0174	10.472	10.838	11.207	11.2887	11.1189	11.0964	11.6167	0	-1.94048	0.391108	0.607793
	Q99JW2	Aminoacylase-1	Acy1	18.0231	18.198	18.1147	18.065	18.2072	18.1536	18.1808	18.1536	18.2579	18.47	0.121593	0.0819555	0.208942
	Q91XE4	N-acyl-aromatic-L-amino acid amidohydrolase (carboxylate-forming)	Acy3	15.3417	15.2011	15.6898	15.1502	15.3009	15.522	15.6224	15.4164	15.674	15.5916	0.228533	0.0289661	0.0930274
	P56376	Acylphosphatase-1	Acyp1	18.6162	18.7748	18.9099	18.641	18.9222	18.4687	18.5609	18.6494	18.279	18.5983	-0.261557	0.00430729	0.0197045
	P56375	Acylphosphatase-2	Acyp2	21.2187	21.2287	21.3775	21.0613	21.352	21.088	21.2489	21.3005	21.1449	21.2658	-0.038015	0.582471	0.770805
	Q80SY6	Adenosine deaminase-like protein	Adal	16.5819	16.5686	16.7386	16.5383	16.6342	16.9476	16.9879	17.0852	16.9048	17.0069	0.374162	7.51276e-16	3.05558e-14
	O35598	Disintegrin and metalloproteinase domain-containing protein 10	Adam10	15.4493	15.491	15.2577	15.316	15.5785	15.5727	15.6965	15.6632	15.3272	15.5273	0.138886	0.112056	0.261598
	Q61072	Disintegrin and metalloproteinase domain-containing protein 9	Adam9	14.1823	13.9814	13.9331	13.8093	14.0352	13.9427	13.9125	13.8784	13.9858	13.8784	-0.068677	0.287334	0.502135
	P97857	A disintegrin and metalloproteinase with thrombospondin motifs 1	Adamts1	17.9661	17.1196	18.0304	17.384	17.4837	18.4546	18.6866	18.6959	18.2877	18.1855	0.865332	1.97501e-05	0.000172226
	Q80T21	ADAMTS-like protein 4	Adamtsl4	11.9654	12.4403	12.1456	11.6494	11.9405	12.214	12.6527	12.4598	12.369	12.4739	0.405679	0.00632144	0.0274474
	Q9D0L4	AarF domain-containing protein kinase 1	Adck1	17.118	17.3442	16.984	17.2141	17.0721	17.1238	17.0158	16.9684	16.8832	17.0109	-0.146061	0.0455778	0.133377
	Q80V03	Uncharacterized aarF domain-containing protein kinase 5	Adck5	12.3594	12.241	12.3333	12.6356	12.4135	12.3629	12.211	12.1423	12.3629	12.3921	-0.102314	0.21469	0.414876
	Q80TL1	Adenylate cyclase type 2	Adcy2	14.3552	14.3019	14.4032	14.196	14.1921	13.9008	14.3498	14.1531	14.1578	14.2796	-0.121443	0.164752	0.346405
	P51830	Adenylate cyclase type 9	Adcy9	16.9731	17.0555	17.0132	17.0158	17.0926	16.8832	16.8815	16.875	16.9023	16.9153	-0.13858	1.66349e-10	3.33083e-09
	Q9QYC0	Alpha-adducin	Add1	17.4659	17.4178	17.6285	17.458	17.5539	17.3512	17.4817	17.3431	17.3008	17.5911	-0.0912228	0.165881	0.347935
	Q9QYB5	Gamma-adducin	Add3	16.7335	16.7398	16.872	16.6871	16.8876	16.8065	16.6253	16.5366	16.623	16.9234	-0.0810949	0.3178	0.533527
	Q9Z0M6	Adhesion G protein-coupled receptor E5	Adgre5	11.9233	12.0304	11.4567	12.082	12.0027	11.6847	11.8491	11.5062	11.9375	11.8601	-0.13148	0.338191	0.554004
	P00329	Alcohol dehydrogenase 1	Adh1	19.8358	19.5635	19.8291	19.5717	19.6333	19.4172	19.6553	19.4043	19.5587	19.7482	-0.129925	0.149921	0.32254
	P28474	Alcohol dehydrogenase class-3	Adh5	20.9098	20.8942	21.0374	20.7657	21.0613	20.6545	20.729	20.7327	20.7493	20.7327	-0.214023	0.000136136	0.00095644
	Q8R0N6	Hydroxyacid-oxoacid transhydrogenase, mitochondrial	Adhfe1	17.7816	17.5375	17.5112	17.5931	17.4614	17.6375	17.6229	17.7289	17.7785	17.6182	0.100248	0.118114	0.271359
	Q99JT9	1,2-dihydroxy-3-keto-5-methylthiopentene dioxygenase	Adi1	17.5333	17.4549	17.8298	17.6158	17.8652	17.1778	17.1484	17.0632	17.1456	17.1251	-0.52776	2.2127e-10	4.36338e-09
	Q60994	Adiponectin	Adipoq	18.0365	17.9924	18.2051	17.8591	18.1003	18.2065	18.3219	18.0736	18.049	18.2519	0.141919	0.0673973	0.180768
	P55264	Adenosine kinase	Adk	19.3678	19.3855	19.5069	19.4043	19.554	19.2115	19.2926	19.2626	19.1557	19.5554	-0.148117	0.0580539	0.161361
	Q9Z103	Activity-dependent neuroprotector homeobox protein	Adnp	13.4473	13.7117	13.3387	13.6502	13.553	13.5893	13.3466	13.4855	13.4152	13.4532	-0.0822041	0.294873	0.510922
	Q6PDY2	2-aminoethanethiol dioxygenase	Ado	17.9972	17.8898	17.9742	17.914	18.0112	17.8739	17.914	17.9173	17.914	17.8286	-0.0677238	0.0207198	0.0711526
	Q8VDL4	ADP-dependent glucokinase	Adpgk	15.7459	15.6898	15.5975	15.7296	15.7397	15.9786	15.8416	16.0889	15.921	15.9063	0.246761	7.47704e-07	8.4643e-06
	P54923	[Protein ADP-ribosylarginine] hydrolase	Adprh	17.8982	18.0007	18.049	17.9379	18.1358	17.9972	18.0775	18.0043	17.9261	18.1082	0.0183553	0.727729	0.863587
	Q8BGK2	[Protein ADP-ribosylarginine] hydrolase-like protein 1	Adprhl1	18.1878	18.2112	18.0231	18.2519	18.1464	17.9661	17.8696	17.7018	17.9122	18.0676	-0.260627	0.00028986	0.00187688
	Q8CG72	ADP-ribose glycohydrolase ARH3	Adprs	15.5902	15.84	15.8823	15.6928	15.9801	15.8716	15.833	15.7897	15.9021	15.9315	0.0684946	0.353071	0.570126
	Q9JKV1	Proteasomal ubiquitin receptor ADRM1	Adrm1	19.2677	18.9959	18.8271	18.9959	18.9402	19.1617	19.2431	19.0852	19.5407	18.9552	0.19186	0.11569	0.266851
	P54822	Adenylosuccinate lyase	Adsl	20.3791	20.4415	20.3573	20.3508	20.4415	20.2862	20.2862	20.3368	20.3415	20.2256	-0.0987901	0.000659952	0.0039432
	P28650	Adenylosuccinate synthetase isozyme 1	Adss1	21.5545	21.4746	21.6379	21.5281	21.7749	21.5409	21.6418	21.6141	21.5755	21.6418	0.00885494	0.874183	0.939626
	P46664	Adenylosuccinate synthetase isozyme 2	Adss2	15.0344	15.1484	15.2833	15.2927	15.1312	15.2003	14.9866	15.0077	15.0812	15.3345	-0.0559308	0.491678	0.701684
	Q640N1	Adipocyte enhancer-binding protein 1	Aebp1	18.1411	18.0082	18.3529	18.0691	18.3753	18.9881	18.8636	19.1439	18.7654	18.7748	0.717861	3.52692e-12	9.08967e-11
	Q8BZI0	Actin filament-associated protein 1-like 1	Afap1l1	11.1897	11.4146	11.7932	11.8541	11.8223	10.6978	11.4219	11.6494	11.0378	11.3593	-0.381519	0.0724932	0.191185
	Q9QZQ1	Afadin	Afdn	17.762	17.8025	17.733	17.8004	17.826	17.6937	17.6029	17.7555	17.6251	17.8767	-0.0740396	0.155208	0.331697
	Q3V384	AFG1-like ATPase	Afg1l	17.5016	17.4993	17.2157	17.5112	17.3457	17.2092	17.1493	17.0523	17.2856	17.2092	-0.233554	0.000872344	0.00500157
	Q920A7	AFG3-like protein 1	Afg3l1	13.8666	13.9125	13.7263	13.655	13.8415	13.8093	13.8065	13.4058	13.6303	13.5045	-0.169125	0.0702594	0.186549
	Q8JZQ2	AFG3-like protein 2	Afg3l2	20.1939	20.2942	20.0439	20.2372	20.082	20.1597	20.0668	20.0835	19.9924	20.2014	-0.0694604	0.243485	0.451258
	O89020	Afamin	Afm	18.4563	18.35	18.732	18.2112	18.4821	18.3486	18.3283	18.3921	18.3806	18.8026	0.00413786	0.973274	0.99177
	Q64191	N(4)-(beta-N-acetylglucosaminyl)-L-asparaginase	Aga	13.4778	12.9189	12.942	13.3387	13.2645	13.4152	12.8297	13.3823	12.9313	13.0484	-0.0670149	0.679538	0.837707
	Q8VHH5	Arf-GAP with GTPase, ANK repeat and PH domain-containing protein 3	Agap3	13.7828	14.017	13.4126	13.6814	13.7263	13.8485	13.7971	13.9411	13.8646	13.9286	0.151957	0.130764	0.291545
	Q09M05	Cytosolic carboxypeptidase 4	Agbl1	11.4779	12.0975	11.2382	12.211	11.8949	11.6494	10.8894	10.7074	11.2316	10.8528	-0.71775	0.00420536	0.0194088
	Q8K2K6	Arf-GAP domain and FG repeat-containing protein 1	Agfg1	16.4141	16.3022	16.4141	16.368	16.5819	16.5217	16.437	16.4992	16.3482	16.6197	0.0691265	0.284576	0.500171
	Q9ESW4	Acylglycerol kinase, mitochondrial	Agk	17.2485	17.2601	17.0523	17.1643	17.0632	16.9996	17.0308	16.9676	17.1484	17.0293	-0.12255	0.0223153	0.0756336
	F8VPN4	4-alpha-glucanotransferase	Agl	23.3704	23.2347	23.3142	23.3142	23.1486	22.8992	22.9401	22.9401	22.8856	22.8227	-0.378857	1.07977e-17	5.15714e-16
	Q8CJG1	Protein argonaute-1	Ago1	14.2027	14.0226	14.1905	14.2878	14.1414	14.1563	13.9746	14.2542	13.9789	14.1292	-0.0703524	0.310124	0.525726
	Q8CJG0	Protein argonaute-2	Ago2	19.3766	19.3162	19.2543	19.3117	19.3566	19.4237	19.4124	19.4352	19.4043	19.3619	0.0844309	0.000577167	0.00348577
	Q8CJF9	Protein argonaute-3	Ago3	13.2385	12.9468	13.1161	13.012	13.2618	13.357	13.1774	13.0457	13.2342	13.043	0.0564068	0.509734	0.715663
	O35083	1-acyl-sn-glycerol-3-phosphate acyltransferase alpha	Agpat1	17.6545	17.5583	17.4397	17.6251	17.6375	17.6391	17.5598	17.6454	17.5454	17.2659	-0.0518737	0.515269	0.719553
	Q9D517	1-acyl-sn-glycerol-3-phosphate acyltransferase gamma	Agpat3	19.5089	19.4559	19.1696	19.5893	19.3216	19.7462	19.7655	19.868	19.7592	19.5047	0.319665	0.000799579	0.00464577
	Q9D1E8	1-acyl-sn-glycerol-3-phosphate acyltransferase epsilon	Agpat5	14.7275	14.8702	14.625	14.6754	14.4003	14.633	14.6087	14.7069	15.061	14.5277	0.0477484	0.691861	0.844489
	Q8C0I1	Alkyldihydroxyacetonephosphate synthase, peroxisomal	Agps	15.5649	15.5692	15.1266	15.5058	15.3066	15.7947	15.3803	15.8456	15.312	15.4563	0.143131	0.30573	0.521711
	A2ASQ1	Agrin	Agrn	16.7904	16.9048	16.8703	16.7609	16.9023	16.8548	16.912	16.7322	16.7672	16.8156	-0.0293615	0.498763	0.706619
	P11859	Angiotensinogen	Agt	16.0148	16.0762	16.342	16.0396	16.2361	15.9986	15.8562	16.1473	15.8383	16.2536	-0.122947	0.231239	0.435855
	Q8CJF7	Protein ELYS	Ahctf1	15.0719	14.8613	15.1076	14.8151	15.1183	14.8198	14.9894	15.1544	14.9803	14.9948	-0.00711419	0.932273	0.967599
	P50247	Adenosylhomocysteinase	Ahcy	20.8377	20.772	21.0169	20.869	21.065	20.8088	20.9518	20.9098	20.8722	20.7852	-0.0465647	0.46293	0.676591
	Q80SW1	S-adenosylhomocysteine hydrolase-like protein 1	Ahcyl1	18.0423	18.1664	18.1082	17.9438	18.1165	18.0873	18.0616	17.9972	17.9755	18.1603	-0.0190805	0.706289	0.853515
	Q68FL4	Putative adenosylhomocysteinase 3	Ahcyl2	15.765	15.7381	15.6143	15.6431	15.556	15.647	15.859	15.502	15.9512	15.7858	0.0857387	0.331694	0.547148
	E9Q616	submitted name: AHNAK nucleoprotein (desmoyokin)	Ahnak	23.1194	23.013	23.1895	23.0929	23.2662	23.013	23.1486	22.7819	23.0699	23.0929	-0.11494	0.134773	0.297301
	Q8BK64	Activator of 90 kDa heat shock protein ATPase homolog 1	Ahsa1	19.2431	19.3619	19.3117	19.3297	19.3548	19.5878	19.6709	19.6333	19.4832	19.6998	0.29476	1.20603e-11	2.81552e-10
	Q8N9S3	Activator of 90 kDa heat shock protein ATPase homolog 2	Ahsa2	16.0252	16.2751	16.0621	16.1497	16.2044	16.4891	16.4673	16.5987	16.3811	16.4517	0.334264	6.84202e-09	1.08596e-07
	P29699	Alpha-2-HS-glycoprotein	Ahsg	19.1386	19.2376	19.9128	19.1877	19.8454	19.2602	19.4487	19.4638	19.3198	19.8636	0.00682925	0.972801	0.99177
	O70200	Allograft inflammatory factor 1	Aif1	14.3386	14.5289	14.7248	14.633	15.0344	14.6366	14.6316	14.667	14.4866	14.6122	-0.0451111	0.705444	0.853088
	Q9EQX4	Allograft inflammatory factor 1-like	Aif1l	13.7467	13.6882	14.0352	13.9681	13.7563	13.4126	13.4438	13.6158	13.7353	13.3898	-0.319425	0.000841567	0.00486259
	Q9Z0X1	Apoptosis-inducing factor 1, mitochondrial	Aifm1	19.9734	20.0532	19.7331	19.971	19.8379	19.8058	19.7194	19.6998	19.7031	19.7716	-0.173803	0.00411705	0.0190403
	Q8BUE4	Ferroptosis suppressor protein 1	Aifm2	15.8053	15.977	15.8096	15.7936	15.7601	15.7978	15.7407	15.7407	15.6212	15.7991	-0.089229	0.0737513	0.193464
	Q9D8B1	Androgen-induced gene 1 protein	Aig1	14.54	14.5579	14.7258	14.7223	14.7527	14.15	14.4866	14.1869	14.1905	14.6366	-0.329614	0.0022343	0.0113481
	P31230	Aminoacyl tRNA synthase complex-interacting multifunctional protein 1	Aimp1	19.2926	19.2948	19.3039	19.3272	19.323	19.2895	19.3185	19.3749	19.3463	19.1404	-0.0143557	0.729608	0.865028
	Q8R010	Aminoacyl tRNA synthase complex-interacting multifunctional protein 2	Aimp2	17.9008	17.7828	17.7152	17.6438	17.7352	17.8004	17.7785	17.8982	17.9484	17.5949	0.048508	0.513947	0.718648
	O08915	AH receptor-interacting protein	Aip	17.5194	17.5201	17.45	17.561	17.5068	17.552	17.4731	17.5901	17.62	17.4864	0.0328811	0.329059	0.545394
	Q9R0Y5	Adenylate kinase isoenzyme 1	Ak1	24.6753	24.6753	24.996	24.6753	24.996	24.3773	24.6753	24.6753	24.557	24.7925	-0.188111	0.0742358	0.194207
	Q9WTP6	Adenylate kinase 2, mitochondrial	Ak2	18.3268	18.3806	18.1477	18.3028	18.129	18.1424	18.1788	18.1788	18.2352	18.1949	-0.071371	0.173827	0.35811
	Q9WTP7	GTP:AMP phosphotransferase AK3, mitochondrial	Ak3	18.4353	18.6455	18.4167	18.5427	18.4082	18.0789	17.9924	18.0025	18.065	18.2686	-0.4082	1.58556e-09	2.76067e-08
	Q9WUR9	Adenylate kinase 4, mitochondrial	Ak4	17.2965	17.5931	17.0688	17.0708	17.1733	16.8266	16.8385	16.7542	16.7925	16.8253	-0.433064	1.15015e-05	0.000105417
	Q920P5	Adenylate kinase isoenzyme 5	Ak5	16.4782	16.5865	16.5059	16.4843	16.5907	16.1096	16.1729	16.0745	16.2128	16.2579	-0.363549	1.99394e-18	1.09268e-16
	Q8VCP8	Adenylate kinase isoenzyme 6	Ak6	16.1253	16.0915	16.0268	15.9138	16.1294	15.9063	15.8345	16.0503	15.8823	16.021	-0.118474	0.0404118	0.12216
	O08715	A-kinase anchor protein 1, mitochondrial	Akap1	18.4245	18.372	18.2993	18.4427	18.4033	18.35	18.3951	18.1137	18.3965	18.3753	-0.0622177	0.29473	0.510922
	Q9WTQ5	A-kinase anchor protein 12	Akap12	18.5844	18.5373	18.6851	18.4209	18.6094	18.5479	18.5159	18.4468	18.5789	18.7898	0.00846377	0.907041	0.958704
	E9Q394	A-kinase anchor protein 13	Akap13	15.3086	15.2718	15.3303	15.2799	15.067	15.1852	15.2941	15.1758	15.1693	15.1818	-0.0502735	0.340673	0.556752
	O54931	A-kinase anchor protein 2	Akap2	17.5284	17.5742	17.4478	17.4721	17.457	17.5036	17.5162	17.3792	17.3708	17.6746	-0.00701922	0.907505	0.958851
	Q9R0L7	A-kinase anchor protein 8-like	Akap8l	14.4791	14.6931	14.6345	14.7069	14.8522	14.5004	14.5955	14.5906	14.8934	14.9019	0.023196	0.82238	0.915719
	Q70FJ1	A-kinase anchor protein 9	Akap9	15.6368	15.6702	15.5705	15.8456	15.674	15.8105	15.8967	15.969	15.84	15.9096	0.205745	0.000112725	0.000803902
	Q9JII6	Aldo-keto reductase family 1 member A1	Akr1a1	19.61	19.3394	19.6486	19.3136	19.6684	19.4605	19.6453	19.5277	19.6266	19.5427	0.0445688	0.600388	0.784149
	P45376	Aldo-keto reductase family 1 member B1	Akr1b1	22.2717	22.348	22.8227	22.2138	22.8856	21.9777	22.2026	22.2578	22.0097	22.2026	-0.378287	0.0140211	0.0526271
	P21300	Aldo-keto reductase family 1 member B7	Akr1b7	18.283	18.3674	18.4132	18.2702	18.5005	17.7225	17.7008	17.5036	17.6678	17.7258	-0.702728	3.14222e-32	3.80427e-30
	P45377	Aldose reductase-related protein 2	Akr1b8	18.6252	18.8496	18.9602	18.6502	18.8402	18.2634	18.1769	18.0285	18.1837	18.4687	-0.560815	5.53683e-09	8.88125e-08
	P70694	Estradiol 17 beta-dehydrogenase 5	Akr1c6	16.2723	15.275	15.6687	15.6012	13.3998	13.5372	14.8767	13.48	14.4058	13.553	-1.27284	0.0242303	0.0808091
	Q9DCT1	1,5-anhydro-D-fructose reductase	Akr1e2	19.4097	19.5982	19.614	19.3932	19.5914	19.1921	19.2948	19.1637	19.2663	19.3601	-0.265898	1.12599e-05	0.000103567
	Q8CG76	Aflatoxin B1 aldehyde reductase member 2	Akr7a2	19.7232	19.9128	19.7819	19.8442	19.8013	19.6508	19.5486	19.7031	19.5192	19.7007	-0.188199	0.000158343	0.00109911
	P31750	RAC-alpha serine/threonine-protein kinase	Akt1	16.1458	16.0351	16.0964	16.1481	16.3699	16.1327	16.2593	16.2044	16.1342	16.1193	0.0109366	0.861393	0.935434
	Q9D1F4	Proline-rich AKT1 substrate 1	Akt1s1	16.6714	16.3647	16.3952	16.4328	16.2311	16.3279	16.22	16.3354	16.5418	16.0529	-0.123443	0.250304	0.459345
	Q60823	RAC-beta serine/threonine-protein kinase	Akt2	17.9261	17.8901	18.0323	18.082	18.082	17.6545	17.6628	17.7098	17.6531	17.5668	-0.353102	2.1104e-14	7.04278e-13
	Q64362	AKT-interacting protein	Aktip	16.5805	16.458	16.3375	16.5921	16.3526	16.437	16.4281	16.4766	16.719	16.3831	0.0246092	0.759359	0.881235
	P10518	Delta-aminolevulinic acid dehydratase	Alad	16.8421	17.1651	16.8411	16.9099	16.9199	16.8668	16.7937	16.7838	17.0319	16.7442	-0.0915478	0.24342	0.451258
	P07724	Albumin	Alb	25.9714	25.8313	26.3126	25.8313	26.1092	25.7418	25.8313	25.7418	25.8313	26.3126	-0.11937	0.396324	0.612625
	Q571I9	Aldehyde dehydrogenase family 16 member A1	Aldh16a1	15.2577	15.1902	15.224	15.1666	14.9912	15.0703	15.0152	14.9854	15.3768	14.8406	-0.108306	0.27764	0.492972
	P24549	Aldehyde dehydrogenase 1A1	Aldh1a1	20.1735	20.1195	20.0182	20.082	20.113	19.5384	19.6286	19.5358	19.458	19.6256	-0.543946	1.97941e-40	3.96339e-38
	Q62148	Retinal dehydrogenase 2	Aldh1a2	14.011	14.0058	14.0086	13.9446	13.7723	14.1971	14.0795	14.0016	13.875	13.8093	0.0440276	0.597104	0.781381
	O35945	Aldehyde dehydrogenase, cytosolic 1	Aldh1a7	13.5852	14.093	13.875	13.2707	13.0749	12.942	14.0466	13.2052	12.942	14.0157	-0.149471	0.63225	0.808501
	Q9CZS1	Aldehyde dehydrogenase X, mitochondrial	Aldh1b1	13.173	13.553	13.2836	13.2229	13.3141	13.6007	13.8555	13.6066	14.2187	14.448	0.636568	0.000436129	0.00271265
	Q8R0Y6	Cytosolic 10-formyltetrahydrofolate dehydrogenase	Aldh1l1	18.9717	18.7488	18.8255	18.7654	18.5688	18.5905	18.7875	18.3906	18.4918	18.7825	-0.167433	0.100888	0.241628
	Q8K009	Mitochondrial 10-formyltetrahydrofolate dehydrogenase	Aldh1l2	14.9854	14.6186	14.5622	14.9504	14.5365	14.5373	14.6723	14.9936	14.8292	14.518	-0.0205699	0.877236	0.941479
	P47738	Aldehyde dehydrogenase, mitochondrial	Aldh2	20.6545	20.6888	20.6827	20.5649	20.7032	20.6774	20.8088	20.5859	20.6596	20.9014	0.0677902	0.272305	0.486833
	P47740	Aldehyde dehydrogenase family 3 member A2	Aldh3a2	17.3963	17.3648	17.3898	17.3132	17.3187	17.3173	17.4478	17.3054	17.5261	17.3372	0.0301907	0.515546	0.719667
	E9Q3E1	Aldehyde dehydrogenase family 3 member B2	Aldh3b2	15.1564	15.2248	15.2772	14.8881	15.061	15.2521	15.2111	15.0597	14.9827	15.1875	0.0170808	0.841172	0.926215
	Q8CHT0	Delta-1-pyrroline-5-carboxylate dehydrogenase, mitochondrial	Aldh4a1	20.9205	20.9205	20.9738	20.9098	20.8942	20.7944	20.7459	20.7781	20.7092	20.9277	-0.132731	0.000776014	0.00451389
	Q8BWF0	Succinate-semialdehyde dehydrogenase, mitochondrial	Aldh5a1	17.7195	17.6667	17.5385	17.5773	17.5036	17.2996	17.3737	17.561	17.463	17.8122	-0.0992498	0.309727	0.525396
	Q9EQ20	Methylmalonate-semialdehyde dehydrogenase [acylating], mitochondrial	Aldh6a1	20.7852	20.7657	20.7549	20.7032	20.7549	20.8053	20.8327	20.729	20.8172	20.9143	0.0669268	0.0400112	0.121104
	Q9DBF1	Alpha-aminoadipic semialdehyde dehydrogenase	Aldh7a1	19.5717	19.5178	19.4319	19.5206	19.4172	19.6199	19.5306	19.6199	19.6867	19.61	0.121607	0.00150127	0.00808234
	Q9JLJ2	4-trimethylaminobutyraldehyde dehydrogenase	Aldh9a1	17.5911	17.5998	17.7604	17.5976	17.5931	17.5821	17.6914	17.4743	17.627	17.7859	0.00374301	0.951715	0.979993
	P05064	Fructose-bisphosphate aldolase A	Aldoa	27.8533	28.0199	27.8533	27.8533	27.8533	28.0199	28.0199	28.0199	28.0199	28.0199	0.133241	6.33425e-05	0.000488535
	Q91Y97	Fructose-bisphosphate aldolase B	Aldob	16.2373	15.6153	15.8716	16.5491	15.207	15.3255	16.3778	15.8364	15.9315	14.8934	-0.22314	0.520862	0.723674
	P05063	Fructose-bisphosphate aldolase C	Aldoc	16.0335	16.1664	16.0001	16.1294	16.1561	16.1679	16.2399	16.3375	15.9428	15.9801	0.036538	0.658681	0.825303
	Q921Q3	Chitobiosyldiphosphodolichol beta-mannosyltransferase	Alg1	16.3306	16.2736	16.1962	16.4226	16.4496	16.4	16.405	16.5907	16.3647	16.3093	0.0794542	0.23294	0.437346
	Q3UGP8	Putative Dol-P-Glc:Glc(2)Man(9)GlcNAc(2)-PP-Dol alpha-1,2-glucosyltransferase	Alg10b	14.2422	14.4232	14.4811	14.6684	14.5781	14.5231	14.797	15.0378	14.5041	14.6737	0.228548	0.0613755	0.168612
	Q3TZM9	GDP-Man:Man(3)GlcNAc(2)-PP-Dol alpha-1,2-mannosyltransferase	Alg11	15.9428	15.9567	15.83	16.0302	16.0598	16.0762	16.1473	16.2862	16.1082	15.9542	0.150545	0.024648	0.081783
	Q9D8C3	Putative bifunctional UDP-N-acetylglucosamine transferase and deubiquitinase ALG13	Alg13	15.9258	15.6831	15.6497	15.7071	15.7769	16.0825	16.0993	16.0929	16.1149	15.9519	0.319756	2.29429e-08	3.43221e-07
	Q9DBE8	Alpha-1,3/1,6-mannosyltransferase ALG2	Alg2	17.7828	17.7129	17.5821	17.7266	17.6137	17.7462	17.7421	17.8241	17.7639	17.6137	0.0543839	0.283206	0.498771
	Q8K2A8	Dol-P-Man:Man(5)GlcNAc(2)-PP-Dol alpha-1,3-mannosyltransferase	Alg3	14.8369	14.9181	14.7931	14.9363	14.9181	15.0019	15.0568	15.232	15.3239	14.8956	0.221524	0.00728961	0.0308785
	Q9DB25	Dolichyl-phosphate beta-glucosyltransferase	Alg5	16.8215	16.8937	16.6888	17.0025	17.0694	17.3324	17.4984	17.5295	17.11	17.1165	0.422202	0.000165116	0.00113253
	Q6P8H8	Probable dolichyl pyrophosphate Glc1Man9GlcNAc2 alpha-1,3-glucosyltransferase	Alg8	11.7983	12.1308	12.4052	12.1998	12.4173	12.3529	12.3031	12.5623	11.8949	12.1204	0.0564184	0.723557	0.861226
	Q8VDI9	Alpha-1,2-mannosyltransferase ALG9	Alg9	15.6749	15.502	15.7565	15.7165	15.9034	15.8321	15.9079	15.847	16.0244	15.8222	0.176056	0.0187491	0.0655525
	Q8K1E6	Alpha-ketoglutarate-dependent dioxygenase alkB homolog 3	Alkbh3	16.5585	16.6075	16.4569	16.6001	16.5535	16.5269	16.6075	16.6804	16.7398	16.5226	0.0601315	0.232158	0.436763
	Q3TSG4	RNA demethylase ALKBH5	Alkbh5	14.7557	14.831	14.6965	14.9286	14.8866	15.0394	15.0227	15.01	15.0481	14.8541	0.17515	0.00156773	0.00836695
	Q91ZB0	Alpha-protein kinase 2	Alpk2	15.9827	16.1546	15.859	16.22	16.0031	15.8876	15.8494	15.9173	15.7947	15.9161	-0.170891	0.0124752	0.0480014
	Q924C5	Alpha-protein kinase 3	Alpk3	19.4905	19.5069	19.3136	19.5504	19.3317	19.6953	19.6266	19.7754	19.8527	19.5982	0.271013	5.99147e-05	0.000464853
	P09242	Alkaline phosphatase, tissue-nonspecific isozyme	Alpl	17.7949	17.7983	17.8389	17.7521	18.0352	17.867	17.772	17.7396	17.5911	17.9614	-0.0576225	0.469974	0.682859
	O08583	THO complex subunit 4	Alyref	17.0444	16.9731	17.0842	17.1111	16.9676	16.952	17.0069	16.9462	17.2027	17.0261	-0.00929271	0.865387	0.937412
	O09174	Alpha-methylacyl-CoA racemase	Amacr	16.9879	17.1186	16.7925	17.1343	16.8847	17.0868	16.8323	17.1269	16.9391	17.0416	0.0217318	0.798073	0.901714
	Q07456	Protein AMBP	Ambp	17.0049	16.9462	17.3099	16.9908	17.1643	17.175	17.0109	17.2157	17.1269	17.1863	0.0597398	0.435407	0.651921
	D3Z6H8	S-adenosylmethionine decarboxylase proenzyme 2	Amd2	17.9565	17.973	18.4618	18.127	18.3393	16.8617	16.8014	17.1907	16.7542	17.0892	-1.23209	6.48532e-21	4.50168e-19
	Q8JZV7	N-acetylglucosamine-6-phosphate deacetylase	Amdhd2	14.1886	14.2302	14.3078	14.2841	14.3267	14.2531	14.3664	13.6705	14.4122	14.244	-0.0782348	0.565327	0.756812
	Q9R049	E3 ubiquitin-protein ligase AMFR	Amfr	11.8573	11.6265	11.2485	11.2824	11.4219	11.7722	11.2887	11.7772	12.1813	11.4998	0.216525	0.251002	0.460112
	Q8VHG2	Angiomotin	Amot	13.0818	13.4092	13.1597	13.7636	12.9543	13.3041	13.2316	13.8857	14.3078	13.441	0.360337	0.147138	0.319166
	Q3V1D3	AMP deaminase 1	Ampd1	22.8227	22.8227	22.6272	22.5676	22.5676	22.9401	22.8856	23.1895	23.1486	22.7206	0.295293	0.00475602	0.0213816
	O08739	AMP deaminase 3	Ampd3	14.973	14.8406	14.8357	14.9561	14.7548	15.0719	14.835	15.0656	15.2706	14.8795	0.152483	0.0830701	0.211163
	P00687	Alpha-amylase 1	Amy1	17.6531	17.5162	17.7894	18.0453	17.3708	17.1512	17.6375	17.4875	17.2246	17.2371	-0.327409	0.0269383	0.0882018
	P00688	Pancreatic alpha-amylase	Amy2	13.9746	13.4323	15.2172	15.7435	12.7656	12.3405	13.7485	12.6805	13.1943	12.5083	-1.33227	0.0288539	0.0928963
	P53995	Anaphase-promoting complex subunit 1	Anapc1	14.2234	14.1441	14.0209	14.3498	13.8047	14.4525	13.9991	14.4639	14.1869	14.07	0.125875	0.346495	0.563001
	Q91W96	Anaphase-promoting complex subunit 4	Anapc4	11.495	11.3664	10.9594	11.682	11.8101	11.4779	11.0174	11.3034	11.5998	11.548	-0.0733267	0.685427	0.841588
	P21570	Angiogenin	Ang	15.0313	14.8531	15.2955	14.872	15.3962	15.1832	14.9606	14.9523	14.8994	15.061	-0.0783009	0.518189	0.721309
	Q8K1C0	Protein angel homolog 2	Angel2	14.8934	14.8474	14.7337	14.5595	14.6074	14.7885	14.8396	14.6388	15.0357	14.7202	0.0762806	0.413614	0.629428
	Q9R045	Angiopoietin-related protein 2	Angptl2	14.6828	14.4425	14.6063	14.5004	14.4822	14.684	14.6785	14.6473	14.4653	14.625	0.0771912	0.19628	0.388529
	Q8R1Q3	Angiopoietin-related protein 7	Angptl7	17.4953	16.8323	16.5724	17.3696	18.1174	17.3457	18.0955	16.9403	17.7207	17.7352	0.2901	0.384937	0.602339
	Q02357	Ankyrin-1	Ank1	19.3835	19.4257	19.365	19.365	19.3795	19.0709	19.1106	18.9892	19.1075	19.1075	-0.306584	8.43047e-33	1.07046e-30
	Q8C8R3	Ankyrin-2	Ank2	17.6878	17.6438	17.7129	17.676	17.7195	17.4798	17.5742	17.4465	17.5411	17.7462	-0.130434	0.0156425	0.0570671
	G5E8K5	Ankyrin-3	Ank3	19.9883	20.0319	20.1891	20.0532	20.2834	19.9405	20.1262	19.887	19.9836	20.1653	-0.0886472	0.248806	0.458022
	Q810B6	Rabankyrin-5	Ankfy1	16.1626	16.321	16.3968	16.2482	16.321	16.2458	16.2736	16.1827	16.3689	16.384	0.00106029	0.984569	0.995428
	Q6P1H6	Ankyrin repeat and LEM domain-containing protein 2	Ankle2	15.804	15.6318	15.5808	15.8013	15.6774	16.0056	15.9116	16.1247	16.0667	15.8494	0.292526	1.38935e-05	0.00012364
	Q99NH0	Ankyrin repeat domain-containing protein 17	Ankrd17	15.1586	14.9483	15.0409	14.9647	15.1936	15.0597	15.0767	15.1852	15.1053	15.0913	0.0424273	0.434497	0.651278
	Q9WV06	Ankyrin repeat domain-containing protein 2	Ankrd2	19.6832	19.5464	19.3835	19.8023	19.5464	20.5649	20.2626	20.0985	20.3858	20.4253	0.755079	9.90653e-13	2.71439e-11
	Q812A3	Ankyrin repeat domain-containing protein 23	Ankrd23	13.4532	13.7221	13.5956	13.7397	13.3784	14.306	13.9858	14.0977	14.0132	14.09	0.520751	1.0634e-08	1.65751e-07
	Q811D2	Ankyrin repeat domain-containing protein 26	Ankrd26	15.2593	13.8485	14.7309	14.7447	14.3678	14.196	14.2812	17.4	14.5535	17.4669	0.989314	0.212964	0.413088
	Q505D1	Serine/threonine-protein phosphatase 6 regulatory ankyrin repeat subunit A	Ankrd28	16.8906	16.7609	16.7663	16.7716	16.758	16.5666	16.5643	16.547	16.8714	16.3778	-0.204054	0.0147463	0.0546402
	Q8BH83	Ankyrin repeat domain-containing protein 9	Ankrd9	12.6919	13.0095	12.7549	13.2689	12.645	13.0281	12.9044	12.9871	12.8575	13.1057	0.102502	0.412521	0.628315
	Q8BIZ1	Ankyrin repeat and sterile alpha motif domain-containing protein 1B	Anks1b	10.8894	11.9895	11.9542	11.4268	11.5123	11.6265	11.3701	11.3508	11.2824	11.7418	-0.080165	0.715446	0.857193
	Q8BH79	Anoctamin-10	Ano10	19.5914	19.4172	19.6036	19.7302	19.6358	19.8929	19.8149	19.9418	19.8707	19.6266	0.233771	0.00173033	0.00911753
	Q6P9J9	Anoctamin-6	Ano6	15.4734	15.4852	15.6787	15.7334	15.8736	15.8364	15.8554	15.8782	15.7407	15.9116	0.195586	0.0163355	0.0589274
	Q6PB70	Anoctamin-8	Ano8	11.6685	11.7324	10.6641	12.2985	11.1897	11.7418	11.8792	11.5868	11.4268	11.0137	0.019034	0.951538	0.979993
	O35381	Acidic leucine-rich nuclear phosphoprotein 32 family member A	Anp32a	18.7711	18.7774	19.0281	18.7488	19.1075	18.638	18.9837	18.732	18.9332	18.9584	-0.0375411	0.713145	0.856037
	Q9EST5	Acidic leucine-rich nuclear phosphoprotein 32 family member B	Anp32b	16.8927	17.1446	17.2429	16.8335	17.3155	17.3605	17.3028	17.3485	17.0338	17.2965	0.182558	0.105125	0.2499
	P97822	Acidic leucine-rich nuclear phosphoprotein 32 family member E	Anp32e	16.0814	15.6978	16.0276	15.8025	16.2593	15.8704	16.2623	16.1664	16.038	16.0438	0.102466	0.394113	0.611187
	P97449	Aminopeptidase N	Anpep	18.284	18.2072	18.63	18.2887	18.5384	18.0658	18.2898	18.125	18.3761	18.565	-0.10533	0.385725	0.603209
	Q501J2	Adenine nucleotide translocase lysine N-methyltransferase	Antkmt	15.3994	15.2208	14.9948	15.3369	15.2258	15.3442	15.1076	15.1953	15.1902	15.1431	-0.0394746	0.621726	0.800102
	P10107	Annexin A1	Anxa1	19.5384	19.5602	19.9836	19.3881	19.6622	19.203	19.4732	19.3066	19.4905	19.7166	-0.1885	0.155301	0.331759
	P97384	Annexin A11	Anxa11	21.3692	21.3845	21.4121	21.5049	21.4662	21.3047	21.4472	21.5545	21.322	21.2769	-0.0463292	0.425421	0.641768
	P07356	Annexin A2	Anxa2	21.2287	21.1476	21.5658	21.153	21.493	21.11	21.352	21.0298	21.2187	21.517	-0.0721418	0.560308	0.752764
	O35639	Annexin A3	Anxa3	19.7675	19.7937	20.3056	19.7096	20.0835	19.6333	19.7204	19.6005	19.8662	20.1067	-0.146552	0.317295	0.533221
	P97429	Annexin A4	Anxa4	19.9758	20.0027	20.1597	20.2072	20.1703	20.4746	20.5929	20.6095	20.4415	20.5888	0.43834	7.86471e-14	2.39437e-12
	P48036	Annexin A5	Anxa5	20.9799	20.9072	21.2022	20.846	21.1214	20.8506	20.9916	20.8421	20.9857	21.1419	-0.0489586	0.569627	0.760125
	P14824	Annexin A6	Anxa6	23.8297	23.7023	23.8867	23.6165	23.9219	23.6165	23.7023	23.5305	23.7023	23.4549	-0.190135	0.0114965	0.0451022
	Q07076	Annexin A7	Anxa7	20.846	20.729	20.7459	20.8824	20.945	21.1419	21.2187	21.1967	21.3845	21.0256	0.3638	3.27994e-07	3.99892e-06
	Q8JZQ5	Amiloride-sensitive amine oxidase [copper-containing]	Aoc1	11.9147	11.8792	13.5513	11.4832	12.4739	11.3701	13.5114	10.8528	10.7486	10.5844	-0.847058	0.191931	0.383212
	O70423	Membrane primary amine oxidase	Aoc3	18.5805	18.4937	18.4799	18.1165	17.969	18.2924	18.5871	18.2752	18.2333	18.3864	0.0269542	0.842445	0.927345
	O54754	Aldehyde oxidase 1	Aox1	15.5877	15.4531	15.4276	15.6267	15.4719	15.655	15.6715	15.6099	15.847	15.5405	0.15136	0.0187125	0.0655107
	O35643	AP-1 complex subunit beta-1	Ap1b1	17.8819	17.8278	17.897	17.9396	17.9068	17.8696	17.8835	17.9338	17.9112	17.9173	0.0124328	0.567176	0.758469
	P22892	AP-1 complex subunit gamma-1	Ap1g1	17.6005	17.62	17.5241	17.6244	17.5401	17.7177	17.6658	17.8551	17.7438	17.8347	0.181595	1.11435e-05	0.000102678
	P35585	AP-1 complex subunit mu-1	Ap1m1	17.5482	17.7018	17.5773	17.6478	17.7098	17.7901	17.7901	17.8004	17.8158	17.6865	0.139586	0.000449407	0.00278858
	P61967	AP-1 complex subunit sigma-1A	Ap1s1	15.611	15.848	15.6027	15.7929	15.6993	15.7858	15.8277	15.7045	15.8581	15.7936	0.0831518	0.131032	0.292018
	Q9DB50	AP-1 complex subunit sigma-2	Ap1s2	11.45	11.03	11.4439	10.9043	11.2209	11.0468	10.9769	10.5487	11.4663	11.1795	-0.166168	0.369192	0.586681
	P17426	AP-2 complex subunit alpha-1	Ap2a1	18.3951	18.4218	18.4563	18.5444	18.4468	18.4884	18.4563	18.5286	18.4353	18.5564	0.0401106	0.233821	0.438428
	P17427	AP-2 complex subunit alpha-2	Ap2a2	19.978	19.9619	20.1387	19.9286	20.0874	19.9619	20.0562	19.9576	20.113	20.0641	0.0116321	0.817379	0.912561
	Q9DBG3	AP-2 complex subunit beta	Ap2b1	19.9213	19.9898	20.0985	19.9303	20.0602	19.9991	20.0919	20.0295	20.1236	20.2372	0.0962288	0.0763951	0.198361
	P84091	AP-2 complex subunit mu	Ap2m1	19.7564	19.7592	19.8929	19.9384	19.9286	19.7716	19.8389	19.7655	19.8442	19.9384	-0.0233718	0.647702	0.817439
	P62743	AP-2 complex subunit sigma	Ap2s1	16.4226	16.4753	16.6075	16.5217	16.6588	16.683	16.6762	17.6505	16.4843	17.4927	0.460185	0.0575274	0.160325
	Q9Z1T1	AP-3 complex subunit beta-1	Ap3b1	15.0546	15.2677	14.9275	15.0913	15.1653	15.0546	15.2356	15.0805	15.1526	14.9099	-0.0146507	0.851879	0.929901
	O54774	AP-3 complex subunit delta-1	Ap3d1	16.3124	16.22	16.4035	16.3	16.437	16.2598	16.2156	16.2142	16.5293	16.3852	-0.0137786	0.848346	0.928614
	Q9JKC8	AP-3 complex subunit mu-1	Ap3m1	13.9261	13.6814	13.5877	13.9573	13.8231	13.7563	13.8809	13.5729	14.0192	13.8338	0.0175113	0.863861	0.936734
	Q9WV76	AP-4 complex subunit beta-1	Ap4b1	13.553	13.2366	13.0366	13.3466	13.3176	13.2916	13.2385	13.531	13.1752	13.0366	-0.0435216	0.708876	0.855317
	Q80V94	AP-4 complex subunit epsilon-1	Ap4e1	14.3844	14.2622	14.1363	14.3728	14.2549	14.4425	14.1545	14.1404	14.5445	14.2187	0.0180032	0.847124	0.928132
	Q9JKC7	AP-4 complex subunit mu-1	Ap4m1	14.7368	14.6042	14.7321	14.9049	14.8406	14.7415	14.8021	14.6102	14.8442	14.5119	-0.0617492	0.442676	0.657737
	Q9WVL1	AP-4 complex subunit sigma-1	Ap4s1	13.9991	13.8134	13.7576	13.6158	13.531	13.7132	13.7563	13.4499	13.9331	13.4872	-0.075427	0.532647	0.732784
	Q8R5A3	Amyloid beta A4 precursor protein-binding family B member 1-interacting protein	Apbb1ip	13.3823	13.6045	13.4665	13.3141	13.6927	13.9205	13.989	13.6264	13.6569	14.093	0.365148	0.0015965	0.00850707
	Q8R146	Acylamino-acid-releasing enzyme	Apeh	19.75	19.783	19.7921	19.7655	19.7204	19.4487	19.4352	19.4257	19.5288	19.421	-0.310302	1.06472e-39	1.97961e-37
	P28352	DNA-(apurinic or apyrimidinic site) endonuclease	Apex1	16.6728	16.7004	16.6157	16.7663	16.7805	16.6642	16.7687	16.6014	16.8335	16.828	0.0320265	0.561065	0.753199
	O35841	Apoptosis inhibitor 5	Api5	16.7018	16.7018	16.8169	16.8441	16.9369	16.7563	16.8169	16.7672	16.7203	16.9349	-0.0011826	0.983824	0.995428
	Q9WVQ5	Methylthioribulose-1-phosphate dehydratase	Apip	17.8104	18.0691	17.9412	18.0082	17.9661	18.1626	18.1864	18.2072	18.2051	18.1899	0.23123	1.24446e-07	1.64432e-06
	Q06335	Amyloid beta precursor like protein 2	Aplp2	14.0922	13.7705	14.0409	14.1869	14.2009	14.1117	13.776	14.1441	13.6802	13.875	-0.140857	0.24077	0.447659
	Q9D7N9	Adipocyte plasma membrane-associated protein	Apmap	19.0459	19.0594	18.9552	19.0365	18.9623	18.9654	18.9936	19.0329	18.9904	18.8848	-0.0384301	0.244928	0.452644
	Q00623	Apolipoprotein A-I	Apoa1	20.6717	20.9395	21.6257	21.3005	21.4746	20.5495	21.2912	21.5658	21.2912	21.3692	0.0109812	0.964462	0.985956
	P09813	Apolipoprotein A-II	Apoa2	13.8613	13.8784	14.2144	13.3998	14.1012	13.9935	13.6066	14.3352	12.8748	14.0058	-0.127849	0.655655	0.823285
	P06728	Apolipoprotein A-IV	Apoa4	20.5024	20.3658	20.6505	19.9883	20.5152	20.0499	20.0461	20.2862	20.4316	20.4642	-0.148834	0.303653	0.519665
	Q9WV35	C->U-editing enzyme APOBEC-2	Apobec2	19.0025	19.1486	18.9228	19.1341	19.078	18.9429	18.9021	18.8684	18.9675	18.8896	-0.143106	0.00185394	0.00969037
	P34928	Apolipoprotein C-I	Apoc1	17.4223	16.9694	17.3724	16.8864	17.0761	17.0555	16.8156	17.2681	16.4338	16.6146	-0.307791	0.0943615	0.229943
	P51910	Apolipoprotein D	Apod	15.4067	15.3272	15.9907	15.5371	15.7848	15.6831	15.6538	15.4734	15.5287	15.6632	-0.00883392	0.945739	0.976888
	P08226	Apolipoprotein E	Apoe	19.0432	19.041	19.1921	18.8796	18.9255	19.0619	18.9289	19.0484	18.8942	19.2442	0.0192342	0.814818	0.911166
	Q01339	Beta-2-glycoprotein 1	Apoh	18.6879	18.9402	18.914	18.4799	18.798	18.7995	18.6743	18.698	18.6079	18.804	-0.0472678	0.607827	0.789705
	Q9Z1R3	Apolipoprotein M	Apom	14.1236	13.9543	14.6497	14.2592	14.407	13.84	14.2638	14.3019	14.1351	14.3909	-0.0924055	0.545619	0.742736
	Q9DCZ4	MICOS complex subunit Mic26	Apoo	19.7052	19.7675	19.4124	19.6754	19.5225	19.2649	19.1921	19.1877	19.3021	19.2926	-0.368718	1.12638e-07	1.50744e-06
	Q78IK4	MICOS complex subunit Mic27	Apool	18.6494	18.7068	18.4328	18.551	18.4937	18.5858	18.5082	18.4145	18.7134	18.5544	-0.0114793	0.869703	0.938962
	P12023	Amyloid-beta precursor protein	App	15.8716	15.9249	15.9723	16.0335	15.8053	16.4603	16.6033	16.5634	16.5686	16.5835	0.634285	3.97319e-42	8.61852e-40
	Q8K3H0	DCC-interacting protein 13-alpha	Appl1	17.1251	17.2287	17.0868	17.0999	17.1863	17.0999	17.0249	16.9908	17.0625	17.106	-0.088551	0.0109298	0.0431063
	Q8K3G9	DCC-interacting protein 13-beta	Appl2	14.1847	14.0449	14.0529	14.09	14.286	14.3168	14.0809	14.1249	14.4811	14.1351	0.0960936	0.27494	0.490016
	P08030	Adenine phosphoribosyltransferase	Aprt	18.8896	18.8473	18.9478	18.7804	19.0156	19.0079	19.0202	19.0122	19.1164	19.0459	0.144375	0.00139361	0.00756529
	Q7TQC5	Aprataxin	Aptx	13.7723	13.7353	13.7853	13.6962	13.9455	13.7685	13.6632	13.7898	13.5	13.3406	-0.174507	0.0667469	0.179466
	Q02013	Aquaporin-1	Aqp1	19.458	19.5878	19.6536	19.6081	19.7716	19.5306	19.5449	19.614	19.1457	19.8593	-0.0769224	0.539569	0.737903
	P55088	Aquaporin-4	Aqp4	13.2645	13.4152	13.2282	13.6241	13.1227	11.0035	11.0378	10.5665	11.0631	11.1304	-2.37066	4.66566e-71	2.42894e-68
	P04627	Serine/threonine-protein kinase A-Raf	Araf	15.8949	15.8975	15.9465	15.969	15.8542	15.9532	16.0302	15.9465	16.0734	15.8277	0.053768	0.249575	0.458632
	Q5XJY5	Coatomer subunit delta	Arcn1	18.5444	18.6203	18.6079	18.6367	18.5883	18.6695	18.6769	18.7574	18.7505	18.7444	0.120243	1.34635e-06	1.4725e-05
	Q8BSL7	ADP-ribosylation factor 2	Arf2	19.3714	19.3379	19.3855	19.3619	19.4487	19.3198	19.4257	19.4319	19.3394	19.3714	-0.00346591	0.905419	0.958051
	P61750	ADP-ribosylation factor 4	Arf4	15.8843	16.0227	16.2979	15.8628	16.2349	15.9622	15.9801	16.1115	15.5518	16.1865	-0.102095	0.470098	0.682859
	P84084	ADP-ribosylation factor 5	Arf5	16.7563	16.708	16.8394	16.7481	16.8533	16.7663	16.8355	16.8668	16.6963	16.8093	0.0138209	0.73459	0.867674
	P62331	ADP-ribosylation factor 6	Arf6	14.4501	14.5743	14.6406	14.3325	14.7248	14.4342	14.535	14.4369	14.2175	14.4396	-0.131777	0.129775	0.289836
	Q9EPJ9	ADP-ribosylation factor GTPase-activating protein 1	Arfgap1	17.5821	17.6647	17.5424	17.7152	17.6545	17.7165	17.6545	17.826	17.4223	17.6815	0.0283666	0.697874	0.847477
	Q99K28	ADP-ribosylation factor GTPase-activating protein 2	Arfgap2	19.1457	19.2098	19.097	19.2592	19.1106	19.4097	19.2994	19.5464	19.283	19.3995	0.223128	7.37495e-05	0.000555629
	Q9D8S3	ADP-ribosylation factor GTPase-activating protein 3	Arfgap3	13.7898	14.0038	14.306	14.1404	14.2175	14.5561	14.3117	14.518	13.9814	14.4545	0.272807	0.0480642	0.139287
	G3X9K3	Brefeldin A-inhibited guanine nucleotide-exchange protein 1	Arfgef1	16.8668	16.9383	16.7716	16.9996	16.8033	16.9603	16.9627	16.9383	17.0465	16.9391	0.0934652	0.0447782	0.131703
	A2A5R2	Brefeldin A-inhibited guanine nucleotide-exchange protein 2	Arfgef2	13.0243	13.1494	13.0554	13.4899	13.2836	13.5272	13.2645	13.2412	13.3176	13.2488	0.119362	0.2357	0.441069
	G5E8V9	Arfaptin-1	Arfip1	15.7325	15.8674	15.7634	15.6247	15.804	15.7734	15.7634	15.7734	15.6949	15.9138	0.0254026	0.637049	0.811072
	Q61176	Arginase-1	Arg1	16.2451	16.7129	17.2944	16.7542	15.1613	15.9054	15.3295	15.4896	15.0848	15.1832	-1.03511	0.00743319	0.0314101
	Q3UL36	Arginine and glutamate-rich protein 1	Arglu1	16.2186	16.2781	16.4188	16.3725	16.4673	16.4673	16.5666	16.384	16.3124	16.5352	0.102063	0.119224	0.272828
	Q5FWK3	Rho GTPase-activating protein 1	Arhgap1	15.7178	15.8663	15.9063	15.8064	16.0121	15.833	15.8511	15.765	15.611	15.9327	-0.0631982	0.38686	0.604439
	Q6Y5D8	Rho GTPase-activating protein 10	Arhgap10	16.9529	16.7805	16.8693	16.9816	16.9627	16.9988	16.9579	17.0688	16.9503	16.952	0.0761524	0.082302	0.20962
	Q3UIA2	Rho GTPase-activating protein 17	Arhgap17	16.4427	16.5084	16.4238	16.4338	16.4569	16.4328	16.4102	16.5059	16.3562	16.5717	0.00223938	0.955949	0.982173
	Q8K0Q5	Rho GTPase-activating protein 18	Arhgap18	12.6401	13.1752	12.9583	13.0638	12.9313	13.173	13.3387	13.2342	13.0457	13.5253	0.309652	0.0102247	0.0407892
	A6X8Z5	Rho GTPase-activating protein 31	Arhgap31	10.9679	10.3125	11.3208	11.1981	10.2305	8.86053	11.3664	10.9347	11.1425	10.7486	-0.195401	0.697681	0.84744
	P97393	Rho GTPase-activating protein 5	Arhgap5	12.4973	13.2488	13.0213	12.5509	12.9256	12.9703	12.748	12.8982	12.1762	13.0095	-0.0883382	0.672695	0.833593
	Q99PT1	Rho GDP-dissociation inhibitor 1	Arhgdia	20.4791	20.3321	20.4539	20.3098	20.5546	20.3462	20.4717	20.4539	20.3658	20.3462	-0.0291219	0.586737	0.775263
	Q61599	Rho GDP-dissociation inhibitor 2	Arhgdib	17.8652	17.7075	18.013	17.6639	18.2983	17.5856	17.9755	17.5856	17.7352	17.7639	-0.180395	0.183617	0.371806
	Q61210	Rho guanine nucleotide exchange factor 1	Arhgef1	16.6075	16.4782	16.5865	16.5515	16.5768	16.4954	16.4941	16.5791	16.5585	16.5608	-0.0224811	0.431997	0.648494
	A2AWP8	Rho guanine nucleotide exchange factor 10-like protein	Arhgef10l	16.6347	16.644	16.5097	16.7322	16.5835	16.5322	16.4328	16.4536	16.6271	16.3984	-0.131983	0.0163503	0.0589274
	Q8R4H2	Rho guanine nucleotide exchange factor 12	Arhgef12	14.3832	14.5241	14.4315	14.6186	14.6316	14.5219	14.5546	14.3788	14.3532	14.5004	-0.0560142	0.379092	0.596059
	Q80U35	Rho guanine nucleotide exchange factor 17	Arhgef17	14.3576	14.3832	14.2725	14.5158	14.3003	13.875	13.9974	13.7073	13.7788	13.8555	-0.523102	5.47079e-16	2.26039e-14
	Q60875	Rho guanine nucleotide exchange factor 2	Arhgef2	14.8565	14.8934	14.9099	14.8683	14.9561	14.8648	14.9068	14.8881	14.8749	14.9827	0.00663643	0.808299	0.907624
	Q8K4I3	Rho guanine nucleotide exchange factor 6	Arhgef6	16.9684	16.8293	16.847	16.808	16.828	16.9331	17.0141	16.8522	16.9199	16.7687	0.0414257	0.409943	0.624937
	Q9ES28	Rho guanine nucleotide exchange factor 7	Arhgef7	16.8714	16.7838	16.7222	16.7733	16.7322	16.7322	16.6062	16.5742	16.7838	16.7035	-0.0966009	0.0409245	0.123223
	E9Q4N7	AT-rich interactive domain-containing protein 1B	Arid1b	13.7741	14.0824	14.1144	13.7563	14.0373	13.8784	13.8134	14.1191	13.9763	13.8613	-0.023191	0.806582	0.906856
	Q9Z1K5	E3 ubiquitin-protein ligase ARIH1	Arih1	18.318	18.3591	18.4602	18.4394	18.3512	18.371	18.5531	18.5462	18.5966	18.3734	0.102477	0.0638352	0.173629
	Q9Z1K6	E3 ubiquitin-protein ligase ARIH2	Arih2	17.0737	17.0708	16.9391	17.1631	16.9403	17.0991	17.0394	17.2732	17.3469	16.9243	0.0991512	0.261819	0.473767
	P61211	ADP-ribosylation factor-like protein 1	Arl1	15.1171	15.2728	15.3139	15.3722	15.4235	15.3913	15.4421	15.4615	15.4076	15.4493	0.130453	0.0157325	0.0573153
	Q9D0J4	ADP-ribosylation factor-like protein 2	Arl2	15.6842	15.7666	15.6238	15.7714	15.7325	15.8013	15.9465	15.9488	15.7786	15.869	0.153156	0.000671383	0.00400369
	Q9WUL7	ADP-ribosylation factor-like protein 3	Arl3	16.3725	16.4256	16.4397	16.5442	16.5006	16.5566	16.447	16.4702	16.3831	16.4927	0.0133876	0.745478	0.873697
	Q9JKW0	ADP-ribosylation factor-like protein 6-interacting protein 1	Arl6ip1	15.7848	15.8443	15.847	15.8309	15.9039	15.8096	15.8959	15.7225	15.5916	15.9021	-0.0578376	0.34544	0.561944
	Q9JM93	ADP-ribosylation factor-like protein 6-interacting protein 4	Arl6ip4	12.7438	12.8297	12.3777	12.8389	12.8436	13.138	13.0585	13.3006	12.8029	13.422	0.417655	0.00259133	0.0127389
	Q8R5J9	PRA1 family protein 3	Arl6ip5	19.9836	20.0947	19.8845	20.2014	19.8898	20.7628	20.7987	20.9916	20.5859	20.5475	0.726497	5.37035e-13	1.51125e-11
	Q8VEH3	ADP-ribosylation factor-like protein 8A	Arl8a	12.0371	11.7362	11.926	11.9542	12.1998	12.2365	11.8069	11.4832	11.9189	12.0186	-0.0778521	0.592821	0.778171
	Q9CQW2	ADP-ribosylation factor-like protein 8B	Arl8b	18.8393	18.8713	18.7163	18.9171	18.8811	18.9623	18.9049	19.0025	18.7757	18.8957	0.0632105	0.220928	0.422946
	Q9D7A8	Armadillo repeat-containing protein 1	Armc1	17.1988	17.2485	17.0287	17.3231	17.118	17.3419	16.9199	17.0775	16.993	17.0444	-0.10809	0.219762	0.421624
	Q9D0L7	Armadillo repeat-containing protein 10	Armc10	15.1737	15.3066	15.1586	15.2618	15.2784	15.1444	15.1502	15.0313	15.3882	15.2677	-0.0394386	0.559403	0.751995
	Q8BNU0	Armadillo repeat-containing protein 6	Armc6	17.552	17.5132	17.4178	17.5424	17.4917	17.2371	17.2276	17.1968	17.4067	17.2276	-0.244277	4.0159e-08	5.75944e-07
	Q9DBR3	Armadillo repeat-containing protein 8	Armc8	15.9116	16.0063	15.9021	15.9907	15.9224	16.0711	16.0503	16.2244	15.869	15.9127	0.0788934	0.236285	0.442005
	Q8BHS6	Armadillo repeat-containing X-linked protein 3	Armcx3	0	2.79245	10.1353	10.7754	10.1353	6.73741	0	10.7157	10.2305	6.73741	0.116515	0.968459	0.988976
	Q6PD19	Armadillo-like helical domain-containing protein 3	Armh3	13.2539	13.4282	13.655	13.9058	13.7073	13.8634	13.5024	13.293	13.5691	13.5513	-0.0341821	0.814317	0.911166
	A6H630	Damage-control phosphatase ARMT1	Armt1	19.6081	19.6173	19.8013	19.6536	19.8105	19.6709	19.8058	19.7302	19.7266	19.7462	0.0377733	0.446318	0.66141
	Q9R0Q6	Actin-related protein 2/3 complex subunit 1A	Arpc1a	19.2115	19.2602	19.0033	19.2663	19.0573	19.2249	19.3021	19.2249	19.4431	19.2115	0.12156	0.0808281	0.206574
	Q9WV32	Actin-related protein 2/3 complex subunit 1B	Arpc1b	17.6937	17.8298	17.9937	17.7396	17.8947	17.6658	17.857	17.6639	17.8797	17.9714	-0.0227187	0.780523	0.895234
	Q9CVB6	Actin-related protein 2/3 complex subunit 2	Arpc2	19.3185	19.2738	19.3514	19.2626	19.283	19.2914	19.3498	19.2914	19.3714	19.3537	0.0336321	0.150915	0.324118
	Q9JM76	Actin-related protein 2/3 complex subunit 3	Arpc3	18.049	18.0365	18.0658	17.9603	17.9962	18.0176	18.0865	17.9822	18.1808	17.973	0.0264663	0.540122	0.738328
	P59999	Actin-related protein 2/3 complex subunit 4	Arpc4	19.2794	19.2677	19.1497	19.283	19.2098	19.2487	19.2571	19.1999	19.2721	19.2649	0.0106099	0.71163	0.855402
	Q9CPW4	Actin-related protein 2/3 complex subunit 5	Arpc5	16.9234	16.929	17.066	16.8421	16.9988	16.7609	16.8789	16.7503	16.9476	17.05	-0.0743117	0.275995	0.491393
	Q9D898	Actin-related protein 2/3 complex subunit 5-like protein	Arpc5l	18.4573	18.4197	18.4387	18.5384	18.565	18.6513	18.5789	18.6203	18.5831	18.483	0.0994853	0.013594	0.051432
	Q9D0A3	Arpin	Arpin	16.0491	16.1202	16.0598	16.0121	16.1132	15.9235	15.9408	15.789	16.042	16.0503	-0.121734	0.0185754	0.065386
	P56212	cAMP-regulated phosphoprotein 19	Arpp19	16.3141	15.9761	16.3078	16.0182	15.9873	16.6146	16.7311	17.3913	16.7687	16.5987	0.700167	2.406e-05	0.000206013
	Q8BWG8	Beta-arrestin-1	Arrb1	16.1353	16.3036	16.3582	16.0889	16.2303	15.9934	16.1791	16.0182	16.2556	16.1744	-0.0991109	0.16448	0.345982
	Q91YI4	Beta-arrestin-2	Arrb2	11.2554	11.889	11.8304	11.8304	12.2538	10.7616	11.7418	11.11	12.0094	11.3664	-0.413965	0.129677	0.289836
	Q60935	GPI-linked NAD(P)(+)--arginine ADP-ribosyltransferase 1	Art1	17.2129	17.2004	17.0852	17.1921	17.2786	17.1988	17.2222	17.2527	17.1824	17.0991	-0.00277841	0.945281	0.976609
	Q8R2G4	Ecto-ADP-ribosyltransferase 3	Art3	18.7436	18.5564	18.5632	18.4812	18.7788	18.6079	18.7444	18.6005	18.4104	18.4799	-0.0560104	0.492684	0.702139
	P70352	Ecto-ADP-ribosyltransferase 5	Art5	12.3368	11.6685	12.1762	12.2654	12.1847	12.9805	12.6945	13.0308	12.939	12.5843	0.719517	9.64538e-07	1.07524e-05
	P98203	Armadillo repeat protein deleted in velo-cardio-facial syndrome homolog	Arvcf	11.4393	11.8709	11.9319	11.2152	12.4344	12.1204	12.1204	11.7542	11.8028	12.0304	0.187274	0.406479	0.621295
	Q91WU5	Arsenite methyltransferase	As3mt	19.4811	19.4487	19.6358	19.5464	19.7232	19.7699	19.8636	19.7728	19.8194	19.8379	0.245685	4.70632e-06	4.67579e-05
	Q9WV54	Acid ceramidase	Asah1	17.1044	17.0319	17.2259	17.2092	17.1842	17.0015	16.952	17.0906	16.9184	17.075	-0.143641	0.00370104	0.0174525
	Q7SIG6	Arf-GAP with SH3 domain, ANK repeat and PH domain-containing protein 2	Asap2	13.3516	13.2316	13.3552	13.1638	13.3125	13.4917	12.7859	13.3369	13.3022	13.2316	-0.0532984	0.668601	0.830968
	Q91ZT7	Ankyrin repeat and SOCS box protein 10	Asb10	15.8862	15.9499	15.821	15.8908	15.7875	15.6787	15.465	15.7523	15.6823	15.3755	-0.276304	0.000373484	0.0023568
	Q9CQ31	Ankyrin repeat and SOCS box protein 11	Asb11	15.1243	15.3223	15.0207	15.2299	15.0357	15.4482	15.5031	15.4276	15.2665	15.5287	0.288256	9.08511e-05	0.000666156
	Q9D738	Ankyrin repeat and SOCS box protein 12	Asb12	10.2074	10.5844	10.6978	10.5274	10.4949	11.1425	10.472	10.6433	10.1773	10.0112	-0.0131348	0.950877	0.979863
	Q8VBX0	Ankyrin repeat and SOCS box protein 13	Asb13	16.9425	16.9996	16.7503	16.9579	16.8937	16.993	16.9816	17.0198	16.9731	16.9048	0.0657062	0.163376	0.344346
	Q8C6Y6	Ankyrin repeat and SOCS box protein 14	Asb14	16.758	16.6119	16.4782	16.5279	16.61	16.5113	16.4061	16.409	16.5805	16.1985	-0.176143	0.0280896	0.0909461
	Q8VHS6	Ankyrin repeat and SOCS box protein 15	Asb15	14.445	14.4935	14.258	14.4992	14.2473	14.4576	14.4315	14.6151	14.3168	14.0317	-0.0180768	0.872125	0.939324
	Q8VHS5	Ankyrin repeat and SOCS box protein 16	Asb16	16.3968	16.5293	16.3899	16.3471	16.2482	16.6383	16.324	16.6367	16.4857	16.4442	0.123523	0.100391	0.240956
	Q8K0L0	Ankyrin repeat and SOCS box protein 2	Asb2	18.0658	18.1837	17.8359	18.0333	17.8459	18.1137	17.9396	18.2282	18.1219	17.8004	0.0478223	0.636385	0.811072
	Q9WV71	Ankyrin repeat and SOCS box protein 4	Asb4	14.2592	14.6862	14.2509	14.3975	14.2665	14.4673	14.3111	14.3832	14.1144	14.2205	-0.0727427	0.481599	0.692584
	Q9D1A4	Ankyrin repeat and SOCS box protein 5	Asb5	12.369	12.0867	11.1795	12.4668	10.9769	11.5712	11.3508	11.8949	12.4858	11.3973	-0.0757931	0.839174	0.925188
	Q91ZT9	Ankyrin repeat and SOCS box protein 8	Asb8	14.5781	14.3844	14.3152	14.518	14.3639	14.4197	14.7223	14.4058	14.7145	14.5426	0.129054	0.127256	0.285927
	E9PZJ8	Activating signal cointegrator 1 complex subunit 3	Ascc3	14.0192	13.8119	14.0076	13.9858	13.8093	14.1335	13.9724	13.875	13.8579	13.7534	-0.00834673	0.916742	0.962207
	Q91YI0	Argininosuccinate lyase	Asl	19.569	19.1328	19.2914	19.4811	18.9892	19.5806	19.6536	19.7921	19.7405	19.6663	0.393917	0.000500992	0.00307566
	Q8R3P0	Aspartoacylase	Aspa	16.8522	16.73	16.9879	16.9413	16.7161	16.8301	16.9546	16.8496	17.0607	17.0708	0.107683	0.148054	0.320754
	Q8BSY0	Aspartyl/asparaginyl beta-hydroxylase	Asph	18.9552	18.7352	18.7586	18.9268	18.7307	19.0825	19.1054	19.2458	19.0806	18.9465	0.27085	7.70705e-05	0.000579225
	Q99MQ4	Asporin	Aspn	21.065	20.7754	21.517	20.9395	21.2658	20.6505	21.1154	21.0715	21.352	21.33	-0.00865134	0.961796	0.98481
	Q8VBT9	Tether containing UBX domain for GLUT4	Aspscr1	17.3485	17.2608	17.1036	17.3457	17.2541	17.4338	17.2895	17.4614	17.3754	17.2204	0.0935477	0.139007	0.305218
	Q8C0M9	Isoaspartyl peptidase/L-asparaginase	Asrgl1	19.9087	19.9384	20.0729	19.8728	20.1891	19.664	19.7383	19.7542	19.7052	19.7861	-0.266795	1.9499e-05	0.000170608
	P16460	Argininosuccinate synthase	Ass1	18.8402	18.1165	18.6513	18.3852	17.7387	18.0988	18.2555	17.9837	18.1564	18.1464	-0.218223	0.275055	0.490053
	Q9D5T0	Outer mitochondrial transmembrane helix translocase	Atad1	18.767	18.8848	18.5966	18.8127	18.6079	18.6223	18.5302	18.5384	18.5894	18.5709	-0.163558	0.00587347	0.0258036
	Q925I1	ATPase family AAA domain-containing protein 3	Atad3	19.8194	19.8764	19.6508	19.868	19.7405	19.6409	19.5504	19.6081	19.5758	19.6766	-0.180671	0.000174483	0.00119364
	Q9Z2A5	Arginyl-tRNA--protein transferase 1	Ate1	17.0429	17.0688	16.9831	17.1364	17.0946	17.2801	17.2044	17.4356	17.2116	17.2108	0.203319	6.5901e-05	0.000505274
	Q9D8Z6	Autophagy-related protein 101	Atg101	14.0246	13.8931	14.1104	14.1595	13.908	14.2542	14.3019	14.258	14.196	14.1802	0.218917	0.00014058	0.000983684
	Q9CQY1	Ubiquitin-like protein ATG12	Atg12	14.8994	14.791	14.8531	14.6074	14.7629	14.4351	14.4822	14.4686	14.866	14.3883	-0.254684	0.010437	0.0414868
	Q8C0J2	Autophagy-related protein 16-1	Atg16l1	15.8628	16.0964	16.0227	16.0598	16.0056	15.9813	15.7745	16.0711	15.8782	15.848	-0.0988309	0.131834	0.293554
	Q9CPX6	Ubiquitin-like-conjugating enzyme ATG3	Atg3	16.9816	16.8952	16.8762	16.9694	16.9503	17.0173	17.0555	16.9808	17.0678	16.9988	0.0895171	0.000743494	0.00435882
	Q8C9S8	Cysteine protease ATG4A	Atg4a	16.2709	16.3345	16.3852	16.3093	16.6465	16.4238	16.6001	16.5554	16.3067	16.5293	0.093784	0.271134	0.48556
	Q8BGE6	Cysteine protease ATG4B	Atg4b	14.1802	14.2313	14.2925	14.1666	14.5231	14.4369	14.1869	14.7275	13.9502	14.5054	0.0826453	0.579318	0.76849
	Q99J83	Autophagy protein 5	Atg5	15.4235	15.5506	15.3686	15.4257	15.6601	15.5287	15.2799	15.5993	15.1003	15.2187	-0.140304	0.194862	0.386753
	Q9D906	Ubiquitin-like modifier-activating enzyme ATG7	Atg7	15.8967	15.9665	15.8949	15.9873	15.8456	15.7601	15.9567	15.8542	16.0513	15.9145	-0.0108566	0.844273	0.927809
	Q68FE2	Autophagy-related protein 9A	Atg9a	15.4076	15.4819	15.4093	15.4442	15.3391	15.42	15.4984	15.5975	15.4334	15.4154	0.0565445	0.176456	0.36173
	Q9CWJ9	Bifunctional purine biosynthesis protein ATIC	Atic	19.9189	20.0064	20.0102	19.9969	20.1444	19.8226	19.8318	19.8662	19.7675	19.8953	-0.178698	2.35672e-05	0.00020246
	Q6PA06	Atlastin-2	Atl2	20.0276	19.9969	19.8746	20.0618	20.0641	19.9898	20.0156	20.1236	19.971	19.887	-0.00758101	0.883429	0.943388
	Q91YH5	Atlastin-3	Atl3	17.4081	17.5437	17.4695	17.45	17.3676	17.5295	17.627	17.6285	17.4489	17.6158	0.122177	0.00823193	0.034257
	O08997	Copper transport protein ATOX1	Atox1	17.6278	17.4781	17.7165	17.6029	17.6081	17.2276	17.2259	17.3028	17.1503	17.2913	-0.367095	5.14101e-15	1.87161e-13
	Q6DFW5	Phospholipid-transporting ATPase IF	Atp11b	11.2382	10.8031	10.7901	11.0137	11.0631	11.6549	11.6099	11.7006	11.3701	11.296	0.544653	3.18618e-06	3.25879e-05
	Q9EPE9	Endoplasmic reticulum transmembrane helix translocase	Atp13a1	18.3636	18.3486	18.277	18.4573	18.3299	18.6668	18.8026	18.8811	18.9402	18.5947	0.421793	2.81426e-09	4.69585e-08
	Q8VDN2	Sodium/potassium-transporting ATPase subunit alpha-1	Atp1a1	19.8039	19.6486	19.7992	19.8149	19.7675	19.7675	19.7302	19.7052	19.9655	19.7609	0.0190464	0.731341	0.866294
	Q6PIE5	Sodium/potassium-transporting ATPase subunit alpha-2	Atp1a2	22.4407	22.2852	22.2852	22.2578	22.3658	22.2578	22.2255	22.187	22.3658	22.2138	-0.0769672	0.0933051	0.228264
	Q6PIC6	Sodium/potassium-transporting ATPase subunit alpha-3	Atp1a3	14.4811	14.5199	14.3804	14.7309	14.7202	15.1121	14.6799	14.2282	14.6122	14.8187	0.123724	0.437981	0.653894
	P14094	Sodium/potassium-transporting ATPase subunit beta-1	Atp1b1	19.9597	19.9286	19.6973	20.0835	19.9883	20.1262	19.9734	19.8165	19.868	20.0786	0.0411045	0.637418	0.811146
	P14231	Sodium/potassium-transporting ATPase subunit beta-2	Atp1b2	17.5876	17.5146	17.6391	17.5146	17.4267	17.4145	17.4864	17.5189	17.5876	17.3469	-0.0656609	0.233952	0.438428
	P97370	Sodium/potassium-transporting ATPase subunit beta-3	Atp1b3	17.2996	17.2591	17.4806	17.3408	17.5087	17.1889	17.2397	17.1643	17.1968	17.2705	-0.165707	0.00182398	0.00954334
	Q8R429	Sarcoplasmic/endoplasmic reticulum calcium ATPase 1	Atp2a1	28.5827	28.2002	28.2002	28.5827	28.2002	28.5827	29.1154	28.5827	28.5827	28.5827	0.336042	0.0178575	0.0631563
	O55143	Sarcoplasmic/endoplasmic reticulum calcium ATPase 2	Atp2a2	19.7362	19.9924	19.1862	20.2089	19.5742	20.4828	20.0729	20.0762	20.3698	20.5152	0.563779	0.00492388	0.022079
	Q64518	Sarcoplasmic/endoplasmic reticulum calcium ATPase 3	Atp2a3	15.6702	13.8271	15.9138	14.0269	13.9058	14.1516	13.6085	14.3498	13.5331	13.8445	-0.77126	0.113274	0.263515
	G5E829	Plasma membrane calcium-transporting ATPase 1	Atp2b1	19.4319	19.4431	19.5982	19.3965	19.6508	19.3255	19.4189	19.2487	19.3337	19.458	-0.147135	0.0186329	0.065386
	Q9R0K7	Plasma membrane calcium-transporting ATPase 2	Atp2b2	14.171	14.2422	13.7999	14.0226	14.4218	14.9286	14.791	15.497	14.1616	14.3804	0.62025	0.0147601	0.0546523
	Q6Q477	Plasma membrane calcium-transporting ATPase 4	Atp2b4	17.2174	17.1842	17.2174	17.0394	17.1088	17.1811	17.2015	17.0358	17.1128	17.3431	0.0214196	0.728907	0.864591
	Q80XR2	Calcium-transporting ATPase type 2C member 1	Atp2c1	15.2003	15.367	15.4563	15.3391	15.3139	15.5043	15.411	15.4939	15.5537	15.4692	0.151095	0.00148543	0.00800531
	A2AKU9	ATP synthase subunit gamma	Atp5c1	22.9653	23.1194	22.6582	23.1194	22.8227	22.6272	22.6582	22.6012	22.807	22.7431	-0.249663	0.00992082	0.0397903
	Q03265	ATP synthase subunit alpha, mitochondrial	Atp5f1a	23.9552	24.2593	23.9552	23.9552	24.0771	24.0771	23.8297	23.9219	23.7459	23.9219	-0.141094	0.0824489	0.209789
	P56480	ATP synthase subunit beta, mitochondrial	Atp5f1b	23.6711	23.8867	23.7459	23.7023	23.6711	23.5768	23.5305	23.5768	23.4549	23.7459	-0.158479	0.0111481	0.0438346
	Q9D3D9	ATP synthase subunit delta, mitochondrial	Atp5f1d	17.0358	16.8511	16.5907	16.8774	16.7848	16.7481	16.758	16.828	16.8052	17.0481	0.00953716	0.916152	0.961784
	P56382	ATP synthase subunit epsilon, mitochondrial	Atp5f1e	18.4197	18.7844	18.3906	18.5111	18.63	18.4082	18.3256	18.2859	17.9426	18.4499	-0.26473	0.0218123	0.0743161
	O35143	ATPase inhibitor, mitochondrial	Atp5if1	18.3876	18.4602	18.4145	18.4438	18.4387	18.2555	18.318	18.2	18.4438	18.3921	-0.107053	0.0199159	0.0688548
	P56383	ATP synthase F(0) complex subunit C2, mitochondrial	Atp5mc2	18.4082	18.5267	18.1219	18.6203	18.2031	18.2229	17.9873	18.2702	18.3148	18.3234	-0.152333	0.176603	0.36173
	Q06185	ATP synthase subunit e, mitochondrial	Atp5me	20.8536	20.8377	20.4642	20.8053	20.5649	20.6368	20.2911	20.4867	20.3321	20.3858	-0.278653	0.0058092	0.0255644
	P56135	ATP synthase subunit f, mitochondrial	Atp5mf	18.2486	18.3439	17.9962	18.2258	18.1037	18.0462	17.9322	17.8862	17.9576	18.0789	-0.203439	0.00382284	0.0179246
	Q9CPQ8	ATP synthase subunit g, mitochondrial	Atp5mg	18.3234	18.3864	18.2533	18.372	18.2752	18.1735	18.0873	18.0577	18.1506	18.191	-0.190053	1.90545e-07	2.41945e-06
	P56379	ATP synthase subunit ATP5MJ, mitochondrial	Atp5mj	18.4587	18.5805	18.2579	18.5489	18.6171	18.4287	18.2352	18.3564	17.8084	18.389	-0.249099	0.0561379	0.15736
	Q78IK2	ATP synthase membrane subunit K, mitochondrial	Atp5mk	17.5121	17.5241	17.5839	17.6667	17.5556	17.7567	17.4771	17.9322	17.2975	17.5132	0.0268639	0.815159	0.911166
	Q9CQQ7	ATP synthase F(0) complex subunit B1, mitochondrial	Atp5pb	21.7603	21.8526	21.69	21.9777	21.7668	21.7603	21.6543	21.6734	21.6257	21.7292	-0.120889	0.0283705	0.0917372
	Q9DCX2	ATP synthase subunit d, mitochondrial	Atp5pd	20.9916	21.088	20.8288	21.1476	21.0028	20.9976	20.8536	20.9277	20.6505	20.9518	-0.135536	0.0962575	0.233512
	P97450	ATP synthase-coupling factor 6, mitochondrial	Atp5pf	20.2146	19.4237	20.6956	19.5758	19.6036	19.5099	19.3795	19.2227	19.3548	18.6223	-0.684834	0.0166661	0.0595903
	Q9DB20	ATP synthase subunit O, mitochondrial	Atp5po	20.7549	20.7372	20.5339	20.7877	20.6253	20.631	20.3986	20.3626	20.4157	20.5929	-0.207678	0.00408464	0.0189356
	Q9R1Q9	V-type proton ATPase subunit S1	Atp6ap1	12.9979	13.132	13.457	12.8029	13.1002	12.9112	13.039	13.1435	13.0193	13.3434	-0.00675037	0.958326	0.983643
	Q9Z1G4	V-type proton ATPase 116 kDa subunit a1	Atp6v0a1	14.8749	14.7248	14.8416	14.835	14.7258	14.6433	14.7527	14.6573	14.6489	14.8944	-0.0810779	0.15839	0.336014
	P63082	V-type proton ATPase 16 kDa proteolipid subunit	Atp6v0c	15.1707	15.3329	15.3973	15.0848	15.0394	14.9164	15.0166	15.1121	15.1431	15.0227	-0.162804	0.0420872	0.125361
	P51863	V-type proton ATPase subunit d 1	Atp6v0d1	15.0041	14.7541	14.7447	15.1017	14.912	14.9683	14.7477	14.7772	14.8369	14.6651	-0.104284	0.225711	0.42812
	P50516	V-type proton ATPase catalytic subunit A	Atp6v1a	18.914	18.9362	18.8684	18.9185	18.8584	19.1265	19.1265	19.1422	19.2351	19.0594	0.238859	8.23353e-14	2.49208e-12
	P62814	V-type proton ATPase subunit B, brain isoform	Atp6v1b2	18.2955	18.287	18.2737	18.3043	18.3073	18.5336	18.5336	18.5311	18.5544	18.4053	0.218054	2.69332e-15	9.94428e-14
	Q9Z1G3	V-type proton ATPase subunit C 1	Atp6v1c1	18.7875	18.6836	18.6435	18.7202	18.6996	18.9332	18.8848	18.8704	18.9152	18.8109	0.175995	3.07739e-08	4.4751e-07
	P57746	V-type proton ATPase subunit D	Atp6v1d	13.1915	13.6632	13.4152	13.4679	13.5272	13.8119	13.6186	13.9226	13.5114	13.8666	0.29321	0.00757865	0.0319211
	P50518	V-type proton ATPase subunit E 1	Atp6v1e1	18.6079	18.4499	18.5427	18.54	18.4973	18.7471	18.7269	18.7875	18.9114	18.6144	0.229914	2.6496e-05	0.00022429
	Q9D1K2	V-type proton ATPase subunit F	Atp6v1f	16.1038	15.6715	15.481	16.1149	15.587	15.8571	15.7045	16.0545	15.6386	15.7493	0.00919249	0.951695	0.979993
	Q9CR51	V-type proton ATPase subunit G 1	Atp6v1g1	14.1788	13.7064	13.931	13.6882	13.9374	14.1174	14.09	13.8047	14.6584	14.017	0.249142	0.136863	0.301114
	Q8BVE3	V-type proton ATPase subunit H	Atp6v1h	16.8246	16.8253	16.8115	16.7759	16.7663	17.0799	16.9536	17.097	16.9462	16.9023	0.195098	1.8139e-06	1.93905e-05
	P70704	Phospholipid-transporting ATPase IA	Atp8a1	17.7008	17.6937	17.5901	17.7051	17.62	18.0453	18.0384	18.1564	18.0304	18.1003	0.412212	2.60662e-34	3.99119e-32
	Q811I0	ATP synthase mitochondrial F1 complex assembly factor 1	Atpaf1	17.5668	17.6251	17.5411	17.7075	17.6299	17.4529	17.3442	17.463	17.2092	17.5788	-0.204475	0.00292376	0.014146
	Q91YY4	ATP synthase mitochondrial F1 complex assembly factor 2	Atpaf2	15.9749	16.1865	15.8641	16.1018	16.0276	16.0929	16.2076	15.9827	15.9369	16.1473	0.0424847	0.568341	0.759051
	Q61687	Transcriptional regulator ATRX	Atrx	12.9733	13.1831	13.0661	13.0528	13.0142	13.2987	13.441	13.0484	13.2765	13.6377	0.282574	0.00635244	0.027559
	P28658	Ataxin-10	Atxn10	16.9064	16.8762	16.8864	16.864	16.7274	17.1701	17.1186	17.1073	17.457	17.2302	0.364536	3.35365e-07	4.07923e-06
	O70305	Ataxin-2	Atxn2	17.5901	17.5856	17.4993	17.6746	17.5583	17.5189	17.4313	17.4042	17.5773	17.4984	-0.0955543	0.0229554	0.0773502
	Q7TQH0	Ataxin-2-like protein	Atxn2l	16.9184	16.9603	16.8714	17.0049	16.995	17.1588	17.0625	17.1196	16.828	16.929	0.0695876	0.295316	0.511049
	Q9CVD2	Ataxin-3	Atxn3	0	10.472	0	0.466352	0	0	0	0	4.73295	8.86053	0.531021	0.846205	0.928132
	Q9JLZ3	Methylglutaconyl-CoA hydratase, mitochondrial	Auh	19.7819	19.7194	19.5914	19.7232	19.6063	19.3185	19.1839	19.2543	19.3162	19.3678	-0.396312	3.06062e-16	1.28497e-14
	P70295	Lipid droplet-regulating VLDL assembly factor AUP1	Aup1	18.0475	18.0475	17.9702	18.1394	17.9211	18.5688	18.653	18.7956	18.5564	18.4372	0.577028	1.88245e-16	8.16668e-15
	Q9DCJ7	Aurora kinase A-interacting protein	Aurkaip1	13.3603	13.441	13.1524	12.9342	12.8575	12.9256	12.8245	13.0696	13.1989	12.9044	-0.16448	0.213607	0.41358
	Q9D9K3	Cell death regulator Aven	Aven	13.3073	13.5024	13.3768	13.3292	13.5074	13.6126	13.2689	13.396	12.9468	13.751	-0.00955095	0.947882	0.978308
	Q64726	Zinc-alpha-2-glycoprotein	Azgp1	16.9864	17.0625	17.2786	16.9075	16.9961	16.8985	17.0218	16.9503	17.0287	17.3155	-0.00325249	0.972951	0.99177
	Q9QYP6	5-azacytidine-induced protein 2	Azi2	10.7074	11.2382	11.5531	10.6978	11.3508	11.0137	11.4663	11.6685	11.0723	11.2887	0.192454	0.364317	0.582147
	P01887	Beta-2-microglobulin	B2m	16.5545	16.4442	16.9603	16.4603	16.952	16.4992	16.7873	16.596	16.6135	16.6253	-0.049999	0.690395	0.844481
	Q8BG28	UDP-GalNAc:beta-1,3-N-acetylgalactosaminyltransferase 2	B3galnt2	15.2452	15.4048	15.122	15.224	15.316	15.232	15.1769	15.2208	15.0181	14.9286	-0.147136	0.0548534	0.154695
	Q8R087	Beta-1,4-galactosyltransferase 7	B4galt7	14.5561	14.3267	14.3352	14.0839	14.09	14.5259	14.0209	14.2349	14.7931	14.2266	0.0819298	0.611217	0.79312
	Q8BWP8	Beta-1,4-glucuronyltransferase 1	B4gat1	14.3418	14.4095	14.6151	14.2509	14.4673	14.4267	14.8565	15.076	14.4525	14.5031	0.246013	0.0853044	0.215371
	Q3UI43	BRISC and BRCA1-A complex member 1	Babam1	15.2026	15.3648	15.1832	15.2647	15.2103	15.4348	15.2996	15.4531	15.2718	15.2811	0.102965	0.0449857	0.13209
	Q8K3W0	BRISC and BRCA1-A complex member 2	Babam2	16.3952	16.3394	16.2067	16.3269	16.2156	16.5181	16.5768	16.683	16.5505	16.4569	0.260328	6.82478e-07	7.79162e-06
	Q60739	BAG family molecular chaperone regulator 1	Bag1	16.8033	16.9413	16.6762	16.6955	16.8617	17.1165	16.7035	16.7509	16.6888	16.7129	-0.00106714	0.991066	0.996253
	Q91YN9	BAG family molecular chaperone regulator 2	Bag2	17.7766	17.9671	17.8797	17.897	17.827	17.6746	17.5437	17.5016	17.6391	17.6424	-0.269206	5.42024e-09	8.79059e-08
	Q9JLV1	BAG family molecular chaperone regulator 3	Bag3	20.2719	20.2862	20.2	20.3938	20.2719	20.7092	20.6447	20.8122	20.6545	20.5797	0.395329	2.1654e-15	8.11011e-14
	Q8CI32	BAG family molecular chaperone regulator 5	Bag5	16.7524	16.5781	16.7161	16.6062	16.67	16.5597	16.6804	16.5383	16.6303	16.534	-0.0760003	0.0804902	0.206014
	Q9Z1R2	Large proline-rich protein BAG6	Bag6	17.2744	17.3408	17.037	17.2072	17.1548	17.627	17.4781	17.6081	17.5556	17.4194	0.334795	2.71911e-07	3.3704e-06
	O08734	Bcl-2 homologous antagonist/killer	Bak1	14.7101	14.3117	14.2248	14.2302	14.3325	14.2042	14.2542	14.4267	14.5313	14.2106	-0.0364405	0.742682	0.872384
	O54962	Barrier-to-autointegration factor	Banf1	18.9377	18.8824	19.2351	18.5564	19.1164	18.9764	19.0047	18.7788	18.7788	18.9921	-0.0394148	0.756461	0.880621
	Q91XV3	Brain acid soluble protein 1	Basp1	16.437	16.2835	16.9627	16.1692	16.7349	16.2723	16.5084	16.3514	16.474	16.5205	-0.0921766	0.549835	0.745621
	Q07813	Apoptosis regulator BAX	Bax	16.1434	16.1679	16.1937	16.1009	16.1914	16.1481	16.2349	16.2387	16.4954	16.1115	0.086263	0.213129	0.413239
	Q9R069	Basal cell adhesion molecule	Bcam	18.698	18.6866	18.7925	18.6396	18.8059	18.7913	18.7307	18.4478	18.6023	18.9171	-0.0266824	0.758104	0.880938
	Q61334	B-cell receptor-associated protein 29	Bcap29	18.3133	18.3073	18.1121	18.2195	18.2065	18.5267	18.4632	18.6502	18.3819	18.172	0.207047	0.0186463	0.065386
	Q61335	B-cell receptor-associated protein 31	Bcap31	19.8405	19.7185	19.6867	19.6867	19.7007	20.0345	20.0701	20.1703	20.0919	19.8226	0.311283	1.73354e-06	1.86078e-05
	Q61140	Breast cancer anti-estrogen resistance protein 1	Bcar1	11.1189	11.0567	10.1773	11.0631	10.5274	11.6356	10.2074	12.0245	11.7113	11.3208	0.591214	0.105454	0.250568
	Q80YN3	Breast carcinoma-amplified sequence 1 homolog	Bcas1	12.9831	13.0885	12.9979	12.7824	12.9583	13.7788	13.1915	12.9112	12.9831	13.1697	0.244789	0.127606	0.286342
	Q9D287	Pre-mRNA-splicing factor SPF27	Bcas2	14.1666	13.917	13.9789	14.2405	14.1766	14.3257	14.1049	14.1563	14.1414	14.2972	0.109197	0.154539	0.330537
	Q8CCN5	BCAS3 microtubule associated cell migration factor	Bcas3	13.3717	13.6288	13.3898	13.1435	13.4092	13.2229	13.1359	13.6045	13.4025	13.2836	-0.0587109	0.599767	0.783732
	O35855	Branched-chain-amino-acid aminotransferase, mitochondrial	Bcat2	20.3554	20.4362	20.3872	20.3415	20.4188	20.5067	20.5227	20.4642	20.5686	20.6796	0.160514	9.03211e-05	0.00066508
	Q9CWI3	BRCA2 and CDKN1A-interacting protein	Bccip	14.8021	14.828	14.9164	14.8956	14.9083	14.6497	14.7742	14.6278	14.6522	14.6931	-0.190674	3.95504e-08	5.68783e-07
	Q03311	Cholinesterase	Bche	15.8648	15.6993	15.6318	15.5537	15.5311	16.0396	16.4035	16.6762	16.0651	16.5155	0.683814	8.5199e-07	9.55918e-06
	P50136	2-oxoisovalerate dehydrogenase subunit alpha, mitochondrial	Bckdha	18.7352	18.734	18.4468	18.6754	18.5709	18.9255	18.7471	18.8896	18.9552	18.8623	0.24347	0.000217078	0.00145633
	Q6P3A8	2-oxoisovalerate dehydrogenase subunit beta, mitochondrial	Bckdhb	16.8815	16.9234	16.6347	16.8548	16.5852	16.8919	16.8884	16.9589	17.2141	16.9972	0.214192	0.0189373	0.0660584
	O55028	[3-methyl-2-oxobutanoate dehydrogenase [lipoamide]] kinase, mitochondrial	Bckdk	18.7373	18.7444	18.4082	18.6743	18.4643	18.3795	18.3299	18.277	18.5805	18.4132	-0.209693	0.0166371	0.0595476
	P59017	Bcl-2-like protein 13	Bcl2l13	19.1002	19.1515	18.8902	19.0755	18.9602	19.1652	19.0258	19.0525	18.9602	19.078	0.0208147	0.722196	0.860355
	Q8K019	Bcl-2-associated transcription factor 1	Bclaf1	15.1448	15.1448	15.5355	15.1137	15.611	15.5178	15.6651	15.5117	15.393	15.4878	0.20513	0.0789847	0.20336
	Q9CZP5	Mitochondrial chaperone BCS1	Bcs1l	16.3279	16.318	16.0438	16.021	16.2687	16.0324	15.8798	15.7059	15.9584	15.8833	-0.303954	0.000455464	0.00282279
	Q80XN0	D-beta-hydroxybutyrate dehydrogenase, mitochondrial	Bdh1	20.1703	20.4316	19.7266	20.4157	20.3698	20.1548	20.1415	19.5612	19.6998	20.4025	-0.230834	0.259916	0.471472
	Q8JZV9	3-hydroxybutyrate dehydrogenase type 2	Bdh2	11.7666	12.5304	12.5224	12.1847	11.837	12.1608	11.8223	12.0137	12.0692	12.4815	-0.0587133	0.763603	0.883239
	O35623	BET1 homolog	Bet1	14.8396	14.801	14.4525	14.9588	14.6024	15.3345	15.4546	15.3009	15.5109	15.0719	0.603711	3.09677e-07	3.78445e-06
	O35153	BET1-like protein	Bet1l	12.748	12.8266	12.3822	12.1508	12.7586	12.4858	12.8675	12.8297	13.1974	12.7586	0.254552	0.142965	0.311673
	P28653	Biglycan	Bgn	18.7188	18.4563	18.8142	18.5871	18.7112	18.2702	18.5286	18.3345	18.8228	18.8902	-0.0882881	0.527294	0.727948
	O35490	Betaine--homocysteine S-methyltransferase 1	Bhmt	18.0412	16.7542	17.0737	17.4614	15.3852	14.9147	16.2536	15.2003	16.1766	15.5649	-1.32113	0.0105809	0.0419209
	Q921C5	Protein bicaudal D homolog 2	Bicd2	14.6754	14.4525	14.4107	14.5607	14.4558	14.1144	14.4896	14.2473	14.1989	14.0581	-0.289329	0.00110393	0.00617963
	O08539	Myc box-dependent-interacting protein 1	Bin1	21.153	21.0498	21.0765	21.1877	21.08	21.5049	21.6379	21.6833	21.7502	21.3445	0.474743	5.92441e-10	1.0976e-08
	Q62210	Baculoviral IAP repeat-containing protein 2	Birc2	14.1249	13.751	13.8646	13.8784	13.7828	14.1156	14.0765	13.7046	14.3728	13.6765	0.108829	0.460966	0.674288
	O88738	Baculoviral IAP repeat-containing protein 6	Birc6	16.2623	16.2373	16.2186	16.321	16.1601	16.3449	16.355	16.458	16.318	16.2623	0.107764	0.00925192	0.0376587
	Q8VD62	UPF0696 protein C11orf68 homolog	Bles03	16.0447	16.1049	16.1897	16.0447	16.2972	16.0148	16.1929	16.1519	15.89	16.1265	-0.0610146	0.403798	0.618831
	P16277	Tyrosine-protein kinase Blk	Blk	17.325	16.7955	16.4983	16.2751	16.5717	17.0651	16.5987	15.9622	17.3173	16.4141	-0.021634	0.942253	0.974641
	Q8R016	Bleomycin hydrolase	Blmh	19.3039	19.497	19.4905	19.4407	19.4934	19.6914	19.7219	19.7992	19.6036	19.6486	0.247823	5.74913e-07	6.66592e-06
	Q9CY64	Biliverdin reductase A	Blvra	19.1775	19.2592	19.3185	19.1862	19.4237	19.093	19.2415	19.1328	18.9412	19.2048	-0.150378	0.0303275	0.0966249
	Q923D2	Flavin reductase (NADPH)	Blvrb	18.7134	18.5871	19.1022	18.6162	18.8532	18.7352	18.9065	18.8584	18.6144	19.0281	0.0541136	0.646742	0.81702
	Q91Z96	BMP-2-inducible protein kinase	Bmp2k	11.5193	10.8701	11.5597	11.97	11.5341	11.664	11.5123	12.1964	11.7051	11.7324	0.271424	0.197461	0.39072
	O35607	Bone morphogenetic protein receptor type-2	Bmpr2	11.9405	11.4718	11.7463	11.7666	11.8304	11.9863	11.4779	11.6356	11.8541	11.9337	0.0263736	0.830655	0.920294
	Q6QD59	Vesicle transport protein SEC20	Bnip1	18.1798	18.1234	18.1521	18.133	18.1552	18.4328	18.4468	18.5858	18.4427	18.2915	0.291202	9.54313e-10	1.68985e-08
	O54940	BCL2/adenovirus E1B 19 kDa protein-interacting protein 2	Bnip2	15.3468	15.4174	15.3768	15.3009	15.5295	15.3021	15.3287	15.393	15.3867	15.2902	-0.0541405	0.221047	0.422946
	O55003	BCL2/adenovirus E1B 19 kDa protein-interacting protein 3	Bnip3	17.897	17.9714	17.711	17.9211	17.7375	17.8604	17.7462	17.733	17.9173	17.9898	0.00174648	0.980545	0.994642
	E9Q6J5	Biorientation of chromosomes in cell division protein 1-like 1	Bod1l	15.2311	15.0333	15.0656	15.2521	15.0279	15.2248	15.1601	15.0812	15.1653	15.0444	0.0131787	0.823014	0.915906
	Q9D8S9	BolA-like protein 1	Bola1	17.2204	17.2913	17.3688	17.2563	17.4103	17.2141	17.3889	17.3442	17.336	17.4012	0.0274404	0.570309	0.760509
	Q8BGS2	BolA-like protein 2	Bola2	17.0999	17.05	17.2874	17.1073	17.3485	17.1842	17.2057	17.0938	17.0141	17.2714	-0.0247711	0.737269	0.86936
	Q8CEI1	BolA-like protein 3	Bola3	17.6678	17.7921	17.463	17.6596	17.6717	17.4511	17.4067	17.3498	17.1711	17.6244	-0.250215	0.0057197	0.0252345
	Q9D920	BLOC-1-related complex subunit 5	Borcs5	11.8028	12.3067	12.1572	11.5868	12.1122	11.5531	11.6413	11.7722	11.03	11.7542	-0.442993	0.0187687	0.065577
	Q9D6W8	BLOC-1-related complex subunit 6	Borcs6	13.8134	13.3176	13.3913	13.5956	13.6066	13.5595	13.4249	13.4249	13.5253	13.5691	-0.0441697	0.635808	0.810683
	P15327	Bisphosphoglycerate mutase	Bpgm	19.3078	19.3198	19.3207	18.9641	19.1775	18.9377	18.9641	18.9152	19.0755	19.0432	-0.23084	0.00225187	0.0114039
	Q8R164	Valacyclovir hydrolase	Bphl	19.421	19.5587	19.4352	19.4319	19.3951	19.3965	19.2663	19.3394	19.2201	19.5504	-0.0938697	0.143703	0.312911
	Q9Z0S1	3'(2'),5'-bisphosphate nucleotidase 1	Bpnt1	18.8159	18.798	19.0047	18.7586	19.0109	18.6094	18.7972	18.8313	18.63	18.8442	-0.135213	0.0680591	0.18198
	Q80V26	Golgi-resident adenosine 3',5'-bisphosphate 3'-phosphatase	Bpnt2	18.8313	18.5883	18.6252	18.5325	18.6556	18.54	18.6238	18.4821	18.7844	18.2438	-0.111767	0.274009	0.488859
	Q99MP8	BRCA1-associated protein	Brap	14.7321	15.0805	14.8944	14.8944	14.6723	14.8912	14.8108	14.6261	14.9004	14.7415	-0.0607234	0.489552	0.699398
	P46737	Lys-63-specific deubiquitinase BRCC36	Brcc3	15.8235	15.6267	15.7591	15.8542	15.8064	15.9801	15.9054	15.9096	16.2067	15.9761	0.221597	0.00112305	0.00627188
	Q8K2F0	Bromodomain-containing protein 3	Brd3	16.5181	16.2979	16.2687	16.0192	16.1791	16.2886	16.0121	16.3067	16.1497	15.7018	-0.164821	0.231396	0.435992
	Q9ESU6	Bromodomain-containing protein 4	Brd4	12.9044	12.9224	13.209	13.1359	13.0457	13.0243	12.8346	12.8748	13.073	13.132	-0.0557335	0.498443	0.706619
	Q8BXV2	BRI3-binding protein	Bri3bp	12.2328	11.837	11.6685	11.5597	10.4134	12.0065	11.7858	10.9679	11.2382	11.5062	-0.0413755	0.907648	0.958851
	Q8K2Q7	BRO1 domain-containing protein BROX	Brox	16.6963	16.5535	16.5624	16.6321	16.6157	16.5432	16.4824	16.6714	16.483	16.67	-0.0419958	0.399287	0.614814
	Q80Y55	BSD domain-containing protein 1	Bsdc1	14.6261	14.6684	14.6915	14.6605	14.6201	14.8096	14.8683	14.9235	15.0767	14.9606	0.274423	5.62969e-09	8.99024e-08
	P18572	Basigin	Bsg	19.4605	19.2698	19.569	19.1999	19.5164	18.9959	19.0387	18.8563	18.8811	18.9746	-0.453789	1.20714e-08	1.87035e-07
	Q8R2Q8	Bone marrow stromal antigen 2	Bst2	15.9183	15.8908	15.7256	15.7092	16.0905	15.6914	15.8309	15.687	15.5949	15.8613	-0.133807	0.118552	0.272126
	P58544	BTB/POZ domain-containing protein 1	Btbd1	14.0809	14.2066	14.1292	14.3211	14.1351	13.9871	14.258	14.334	14.0373	14.4673	0.0421712	0.671761	0.833061
	Q8CIF4	Biotinidase	Btd	14.9319	14.8357	15.0827	15.3607	15.1707	14.9803	15.0959	15.5311	14.8599	15.2955	0.0761923	0.611821	0.793349
	Q64152	Transcription factor BTF3	Btf3	17.8731	18.2622	17.9338	18.2686	18.1564	18.3753	18.144	18.49	17.69	18.35	0.111049	0.497986	0.706408
	Q9CQH7	Transcription factor BTF3 homolog 4	Btf3l4	16.2168	16.1998	16.1018	16.1664	16.0953	16.3801	16.1434	16.2349	16.2186	16.1929	0.0779446	0.0959081	0.232773
	Q9WVA3	Mitotic checkpoint protein BUB3	Bub3	16.9048	16.8648	17.0892	16.8485	17.1669	17.0132	17.1251	16.9694	16.8919	17.0721	0.0395062	0.603257	0.78589
	Q6PGH1	Protein BUD31 homolog	Bud31	15.061	15.2618	15.1374	15.2492	15.2618	15.2665	15.5073	15.0444	15.3591	15.4235	0.125949	0.158142	0.3359
	Q9ES83	Blood vessel epicardial substance	Bves	15.8277	15.9116	16.038	15.8716	16.1572	15.8641	15.83	15.9145	15.7534	15.7875	-0.131309	0.0485545	0.140197
	O54825	Bystin	Bysl	13.3466	13.6403	13.4299	13.4438	13.6678	13.3552	13.3141	13.5138	13.357	13.4201	-0.113628	0.114242	0.264566
	Q9CQC6	Basic leucine zipper and W2 domain-containing protein 1	Bzw1	19.3995	19.3039	19.3912	19.2818	19.3207	19.2269	19.3136	19.3039	19.4811	19.2019	-0.033932	0.532239	0.732677
	Q91VK1	Basic leucine zipper and W2 domain-containing protein 2	Bzw2	20.0295	20.0641	19.8898	20.0641	19.9499	19.9442	19.8405	20.0064	19.9576	19.9032	-0.0690755	0.119054	0.272558
	P14106	Complement C1q subcomponent subunit B	C1qb	12.8675	12.4052	13.4041	12.8245	13.26	12.7012	13.2143	12.9289	13.1572	12.9112	0.0302957	0.879067	0.941845
	O35658	Complement component 1 Q subcomponent-binding protein, mitochondrial	C1qbp	15.7565	15.6044	15.5785	15.5073	15.4531	15.3314	15.3255	15.2356	15.5649	15.3549	-0.217493	0.00374487	0.0176273
	Q8R2Z0	Adipolin	C1qtnf12	9.94441	10.7157	10.5274	11.0378	10.3593	10.0112	11.2316	10.4218	10.7832	10.5665	0.0858893	0.751847	0.877408
	Q4ZJN1	Complement C1q and tumor necrosis factor-related protein 9	C1qtnf9	16.2579	16.3471	16.2736	16.1193	16.4626	16.0834	15.9841	15.859	15.8919	16.3526	-0.257861	0.0141033	0.0528596
	E9Q3C1	C2 domain-containing protein 2	C2cd2	17.5931	17.6815	17.581	17.6324	17.5162	17.3523	17.3041	17.4267	17.3724	17.3809	-0.23355	6.19436e-12	1.53561e-10
	Q80X80	Phospholipid transfer protein C2CD2L	C2cd2l	13.4935	13.6502	13.7221	13.6343	13.751	13.5347	13.8533	13.4986	13.6158	13.6502	-0.0197114	0.796561	0.901598
	P01027	Complement C3	C3	21.3132	21.1685	21.493	21.2658	21.2576	21.4196	21.2099	21.3169	20.9799	21.6379	0.0132196	0.91349	0.961323
	P01029	Complement C4-B	C4b	17.5725	17.8198	17.6937	17.4917	17.5194	17.7839	17.4489	17.5788	17.3073	17.5976	-0.0761319	0.447436	0.662688
	P06684	Complement C5	C5	17.8498	17.7687	18.3166	18.0775	18.1735	18.0969	18.159	18.2547	17.8922	18.2547	0.0942657	0.437684	0.653647
	Q7M757	Lys-63-specific deubiquitinase BRCC36-like	C6.1al	15.6212	15.4396	15.5506	15.491	15.4615	15.7165	15.817	15.7947	15.6396	16.0079	0.282368	5.37319e-05	0.000421913
	Q8K182	Complement component C8 alpha chain	C8a	16.5634	16.5059	17.3984	16.993	17.3792	17.0287	17.2644	17.11	16.6714	17.3605	0.119045	0.597218	0.781381
	Q8BH35	Complement component C8 beta chain	C8b	16.989	17.0109	17.6647	17.5016	17.6647	17.3975	17.6285	17.4837	17.1877	17.5892	0.0911197	0.595363	0.779936
	Q8VCG4	Complement component C8 gamma chain	C8g	15.0568	15.0656	15.4923	15.1484	15.5594	15.1003	15.5461	15.3591	15.1399	15.4819	0.060967	0.664201	0.827826
	P06683	Complement component C9	C9	16.8431	16.914	17.5016	17.0458	17.2498	16.9064	17.1877	17.2072	17.0184	17.2762	0.00833009	0.951756	0.979993
	P13634	Carbonic anhydrase 1	Ca1	17.038	16.9184	17.3419	16.9731	17.1301	16.9754	17.324	17.0926	16.7904	17.0402	-0.0357703	0.753836	0.878744
	Q9WVT6	Carbonic anhydrase 14	Ca14	11.0723	11.682	11.3765	11.5416	10.7486	11.5929	11.207	11.1189	11.0567	11.0468	-0.07973	0.684421	0.841229
	P00920	Carbonic anhydrase 2	Ca2	18.8271	18.7586	19.0459	18.804	19.0011	18.7788	19.1089	18.7757	18.8026	19.1042	0.0267305	0.78346	0.896058
	P16015	Carbonic anhydrase 3	Ca3	23.2347	23.0929	23.0929	22.8856	23.013	22.7819	22.7587	22.807	23.2347	22.9653	-0.154313	0.144455	0.314263
	Q64444	Carbonic anhydrase 4	Ca4	14.4164	14.2796	14.4908	14.1823	14.54	14.5766	14.5031	14.4673	13.6833	14.6813	0.000516366	0.997837	0.999802
	P28651	Carbonic anhydrase-related protein	Ca8	12.0137	11.8859	12.0763	12.0574	11.4663	12.0027	12.0763	11.8434	11.5868	11.7006	-0.0579728	0.690138	0.844481
	Q06138	Calcium-binding protein 39	Cab39	20.2649	20.2968	20.2649	20.2529	20.3169	20.1861	20.2103	20.2146	20.1302	20.1939	-0.0922892	1.62773e-06	1.76541e-05
	Q9DB16	Calcium-binding protein 39-like	Cab39l	16.8127	16.7687	16.8005	17.0688	16.8897	16.3757	16.3279	16.1865	16.5097	16.4004	-0.508057	1.60993e-11	3.676e-10
	Q02789	Voltage-dependent L-type calcium channel subunit alpha-1S	Cacna1s	21.3978	21.3169	21.1967	21.3169	21.1877	21.1373	21.1252	21.2489	21.3445	20.9072	-0.130576	0.117651	0.270534
	O08532	Voltage-dependent calcium channel subunit alpha-2/delta-1	Cacna2d1	22.1701	22.092	22.092	22.092	22.0097	22.0499	21.9777	22.1031	22.1198	21.7997	-0.0810929	0.200994	0.396003
	Q8R3Z5	Voltage-dependent L-type calcium channel subunit beta-1	Cacnb1	20.7245	20.7327	20.4955	20.6933	20.4922	20.5833	20.4569	20.7092	20.5797	20.3838	-0.0850929	0.279592	0.495088
	O70578	Voltage-dependent calcium channel gamma-1 subunit	Cacng1	18.6629	18.3105	18.4662	18.2293	18.4986	18.9892	19.0734	18.9584	19.1515	18.5444	0.509901	8.45755e-05	0.000630802
	Q8VHW3	Voltage-dependent calcium channel gamma-6 subunit	Cacng6	15.7875	15.7875	15.6522	15.5942	15.6883	16.1115	16.069	16.1985	16.0056	15.9966	0.374328	1.86288e-12	4.99906e-11
	Q8R0X2	CDK2-associated and cullin domain-containing protein 1	Cacul1	11.9442	12.0094	12.1964	11.9098	11.8434	11.9788	12.3852	11.8223	11.8651	12.3151	0.0926505	0.479626	0.690715
	Q9CXW3	Calcyclin-binding protein	Cacybp	18.4812	18.565	18.6162	18.5741	18.5302	19.2458	19.3394	19.3619	19.3207	19.3514	0.770488	2.75733e-139	7.17732e-136
	B2RQC6	CAD protein	Cad	15.1343	15.0812	15.0812	15.0394	15.1374	15.0656	14.9275	15.1017	15.122	14.9866	-0.0540206	0.186993	0.3763
	Q99N28	Cell adhesion molecule 3	Cadm3	15.2172	14.7337	15.3345	15.0293	15.1097	15.4214	15.1653	14.6497	15.5405	15.1936	0.10926	0.552234	0.747123
	Q8R464	Cell adhesion molecule 4	Cadm4	13.9205	13.6207	13.8684	13.9411	13.7178	14.0373	13.4872	14.1236	13.293	13.3125	-0.162971	0.390118	0.607301
	Q08331	Calretinin	Calb2	13.6856	14.0086	13.9479	13.7206	14.2282	14.4122	14.2878	13.84	13.7397	13.8684	0.111429	0.504445	0.711112
	Q8CGU1	Calcium-binding and coiled-coil domain-containing protein 1	Calcoco1	13.8646	13.9746	13.6705	13.7298	13.8646	14.1207	13.7999	13.9525	13.908	13.7485	0.0850885	0.313816	0.529914
	P0DP27	Calmodulin-2	Calm2	21.5658	21.3692	21.6952	21.3445	21.4341	21.1763	21.2576	21.08	21.3005	21.2099	-0.2769	0.000257211	0.00168858
	Q9JM83	Calmodulin-4	Calm4	12.1964	12.5998	13.1057	12.7232	12.6187	12.4546	12.4546	12.5664	12.544	12.6187	-0.121087	0.415907	0.631772
	P14211	Calreticulin	Calr	21.4121	21.33	21.6543	21.5585	21.7502	21.9585	22.2717	22.3263	22.0499	22.0499	0.59021	1.68104e-08	2.57401e-07
	O35887	Calumenin	Calu	19.7992	19.9213	19.8023	19.7675	19.8442	20.4117	20.5374	20.4362	20.4867	20.3573	0.618936	5.15522e-52	1.491e-49
	Q91YS8	Calcium/calmodulin-dependent protein kinase type 1	Camk1	16.985	17.0632	17.1019	17.0509	17.2057	17.1128	17.1651	17.2092	17.0708	17.2317	0.0766065	0.10314	0.24563
	P11798	Calcium/calmodulin-dependent protein kinase type II subunit alpha	Camk2a	17.7859	17.8862	17.6717	17.8241	17.8211	17.5572	17.4973	17.8298	17.4659	17.3792	-0.251903	0.00283041	0.0137711
	P28652	Calcium/calmodulin-dependent protein kinase type II subunit beta	Camk2b	20.8722	20.9143	20.6796	21.0213	20.76	21.0213	20.945	21.1449	20.9669	20.8252	0.131183	0.0975238	0.235539
	Q6PHZ2	Calcium/calmodulin-dependent protein kinase type II subunit delta	Camk2d	18.144	18.0803	18.0911	18.389	18.0191	18.9921	18.953	19.1557	18.6792	18.7068	0.752658	1.06335e-11	2.52777e-10
	Q923T9	Calcium/calmodulin-dependent protein kinase type II subunit gamma	Camk2g	18.5228	18.6819	18.3989	18.5462	18.5444	18.5622	18.3734	18.5121	18.3831	18.2806	-0.116572	0.0857294	0.215898
	P49070	Guided entry of tail-anchored proteins factor CAMLG	Camlg	16.0324	16.0148	15.9594	16.0621	16.1202	16.1776	16.2186	16.2265	16.069	15.8908	0.0787391	0.249617	0.458632
	Q6ZQ38	Cullin-associated NEDD8-dissociated protein 1	Cand1	19.5758	19.5717	19.5964	19.6453	19.6173	19.6119	19.6867	19.5914	19.7007	19.6883	0.0544763	0.0384463	0.117322
	Q6ZQ73	Cullin-associated NEDD8-dissociated protein 2	Cand2	20.4253	20.4746	20.5024	20.5024	20.4316	20.4051	20.3462	20.5067	20.5339	20.374	-0.0340889	0.400995	0.616351
	P35564	Calnexin	Canx	19.9384	19.924	19.887	20.048	19.8953	20.0641	20.037	20.0786	20.0345	19.9991	0.104085	0.00114073	0.00635151
	P40124	Adenylyl cyclase-associated protein 1	Cap1	18.6435	18.4573	18.7559	18.4308	18.7505	18.4231	18.641	18.3362	18.5764	18.6502	-0.082197	0.380074	0.597379
	Q9CYT6	Adenylyl cyclase-associated protein 2	Cap2	20.2834	20.2911	20.0618	20.3196	20.1921	20.7907	20.76	21.0072	20.7549	20.5613	0.545234	1.48359e-10	3.01703e-09
	P24452	Macrophage-capping protein	Capg	17.8004	17.8835	18.1003	17.9236	18.0691	17.8298	17.8416	17.9463	17.9548	17.8982	-0.061241	0.325051	0.540644
	O35350	Calpain-1 catalytic subunit	Capn1	21.098	21.1419	21.0536	21.1828	21.1308	21.1308	21.1828	21.2817	21.1828	20.9628	0.0267624	0.636957	0.811072
	O08529	Calpain-2 catalytic subunit	Capn2	19.9991	20.0562	20.0319	20.0295	20.0985	19.9883	20.0319	19.9734	20.037	19.9969	-0.037536	0.0696986	0.185619
	Q64691	Calpain-3	Capn3	20.1262	20.1387	19.9619	20.1861	19.924	20.7032	20.6008	20.846	20.6984	20.6253	0.627378	1.35983e-20	9.19388e-19
	Q9R1S8	Calpain-7	Capn7	15.2706	15.1017	14.9977	15.061	15.2647	14.9561	14.8369	15.4348	15.2955	15.3502	0.0355472	0.783735	0.896058
	O88456	Calpain small subunit 1	Capns1	19.5964	19.6256	19.6366	19.5288	19.6384	19.6221	19.6173	19.6973	19.4694	19.4934	-0.0252605	0.594662	0.779605
	Q60865	Caprin-1	Caprin1	18.1928	18.2258	18.2258	18.3268	18.1864	18.279	18.2579	18.2955	18.2132	18.2091	0.0194634	0.524169	0.726331
	P47753	F-actin-capping protein subunit alpha-1	Capza1	17.3676	17.5401	17.5225	17.4313	17.5121	17.2015	17.3324	17.2174	17.4743	17.4081	-0.147975	0.0173492	0.0616098
	P47754	F-actin-capping protein subunit alpha-2	Capza2	20.5686	20.6008	20.5306	20.6615	20.5566	20.4846	20.3838	20.5929	20.6122	20.3415	-0.100627	0.0861311	0.216336
	P47757	F-actin-capping protein subunit beta	Capzb	21.1419	21.0536	20.9799	21.098	20.9799	20.8288	20.8421	20.9518	21.2022	20.7212	-0.14147	0.10753	0.253866
	Q8CIS0	Caspase recruitment domain-containing protein 11	Card11	12.6562	12.3529	12.1039	12.5561	12.5257	12.8646	13.0243	13.4473	13.0351	12.9468	0.624674	7.88554e-06	7.46402e-05
	Q9D1I2	Caspase recruitment domain-containing protein 19	Card19	14.8096	15.0942	14.797	14.9746	14.9033	14.6983	14.8122	14.6489	14.8396	14.9339	-0.12916	0.0853933	0.215491
	Q9CR86	Calcium-regulated heat stable protein 1	Carhsp1	14.7578	14.9042	14.9854	14.5862	14.7851	14.9827	14.7868	14.9449	14.7759	15.2143	0.137169	0.19125	0.382203
	Q9WVG6	Histone-arginine methyltransferase CARM1	Carm1	18.0164	18.0067	17.9379	18.049	18.0323	17.8149	17.826	17.8477	17.8533	17.6678	-0.206515	1.37604e-07	1.809e-06
	Q80UY1	Carnosine N-methyltransferase	Carnmt1	19.7282	19.9066	19.9009	19.7526	19.7728	19.868	19.8982	19.8304	19.9991	19.9836	0.10363	0.0389447	0.118565
	Q6ZPS2	Carnosine synthase 1	Carns1	17.9863	18.0144	17.7438	17.8982	17.7207	17.5463	17.3054	17.3303	17.5095	17.2815	-0.478109	5.51352e-09	8.88125e-08
	Q9ER72	Cysteine--tRNA ligase, cytoplasmic	Cars1	19.2663	19.2636	19.2515	19.2721	19.3537	19.3601	19.3566	19.3317	19.3078	19.2914	0.0480724	0.034549	0.107573
	Q8BYM8	Probable cysteine--tRNA ligase, mitochondrial	Cars2	17.0481	17.0218	16.8799	17.106	16.9413	16.6963	16.5205	16.6332	16.6762	16.6354	-0.367096	2.6591e-13	7.91043e-12
	Q8K3W3	Protein CASC3	Casc3	11.4439	10.2305	11.5712	10.8701	11.6265	11.0174	11.7463	11.45	11.8304	11.9523	0.450857	0.151391	0.324739
	O70589	Peripheral plasma membrane protein CASK	Cask	11.9098	12.0574	12.4173	12.2365	12.7922	12.369	12.1847	12.2064	11.4779	12.5398	-0.127077	0.592191	0.777737
	Q8VHK1	Caskin-2	Caskin2	13.7158	13.7132	13.8516	13.7485	13.7158	13.5634	13.7828	13.9331	13.48	13.7828	-0.0405608	0.638131	0.811657
	P70677	Caspase-3	Casp3	10.4801	10.1353	10.0449	8.86053	10.472	10.2686	10.3593	9.94441	10.7345	10.6289	0.388574	0.237259	0.443189
	P97864	Caspase-7	Casp7	12.4173	12.748	12.7922	12.1456	12.6741	12.7859	12.3529	12.2435	12.2615	12.645	-0.0976861	0.549355	0.745165
	O89110	Caspase-8	Casp8	12.6059	12.7859	12.7824	12.4704	12.8266	12.4557	12.5257	12.8103	12.6527	12.6648	-0.0723826	0.427918	0.644788
	O09165	Calsequestrin-1	Casq1	25.2268	24.7925	25.3525	25.2268	25.4889	26.1092	26.3126	26.3126	26.3126	25.9714	0.98618	4.52971e-13	1.31009e-11
	O09161	Calsequestrin-2	Casq2	19.8636	20.0102	18.8999	19.8564	19.2227	19.2543	18.4602	18.5805	19.0484	19.1862	-0.664626	0.013784	0.0520374
	P51125	Calpastatin	Cast	19.5328	19.5384	19.6256	19.5785	19.6081	19.6366	19.7441	19.6256	19.6469	19.7096	0.095883	0.00116141	0.0064597
	Q8CAB8	Cytosolic arginine sensor for mTORC1 subunit 2	Castor2	14.3945	14.4122	14.3226	14.2422	14.2509	14.8139	14.6186	14.7596	14.54	14.552	0.332347	4.10414e-07	4.90049e-06
	Q9CWL2	Zinc finger protein castor homolog 1	Casz1	13.0281	13.3552	13.2385	13.4299	13.84	13.3022	13.496	13.4041	13.6264	13.584	0.104164	0.47664	0.688085
	P24270	Catalase	Cat	19.8982	19.971	19.7716	19.9009	19.7362	19.9969	19.9898	19.7166	19.9758	20.0295	0.0861572	0.230808	0.435516
	P49817	Caveolin-1	Cav1	20.444	20.377	20.3698	20.1415	20.3356	20.2626	20.3554	20.1891	20.1574	20.3262	-0.0754783	0.23655	0.442342
	Q9WVC3	Caveolin-2	Cav2	15.8064	15.7714	15.7445	15.7238	15.6247	15.6044	15.7348	15.4076	15.5747	15.7225	-0.125354	0.0605762	0.166769
	P51637	Caveolin-3	Cav3	14.5595	14.8221	14.7835	14.7337	15.0975	14.8973	14.8841	14.6965	14.7986	15.2258	0.101206	0.415945	0.631772
	O54724	Caveolae-associated protein 1	Cavin1	21.08	20.9669	21.1373	20.8172	21.088	20.9738	21.1419	20.9014	21.0498	21.1685	0.0292196	0.701526	0.85072
	Q63918	Caveolae-associated protein 2	Cavin2	19.4878	19.3897	19.4172	19.1794	19.4272	19.3039	19.3897	19.1537	19.2431	19.4147	-0.0792502	0.265683	0.478763
	Q91VJ2	Caveolae-associated protein 3	Cavin3	18.2654	18.3906	18.3564	18.0616	18.4742	18.2174	18.1394	18.1424	18.0144	18.2387	-0.159137	0.0486561	0.140412
	A2AMM0	Caveolae-associated protein 4	Cavin4	19.8105	19.8593	19.9351	19.8058	19.9969	20.0295	20.1471	20.0461	19.8257	20.0835	0.144876	0.0271268	0.0884967
	Q08024	Core-binding factor subunit beta	Cbfb	17.7448	17.7363	17.7266	17.5876	17.8731	17.8084	17.9822	17.9989	18.0043	17.9412	0.213326	0.000238424	0.00157517
	P48758	Carbonyl reductase [NADPH] 1	Cbr1	19.7462	19.8898	19.9969	19.7861	19.8929	19.7302	19.7007	19.7526	19.6622	19.8993	-0.113402	0.0585944	0.162516
	P08074	Carbonyl reductase [NADPH] 2	Cbr2	20.0247	20.1735	20.5649	20.3295	20.5306	19.7482	20.0182	20.0182	20.6888	20.1262	-0.204745	0.272224	0.486833
	Q8K354	Carbonyl reductase [NADPH] 3	Cbr3	15.5117	15.3948	15.6012	15.3086	15.5649	15.4154	15.4939	15.2665	15.6787	15.502	-0.00491116	0.954629	0.981835
	Q91VT4	3-oxoacyl-[acyl-carrier-protein] reductase	Cbr4	18.2072	18.3133	18.1377	18.2229	18.1411	18.0747	18.1062	18.0707	18.2258	18.2271	-0.0635519	0.184289	0.372876
	Q8VEH6	COBW domain-containing protein 1	Cbwd1	15.3139	15.3239	15.1902	15.2011	15.3303	15.3066	15.4235	15.3209	15.3223	15.5256	0.107874	0.0394695	0.119603
	P83917	Chromobox protein homolog 1	Cbx1	12.5623	12.9342	12.748	12.7504	13.1359	12.8519	13.0696	13.0095	12.4815	13.0792	0.0722093	0.626126	0.802796
	P30658	Chromobox protein homolog 2	Cbx2	12.8813	12.7378	13.6343	13.073	12.8813	13.0885	12.7211	13.2143	13.2618	13.1002	0.0356646	0.846221	0.928132
	P23198	Chromobox protein homolog 3	Cbx3	16.9243	17.0694	17.382	16.9048	17.2183	16.8799	16.977	17.0573	16.6746	16.9589	-0.190239	0.0877854	0.218571
	Q61686	Chromobox protein homolog 5	Cbx5	16.1985	16.3582	16.4061	16.4481	16.6652	16.4824	16.4843	16.5805	16.2244	16.5936	0.0578027	0.565185	0.756812
	Q8K1A6	Coiled-coil and C2 domain-containing protein 1A	Cc2d1a	14.2368	14.3441	14.196	14.3257	14.1729	14.258	14.1117	14.3975	14.0951	14.132	-0.0562278	0.400002	0.615733
	Q8BRN9	Coiled-coil and C2 domain-containing protein 1B	Cc2d1b	17.3303	17.3599	17.3187	17.3688	17.2801	17.4465	17.3809	17.4953	17.4054	17.2951	0.0731129	0.0487548	0.140463
	Q8CH18	Cell division cycle and apoptosis regulator protein 1	Ccar1	14.9894	15.1953	15.2861	15.1586	15.4493	15.3303	15.4467	15.5058	15.1151	15.4546	0.154762	0.13323	0.294951
	Q8VDP4	Cell cycle and apoptosis regulator protein 2	Ccar2	16.6425	16.4983	16.7004	16.6033	16.808	16.6314	16.697	16.6478	16.6062	16.7311	0.012212	0.827762	0.918638
	Q8VE99	Coiled-coil domain-containing protein 115	Ccdc115	15.4375	15.2955	15.4454	15.4133	15.4164	15.5838	15.4797	15.6347	15.6762	15.42	0.157299	0.00423404	0.0194549
	Q8R344	Coiled-coil domain-containing protein 12	Ccdc12	13.7221	13.9058	14.1414	13.9525	14.0076	13.7816	13.84	13.7206	13.7816	13.9556	-0.129995	0.100532	0.241184
	Q9D8X2	Coiled-coil domain-containing protein 124	Ccdc124	18.1037	18.1377	17.928	18.1104	17.9863	17.9379	17.9261	18.0423	18.1745	18.0365	-0.0297772	0.622635	0.80075
	Q3TC33	Coiled-coil domain-containing protein 127	Ccdc127	16.8832	16.9085	16.7773	16.9184	16.8293	16.7274	16.7631	16.7311	16.8228	16.7888	-0.0966926	0.0025166	0.0124302
	Q8C7V8	Coiled-coil domain-containing protein 134	Ccdc134	17.4695	17.1811	17.571	17.4906	17.867	18.2752	18.3819	18.5672	18.0394	17.9305	0.723019	5.4364e-06	5.32992e-05
	Q9D162	Coiled-coil domain-containing protein 167	Ccdc167	15.0444	15.0733	14.892	15.0675	14.7346	15.208	15.1121	15.1399	15.1296	15.0733	0.170231	0.0143035	0.0533881
	Q9JIG7	Coiled-coil domain-containing protein 22	Ccdc22	15.8807	15.8235	15.7469	15.7493	15.647	15.5461	15.5716	15.4257	15.9408	15.5461	-0.163392	0.0886248	0.220019
	Q78PG9	Coiled-coil domain-containing protein 25	Ccdc25	18.3564	18.4849	18.5373	18.4387	18.5966	18.287	18.4328	18.3819	18.3197	18.468	-0.104902	0.0487163	0.14043
	Q9CR29	Coiled-coil domain-containing protein 43	Ccdc43	17.9454	17.9898	18.0676	17.8884	17.9702	17.7555	17.7983	17.8751	17.8189	17.7766	-0.167437	2.81412e-06	2.91839e-05
	Q9D024	PAT complex subunit CCDC47	Ccdc47	18.8186	18.8362	18.6726	18.9429	18.6629	18.8584	18.7844	18.9727	18.8902	18.8977	0.0940599	0.124109	0.28153
	Q810U5	Coiled-coil domain-containing protein 50	Ccdc50	14.8164	14.7578	14.8074	14.743	14.9068	14.6684	14.8629	14.5955	14.5373	14.75	-0.123435	0.0546234	0.15413
	Q3URS9	Mitochondrial potassium channel	Ccdc51	16.6241	16.7759	16.6492	16.8693	16.5279	16.4843	16.5155	16.3952	16.368	16.4644	-0.243811	0.000220403	0.00147294
	D3YZP9	Coiled-coil domain-containing protein 6	Ccdc6	17.6689	17.6081	17.5261	17.5668	17.4145	17.3088	17.1968	17.1954	17.3605	17.1578	-0.313052	5.3983e-08	7.63684e-07
	D3YZV8	Coiled-coil domain-containing protein 8 homolog	Ccdc8	14.6543	14.4315	14.3267	14.1441	14.3226	14.4965	14.4673	14.2652	14.831	14.3498	0.106156	0.405944	0.620659
	E9Q6B2	Coiled-coil domain-containing protein 85C	Ccdc85c	12.2581	12.2328	12.0867	12.5338	12.2365	12.1926	12.1423	12.4668	12.5168	11.658	-0.0742643	0.661212	0.825896
	Q9JJ89	Coiled-coil domain-containing protein 86	Ccdc86	11.7542	11.8675	10.5487	11.4219	11.3345	11.7211	12.0256	11.8756	10.7157	11.9319	0.268633	0.42024	0.63672
	Q6VGS5	Protein Daple	Ccdc88c	15.6687	15.1266	15.4482	15.4189	14.7717	14.8629	14.5781	15.1444	14.6684	14.7346	-0.48914	0.00769523	0.0322815
	Q8VC31	Coiled-coil domain-containing protein 9	Ccdc9	16.8648	16.815	16.6899	16.8301	16.6983	16.9369	16.8656	16.9234	17.0958	16.8832	0.161349	0.00298585	0.014433
	Q8C3X2	Coiled-coil domain-containing protein 90B, mitochondrial	Ccdc90b	17.5375	17.6324	17.4256	17.6582	17.4645	17.6952	17.6478	17.5668	17.8055	17.5876	0.116952	0.060576	0.166769
	Q9D8L5	Coiled-coil domain-containing protein 91	Ccdc91	17.3099	17.2355	17.2015	17.1787	17.0817	17.4012	17.2681	17.521	17.3619	17.3231	0.17361	0.00216332	0.0110198
	Q7TQK5	Coiled-coil domain-containing protein 93	Ccdc93	15.727	15.6359	15.869	15.655	15.6301	15.6978	15.4048	15.5234	15.4493	15.5159	-0.185154	0.00581825	0.0255826
	A3KGF9	Coiled-coil domain-containing protein 9B	Ccdc9b	14.9699	15.0767	14.8973	15.0279	15.0088	15.1198	15.1053	15.1183	15.1623	15.3176	0.168533	0.000678387	0.00402144
	P84444	C-C motif chemokine 21a	Ccl21a	13.2618	13.3328	13.043	13.4249	12.9703	12.9831	13.6856	13.4935	13.311	12.7156	0.0312271	0.872564	0.939324
	P18406	CCN family member 1	Ccn1	17.1484	16.8847	17.4032	17.277	17.6345	18.2887	18.5814	18.5905	18.1037	18.0995	1.06319	1.49873e-10	3.03595e-09
	Q8BGU5	Cyclin-Y	Ccny	10.9347	10.4492	11.327	10.2686	10.9679	4.73295	10.5844	11.0631	10.8528	10.9043	-1.16195	0.349056	0.565925
	Q640L3	Cell cycle progression protein 1	Ccpg1	17.9396	17.9837	17.817	18.1234	17.8922	18.2219	18.1464	18.2915	18.4186	18.1788	0.300258	1.98963e-05	0.000172922
	Q9WU84	Copper chaperone for superoxide dismutase	Ccs	16.9618	16.9921	16.9085	16.8033	16.9383	16.9319	16.9462	16.8774	17.1019	16.8311	0.0169034	0.763461	0.883239
	P80314	T-complex protein 1 subunit beta	Cct2	19.7072	19.6883	19.6953	19.783	19.5569	19.8728	19.8707	19.9499	19.8805	19.7362	0.175889	0.000476984	0.00294564
	P80318	T-complex protein 1 subunit gamma	Cct3	20.246	20.3415	20.2719	20.3872	20.229	20.4955	20.4507	20.5495	20.5	20.3698	0.178005	2.86433e-05	0.000240124
	P80315	T-complex protein 1 subunit delta	Cct4	20.4415	20.4539	20.4051	20.5067	20.3462	20.6122	20.6682	20.7657	20.6956	20.4955	0.216778	3.72173e-05	0.000304166
	P80316	T-complex protein 1 subunit epsilon	Cct5	20.3262	20.3295	20.2834	20.3911	20.2089	20.4642	20.5024	20.5613	20.5929	20.3508	0.186501	0.000326835	0.00208773
	P80317	T-complex protein 1 subunit zeta	Cct6a	19.5288	19.5346	19.4811	19.554	19.3995	19.7383	19.7096	19.7964	19.8076	19.6063	0.232049	3.63889e-07	4.40559e-06
	P80313	T-complex protein 1 subunit eta	Cct7	19.7699	19.8318	19.8593	19.8993	19.7542	20.0156	20.0012	20.0499	19.9898	19.967	0.181803	2.45621e-09	4.11158e-08
	P42932	T-complex protein 1 subunit theta	Cct8	20.4746	20.444	20.3986	20.4791	20.3508	20.5613	20.5546	20.6447	20.8028	20.4922	0.181709	0.00206041	0.0106203
	Q8C1Y8	Vacuolar fusion protein CCZ1 homolog	Ccz1	16.265	16.1809	16.0993	16.2214	16.021	15.8807	16.0491	16.0011	16.0598	15.833	-0.192813	0.00231444	0.0116528
	P10810	Monocyte differentiation antigen CD14	Cd14	12.4739	12.4497	12.0186	12.6616	12.5965	12.5041	12.3368	12.3594	12.7128	12.4668	0.0359095	0.783711	0.896058
	O35566	CD151 antigen	Cd151	16.914	17.1415	17.1669	16.9654	16.945	17.1688	16.929	16.8906	17.0842	17.0906	0.0060595	0.935304	0.968994
	Q2VLH6	Scavenger receptor cysteine-rich type 1 protein M130	Cd163	18.1735	18.1345	18.734	18.277	18.5143	18.065	18.2243	18.2764	18.4218	18.4468	-0.0798122	0.548007	0.7445
	O54901	OX-2 membrane glycoprotein	Cd200	14.6345	14.5622	14.4576	14.54	14.7557	14.4953	14.4597	14.3743	14.7286	14.5199	-0.0744113	0.334989	0.550568
	Q91ZW8	CD209 antigen-like protein D	Cd209d	15.232	15.6082	15.8456	15.5043	15.5773	15.3745	15.4174	15.3867	15.4214	15.8674	-0.0599764	0.659684	0.825737
	Q9JLQ0	CD2-associated protein	Cd2ap	13.7816	13.7816	13.829	13.5176	13.9724	13.7411	13.5614	13.2796	13.7002	13.9184	-0.136295	0.292747	0.509032
	Q1ERP8	CMRF35-like molecule 9	Cd300lg	16.1729	16.2214	16.3354	16.2311	16.3887	16.1179	16.321	15.9292	15.9723	16.3227	-0.137287	0.137135	0.301489
	Q9DCG2	CD302 antigen	Cd302	13.3387	13.4899	13.4618	13.7117	13.5819	13.7971	13.4092	13.5691	13.0528	13.6109	-0.0289689	0.835779	0.922849
	Q64314	Hematopoietic progenitor cell antigen CD34	Cd34	17.2821	17.2183	17.6658	17.2762	17.5839	17.2406	17.2732	17.2744	17.3498	17.561	-0.0654888	0.54497	0.742701
	Q08857	Platelet glycoprotein 4	Cd36	20.2234	20.4507	20.2146	20.0701	20.3098	20.3262	20.4828	20.1653	20.0641	20.5024	0.0544222	0.609179	0.791066
	P56528	ADP-ribosyl cyclase/cyclic ADP-ribose hydrolase 1	Cd38	15.3786	15.481	15.4904	15.3314	15.686	15.4878	15.3626	15.4507	15.3369	15.6368	-0.0184848	0.819553	0.913791
	P15379	CD44 antigen	Cd44	15.5816	15.8053	15.8807	15.5727	15.9249	15.5816	15.7584	15.6027	15.9699	15.8798	0.0054449	0.959102	0.983859
	Q61735	Leukocyte surface antigen CD47	Cd47	14.4623	14.3552	14.4281	14.4232	14.5906	14.4058	14.4501	14.4811	14.3352	14.5535	-0.00672572	0.899575	0.952642
	Q61475	Complement decay-accelerating factor, GPI-anchored	Cd55	17.0926	17.037	17.2691	17.336	17.1588	17.6717	17.8025	17.9037	17.5241	17.6647	0.534649	3.3448e-10	6.42547e-09
	Q9QWK4	CD5 antigen-like	Cd5l	16.2736	16.342	16.4281	16.3036	16.2458	16.265	16.3093	16.4168	16.6534	16.3861	0.0874916	0.240255	0.447022
	P41731	CD63 antigen	Cd63	14.3987	14.2106	14.5693	14.6278	14.6406	14.7527	14.8198	14.797	14.3418	14.9854	0.249961	0.0635046	0.173001
	P35762	CD81 antigen	Cd81	15.6442	15.5975	15.8648	15.6978	15.6715	15.7482	15.7238	15.5747	15.9622	15.6012	0.0268593	0.744817	0.873471
	P40237	CD82 antigen	Cd82	14.3743	14.4922	14.5781	14.4501	14.7742	14.5333	14.6433	14.3678	14.5199	14.6615	0.0113862	0.895166	0.949713
	P40240	CD9 antigen	Cd9	18.2387	18.4618	18.2282	18.4353	18.4053	19.2794	18.4742	18.4257	17.9379	18.8796	0.245516	0.289455	0.504857
	O89103	Complement component C1q receptor	Cd93	15.2784	15.3255	15.5117	15.2476	15.2476	15.2187	15.275	15.1032	15.5102	15.3731	-0.0261345	0.758379	0.880938
	Q8BIF0	CD99 antigen-like protein 2	Cd99l2	14.1035	14.1236	13.6776	13.6226	13.8838	13.7723	13.7132	13.8311	13.4058	13.2052	-0.296687	0.0618874	0.16975
	Q8CII2	Cell division cycle protein 123 homolog	Cdc123	15.817	15.9827	15.969	15.9096	15.992	15.9542	15.9723	16.1776	16.0276	15.9723	0.0867492	0.0981749	0.23662
	Q8R349	Cell division cycle protein 16 homolog	Cdc16	12.9672	12.8982	12.9871	12.942	13.0885	12.9899	12.9785	13.1476	13.3292	12.7504	0.0625204	0.537312	0.736504
	Q99JP4	Anaphase-promoting complex subunit CDC26	Cdc26	13.6322	13.6158	13.8784	13.5045	13.6403	13.553	13.4899	13.7158	13.7314	13.4721	-0.061782	0.453675	0.667184
	Q8CFI2	Ubiquitin-conjugating enzyme E2 R1	Cdc34	17.2415	17.1615	17.1512	17.1928	17.1364	17.121	17.1863	17.1615	17.3696	17.1938	0.0297633	0.523196	0.725829
	Q61081	Hsp90 co-chaperone Cdc37	Cdc37	18.5479	18.5005	18.5159	18.5311	18.468	18.4427	18.4573	18.4742	18.5246	18.5417	-0.0245817	0.29777	0.513988
	Q9CZP7	Hsp90 co-chaperone Cdc37-like 1	Cdc37l1	16.3633	16.3	16.4442	16.4891	16.5059	16.3306	16.2253	16.4	16.1897	16.3789	-0.11558	0.042831	0.127271
	P60766	Cell division control protein 42 homolog	Cdc42	18.1062	18.1637	18.2555	17.9548	18.2293	18.2547	18.2271	18.2533	18.191	18.168	0.07693	0.171141	0.354589
	Q7TT50	Serine/threonine-protein kinase MRCK beta	Cdc42bpb	15.3962	15.2799	15.3295	15.2276	15.1975	15.1975	15.3705	15.1502	15.208	15.4285	-0.0152013	0.81452	0.911166
	Q91W92	Cdc42 effector protein 1	Cdc42ep1	11.0964	11.7542	11.3664	10.7486	10.838	11.4439	11.0035	11.5341	10.4949	11.2824	-0.00895104	0.972764	0.99177
	Q9JM96	Cdc42 effector protein 4	Cdc42ep4	15.0656	15.1431	15.204	15.0313	15.232	15.1104	15.1003	15.1076	14.9813	15.2693	-0.0214118	0.720734	0.859597
	Q6A068	Cell division cycle 5-like protein	Cdc5l	14.7772	14.6122	14.8164	14.9537	14.8584	14.8122	14.8795	14.6684	14.9319	14.7309	0.00101891	0.988982	0.996152
	Q8JZM7	Parafibromin	Cdc73	11.6099	12.2513	11.4779	12.1608	12.0094	11.7463	12.2022	12.0256	12.3822	12.0526	0.179944	0.331615	0.547148
	Q9WTR5	Cadherin-13	Cdh13	19.3912	19.3514	19.6063	19.3066	19.6239	19.5192	19.6735	19.5554	19.5914	19.6314	0.138275	0.0540605	0.152873
	P55284	Cadherin-5	Cdh5	16.6665	16.8431	16.864	16.73	16.7888	16.7222	16.6314	16.5608	16.2846	16.8548	-0.167697	0.0998944	0.240183
	Q9DB75	Cell death-inducing p53-target protein 1	Cdip1	16.4481	16.3852	16.3778	16.2637	16.3571	16.547	16.4688	16.5535	16.6694	16.6314	0.207623	6.519e-06	6.25451e-05
	Q8VDP6	CDP-diacylglycerol--inositol 3-phosphatidyltransferase	Cdipt	16.9789	16.7888	16.7824	16.847	16.9034	17.2044	17.2886	17.3648	17.4529	16.8441	0.370834	0.000870551	0.00499679
	Q04735	Cyclin-dependent kinase 16	Cdk16	16.106	16.0598	16.0503	16.0031	16.2321	16.2846	16.3198	16.3078	16.1226	15.8807	0.0928321	0.314188	0.530199
	Q9CPY4	Cyclin-dependent kinase 2-associated protein 2	Cdk2ap2	12.7958	12.6773	13.5199	12.6288	13.1422	12.8548	13.0366	12.7156	12.9112	13.2366	-0.00183044	0.992293	0.996985
	P30285	Cyclin-dependent kinase 4	Cdk4	14.3036	13.7597	14.1049	13.9184	14.1476	14.1921	14.0038	14.2302	14.2234	13.989	0.0808608	0.45734	0.670868
	P49615	Cyclin-dependent-like kinase 5	Cdk5	17.3113	17.3737	17.246	17.382	17.3536	17.2512	17.3676	17.2874	17.2415	17.4356	-0.0166843	0.709288	0.855317
	Q99LM2	CDK5 regulatory subunit-associated protein 3	Cdk5rap3	17.914	17.7593	17.8025	17.8381	17.762	17.9924	18.0365	18.0394	18.2504	18.0025	0.249035	6.97424e-06	6.6498e-05
	Q99J95	Cyclin-dependent kinase 9	Cdk9	13.6045	13.2901	13.2796	13.4744	13.5893	13.3466	13.0849	13.209	13.4935	13.2645	-0.167873	0.0865061	0.216828
	P46414	Cyclin-dependent kinase inhibitor 1B	Cdkn1b	16.2919	16.1827	16.0942	16.14	16.2278	15.8852	15.9249	16.1546	15.9304	16.1167	-0.184967	0.00447522	0.0203299
	Q8CC36	Cerebral dopamine neurotrophic factor	Cdnf	19.4431	19.1952	19.4294	19.4257	19.6314	19.7052	19.7921	19.9351	19.5612	19.4732	0.268425	0.012316	0.0475295
	Q99L43	Phosphatidate cytidylyltransferase 2	Cds2	15.9447	15.8309	15.9369	15.8726	15.8726	16.1202	16.2118	16.2058	16.1914	16.22	0.298277	2.41699e-26	2.24694e-24
	Q4VAA2	Protein CDV3	Cdv3	19.5464	19.7699	19.5464	19.6953	19.5982	19.6239	19.6005	19.6589	19.5893	19.7282	0.00893197	0.860073	0.935354
	P31809	Carcinoembryonic antigen-related cell adhesion molecule 1	Ceacam1	13.1435	12.8504	12.9468	12.9733	13.132	13.0046	12.9831	12.8813	12.799	13.2507	-0.0254296	0.788568	0.897665
	P28033	CCAAT/enhancer-binding protein beta	Cebpb	12.4598	12.1273	12.8297	12.4052	12.2214	12.5509	12.1672	12.7258	12.2268	12.9256	0.110564	0.557992	0.751392
	P53568	CCAAT/enhancer-binding protein gamma	Cebpg	13.9349	14.3372	13.917	13.9455	13.8361	14.0922	13.8579	14.0652	13.9205	13.523	-0.102382	0.44712	0.66241
	Q8BTE5	Protein CEBPZOS	Cebpzos	13.6604	13.9991	13.7918	13.8906	13.3867	13.7636	13.2987	13.5595	13.4396	13.6045	-0.212563	0.106125	0.251817
	D3Z1D3	Cardiac-enriched FHL2-interacting protein	CEFIP	18.3166	18.1315	18.0723	18.2174	18.0025	18.2451	18.129	18.3197	18.1377	18.0176	0.021755	0.773636	0.890039
	P28659	CUGBP Elav-like family member 1	Celf1	17.2015	17.2072	17.2732	17.2644	17.2835	17.3216	17.4157	17.2568	17.4645	17.3008	0.105923	0.0116829	0.0457042
	Q9Z0H4	CUGBP Elav-like family member 2	Celf2	16.5366	16.4824	16.4702	16.5352	16.5021	16.5695	16.3526	16.6983	16.4188	16.5781	0.0181614	0.773227	0.889793
	Q8BI06	Cell migration-inducing and hyaluronan-binding protein	Cemip	14.6442	14.633	14.0854	14.6723	14.3619	14.5546	14.4342	14.6421	14.6628	14.5622	0.0918302	0.445295	0.660457
	Q5FWI3	Cell surface hyaluronidase	Cemip2	17.4377	17.3724	17.3599	17.4207	17.2317	17.5225	17.5295	17.5424	17.4993	17.3724	0.128737	0.00693269	0.0295833
	Q9JKC6	Cell cycle exit and neuronal differentiation protein 1	Cend1	15.5159	15.4164	15.4467	15.3786	15.6949	15.9127	15.6044	15.4189	15.4531	15.4923	0.0857975	0.416848	0.632685
	Q9CXS4	Centromere protein V	Cenpv	18.0506	18.172	18.1506	18.3393	18.4245	18.4218	18.4167	18.4287	18.2031	18.5489	0.176448	0.0443604	0.130848
	Q6A065	Centrosomal protein of 170 kDa	Cep170	15.0644	15.8013	16.0192	15.3962	15.3948	15.7998	15.3094	15.3255	14.8944	15.2521	-0.218922	0.323121	0.538955
	Q60952	Centrosome-associated protein CEP250	Cep250	14.9135	14.8944	14.5219	15.1737	14.6931	14.6489	14.334	14.8096	14.8866	14.4369	-0.216078	0.156742	0.333743
	E9Q309	Centrosome-associated protein 350	Cep350	14.425	14.54	14.6316	14.4396	14.5219	14.4281	14.3003	14.4327	14.4965	14.3728	-0.105519	0.0342203	0.106708
	Q8C0D9	Centrosomal protein of 68 kDa	Cep68	13.5395	13.1597	13.2618	13.3125	13.2539	13.1793	13.2765	13.4705	13.2539	13.1989	-0.0296594	0.717359	0.858019
	Q8BMK0	Centrosomal protein of 85 kDa	Cep85	11.9	12.3629	12.0027	12.2581	12.3529	12.6616	12.6773	12.7285	12.3202	12.7012	0.442423	0.000253545	0.00166661
	Q8BGS7	Choline/ethanolaminephosphotransferase 1	Cept1	12.1699	11.6494	11.889	11.9	11.5597	12.5728	11.1981	12.248	12.2581	11.97	0.215816	0.400437	0.615856
	P27545	Ceramide synthase 1	Cers1	13.5491	13.3236	13.8968	13.2252	13.9525	13.3717	13.8838	13.4665	13.557	13.1752	-0.0986041	0.599329	0.783356
	Q924Z4	Ceramide synthase 2	Cers2	14.4442	14.2234	14.314	14.2622	14.2652	14.5712	14.4686	14.6442	14.573	14.4164	0.232872	3.15786e-05	0.000263459
	Q9EQG9	Ceramide transfer protein	Cert1	17.5424	17.382	17.3054	17.4549	17.3041	17.3155	17.2705	17.3457	17.4397	17.2183	-0.0798044	0.175807	0.36112
	P23953	Carboxylesterase 1C	Ces1c	19.7144	19.5486	20.168	19.5878	19.8764	19.7007	19.6684	19.8058	19.5742	20.1415	-0.000945596	0.994954	0.998598
	Q8VCT4	Carboxylesterase 1D	Ces1d	20.3938	20.5797	20.5112	20.2626	20.374	19.3978	19.7144	19.3965	19.097	19.5964	-0.983828	1.23657e-16	5.40973e-15
	Q91WU0	Carboxylesterase 1F	Ces1f	14.3664	13.9681	14.6888	14.132	13.7384	14.0854	14.8328	14.0086	14.3975	14.3975	0.165662	0.44953	0.664845
	Q91WG0	Acylcarnitine hydrolase	Ces2c	13.4126	14.0246	14.1921	13.9974	13.7132	13.3673	13.8119	13.4814	13.6343	13.8931	-0.230347	0.172737	0.356853
	Q8BTU1	Cilia- and flagella-associated protein 20	Cfap20	12.7824	12.7128	12.9074	12.5132	12.9805	12.6328	12.3921	12.7743	12.7378	12.9074	-0.0903733	0.445684	0.660846
	P04186	Complement factor B	Cfb	18.5883	18.4546	18.6754	18.3906	18.5267	18.5462	18.4478	18.5831	18.2091	18.8329	-0.00333646	0.97638	0.992489
	P03953	Complement factor D	Cfd	16.5143	16.1753	17.1395	16.5634	16.9243	16.82	16.7177	16.6454	16.3934	16.8648	0.0248835	0.894441	0.94933
	P06909	Complement factor H	Cfh	19.0901	19.0806	19.4674	19.1673	19.3678	19.1952	19.1902	19.2753	19.0365	19.3463	-0.0259119	0.781546	0.895999
	Q61129	Complement factor I	Cfi	18.2467	18.2164	18.6342	18.2072	18.3674	18.3546	18.2504	18.3656	18.0969	18.5186	-0.0171635	0.871741	0.939302
	P18760	Cofilin-1	Cfl1	19.9924	20.0762	20.4482	19.978	20.4791	20.0027	20.2968	19.9883	20.0064	20.3056	-0.0748208	0.575357	0.765867
	P45591	Cofilin-2	Cfl2	21.4525	21.5545	21.6649	21.5121	21.786	21.8332	22.1031	21.9585	21.8751	22.0299	0.365973	2.05681e-06	2.19421e-05
	P11680	Properdin	Cfp	11.0631	10.3593	11.0035	10.9679	10.6641	11.03	11.0468	11.5712	10.8894	11.1506	0.325991	0.0641833	0.174485
	Q8BMJ7	Cell growth regulator with RING finger domain protein 1	Cgrrf1	12.9955	12.9979	13.1974	13.1057	13.0046	12.9074	12.5132	13.012	12.9733	12.8724	-0.204565	0.0361225	0.11134
	Q9CQG1	Putative glutathione-specific gamma-glutamylcyclotransferase 2	Chac2	16.5391	16.5021	16.6209	16.6559	16.6119	16.4614	16.5753	16.9199	16.6146	16.6209	0.0524435	0.517673	0.721123
	Q03059	Choline O-acetyltransferase	Chat	12.0027	11.9788	11.9654	13.0243	12.5998	12.5224	12.8575	13.2916	13.1121	12.241	0.490731	0.0874297	0.218065
	Q9CQA6	Coiled-coil-helix-coiled-coil-helix domain-containing protein 1	Chchd1	14.6983	14.5219	14.0676	14.4315	14.1905	14.2685	14.1012	14.0824	14.4197	14.0086	-0.205876	0.129002	0.289103
	Q9D1L0	Coiled-coil-helix-coiled-coil-helix domain-containing protein 2	Chchd2	17.1778	17.3619	17.0694	17.1128	17.0416	17.4558	17.5049	17.3975	17.5401	17.4679	0.32057	2.29979e-07	2.88499e-06
	Q9CRB9	MICOS complex subunit Mic19	Chchd3	21.1685	21.1154	20.9241	21.0765	20.8779	20.7754	20.6214	20.6066	20.9738	20.7628	-0.28449	0.00105769	0.00595924
	Q8VEA4	Mitochondrial intermembrane space import and assembly protein 40	Chchd4	15.9841	16.2906	15.9397	15.9532	15.9021	15.9428	16.038	15.6359	16.5791	16.0929	0.0437953	0.794204	0.900594
	Q9CQP3	Coiled-coil-helix-coiled-coil-helix domain-containing protein 5	Chchd5	13.1663	12.7438	12.5728	12.8548	12.5304	12.6867	12.4213	12.8134	12.915	12.6356	-0.0792361	0.576241	0.766339
	Q91VN4	MICOS complex subunit Mic25	Chchd6	16.5753	16.6395	16.5781	16.6342	16.5865	16.7631	16.6694	16.7455	16.8014	16.6746	0.128088	1.21251e-05	0.000110134
	Q8K2Q5	Coiled-coil-helix-coiled-coil-helix domain-containing protein 7	Chchd7	15.6928	16.0111	15.7082	15.9986	16.0111	15.6368	15.42	15.6507	15.4546	15.7786	-0.296234	0.00316885	0.015275
	Q6PDQ2	Chromodomain-helicase-DNA-binding protein 4	Chd4	16.0612	16.2089	16.1497	15.9054	16.151	16.2676	16.2311	16.021	16.0182	16.106	0.0335776	0.651152	0.819526
	Q8CGZ0	Calcium homeostasis endoplasmic reticulum protein	Cherp	15.8198	15.847	15.9604	15.7804	15.9173	15.9327	15.7397	15.8136	15.8996	15.7848	-0.0308884	0.524719	0.726359
	Q922Q9	Chitinase domain-containing protein 1	Chid1	17.3419	17.2195	17.3952	17.3898	17.5572	17.8224	17.9714	18.1603	17.8403	17.8993	0.55798	9.10481e-12	2.22533e-10
	O55229	Choline/ethanolamine kinase	Chkb	17.0158	16.8682	16.7937	16.9476	16.7672	17.1548	17.05	17.1842	17.0876	17.0277	0.222366	5.85697e-05	0.000455102
	Q9QXG2	Rab proteins geranylgeranyltransferase component A 1	Chm	16.2854	16.2522	16.3562	16.3526	16.3603	16.2128	16.14	16.3647	16.1179	16.0802	-0.138222	0.0118641	0.0462309
	Q921W0	Charged multivesicular body protein 1a	Chmp1a	17.7352	17.928	17.7534	17.868	17.8901	17.7396	17.7396	17.7239	17.8122	17.8084	-0.0702051	0.100278	0.240797
	Q99LU0	Charged multivesicular body protein 1b-1	Chmp1b1	18.5373	18.6754	18.5814	18.6435	18.6267	18.468	18.4218	18.5267	18.3345	18.551	-0.152476	0.000845525	0.00487464
	Q9DB34	Charged multivesicular body protein 2a	Chmp2a	17.2476	17.3485	17.1824	17.3216	17.2874	17.3337	17.3876	17.3173	17.3187	17.2044	0.0348273	0.404076	0.619075
	Q8BJF9	Charged multivesicular body protein 2b	Chmp2b	17.2644	17.4012	17.1988	17.2397	17.2476	17.2541	17.2317	17.1651	17.1548	17.1928	-0.0706408	0.07264	0.191282
	Q9CQ10	Charged multivesicular body protein 3	Chmp3	17.0132	17.0958	17.1766	17.1238	17.1128	17.0402	17.098	17.1787	16.914	17.1766	-0.0229415	0.681614	0.838488
	Q9D8B3	Charged multivesicular body protein 4b	Chmp4b	18.7453	18.8142	18.8604	18.7307	18.8957	18.6472	18.7373	18.6726	18.732	18.7436	-0.102763	0.00603641	0.026408
	Q9D7S9	Charged multivesicular body protein 5	Chmp5	16.4155	16.2598	16.3471	16.0545	16.3442	16.2168	16.0953	16.0802	16.1615	16.1049	-0.152502	0.0237411	0.0795341
	P0C0A3	Charged multivesicular body protein 6	Chmp6	17.8068	17.8004	17.7396	17.8797	17.7555	17.973	17.868	18.0323	18.1104	17.9755	0.195438	2.84589e-05	0.000239736
	Q8R1T1	Charged multivesicular body protein 7	Chmp7	16.668	16.5852	16.5936	16.6253	16.474	16.6571	16.5724	16.7004	16.6858	16.5322	0.0403866	0.3811	0.598132
	Q9D1P4	Cysteine and histidine-rich domain-containing protein 1	Chordc1	18.9429	19.0094	19.0122	19.0047	19.0258	18.9402	19.0223	19.0258	19.041	18.9861	0.0040875	0.860061	0.935354
	P61022	Calcineurin B homologous protein 1	Chp1	16.8774	16.9742	16.8052	16.9961	16.8369	17.0958	17.0589	17.1314	17.121	17.097	0.202862	2.9566e-07	3.63878e-06
	Q8C025	Cholinephosphotransferase 1	Chpt1	15.8494	15.789	15.5491	15.8736	15.7947	15.8554	15.8975	15.9841	15.9004	15.6687	0.0900986	0.248409	0.457866
	P04756	Acetylcholine receptor subunit alpha	Chrna1	12.4283	12.1672	11.9863	12.5843	12.2268	11.9895	11.9405	11.8792	12.0304	12.1039	-0.289861	0.00891972	0.0367956
	Q9CY57	Chromatin target of PRMT1 protein	Chtop	14.2144	14.0395	14.1275	14.2779	14.3372	14.1578	14.2925	13.8516	14.2313	14.3639	-0.0198918	0.847349	0.928132
	Q99KN2	Probable cytosolic iron-sulfur protein assembly protein CIAO1	Ciao1	16.5987	16.3093	16.1314	16.3927	16.0778	16.3124	16.3054	16.2303	17.0999	16.1753	0.122693	0.528665	0.728682
	Q9DCL2	Cytosolic iron-sulfur assembly component 2A	Ciao2a	12.0867	11.5123	11.658	11.5712	11.9523	11.8304	12.1039	12.2022	11.7211	11.6685	0.149121	0.332839	0.548168
	Q7TMW6	Cytosolic iron-sulfur assembly component 3	Ciao3	14.6702	14.6489	14.4623	14.8934	14.5313	14.6074	14.6421	14.4342	14.6151	14.4992	-0.0816029	0.329604	0.545499
	Q8WTY4	Anamorsin	Ciapin1	17.0573	17.1468	17.1377	17.1283	17.0958	17.1787	17.106	17.1019	17.0015	17.1528	-0.00502682	0.884071	0.943388
	Q924A2	Protein capicua homolog	Cic	12.0304	11.4393	11.6025	11.5664	11.9951	11.9375	12.1167	11.1981	11.2887	11.6265	-0.0932485	0.664132	0.827826
	D3Z7H8	Cartilage intermediate layer protein 2	Cilp2	13.5914	13.3466	13.2126	13.26	13.4499	13.2201	13.7597	13.5199	13.5199	13.6962	0.171041	0.139963	0.306541
	P60824	Cold-inducible RNA-binding protein	Cirbp	16.5245	16.4904	16.5034	16.3757	16.7311	16.7925	16.916	16.8566	16.8897	16.8355	0.333052	6.07088e-08	8.45053e-07
	Q91WS0	CDGSH iron-sulfur domain-containing protein 1	Cisd1	19.664	19.6663	19.4189	19.6973	19.4694	19.4294	19.3337	19.3255	19.3978	19.3136	-0.223182	0.000312833	0.00200815
	Q9CQB5	CDGSH iron-sulfur domain-containing protein 2	Cisd2	17.8762	17.9535	17.7315	17.8993	17.9755	18.2983	18.2887	18.4687	18.0176	18.0658	0.340616	0.000258937	0.00169777
	B1AR13	CDGSH iron-sulfur domain-containing protein 3, mitochondrial	Cisd3	18.1652	18.4186	17.9714	18.2915	18.1211	18.049	17.7593	18.0384	17.6375	18.0043	-0.29587	0.00899454	0.036987
	Q8BMK4	Cytoskeleton-associated protein 4	Ckap4	18.3073	18.318	18.5983	18.49	18.4197	18.5417	18.5764	18.5246	18.5947	18.7804	0.176902	0.0131228	0.0500125
	A2AGT5	Cytoskeleton-associated protein 5	Ckap5	17.6639	17.7873	17.6137	17.7195	17.6531	17.868	17.8004	17.8459	17.7604	17.7498	0.117419	0.00200126	0.0103461
	Q04447	Creatine kinase B-type	Ckb	18.1695	17.8947	18.0691	17.8731	17.9989	18.0555	18.0901	17.8025	18.1536	18.1048	0.0402474	0.626654	0.803036
	P07310	Creatine kinase M-type	Ckm	28.2002	28.5827	28.5827	28.2002	28.5827	28.2002	28.2002	28.2002	28.2002	28.2002	-0.229506	0.0143059	0.0533881
	Q6P8J7	Creatine kinase S-type, mitochondrial	Ckmt2	22.3658	22.413	22.1522	22.348	22.3156	22.3658	22.4544	22.1198	22.5676	22.5389	0.0903984	0.32583	0.541421
	Q80TV8	CLIP-associating protein 1	Clasp1	18.1769	18.1394	18.0412	18.2533	18.0453	18.2504	18.2174	18.2387	18.3591	18.1937	0.120638	0.0145772	0.0541289
	Q8BRT1	CLIP-associating protein 2	Clasp2	17.382	17.4356	17.2659	17.4706	17.3766	17.3935	17.3688	17.3382	17.3648	17.3382	-0.0254202	0.483527	0.694411
	Q99LI2	Chloride channel CLIC-like protein 1	Clcc1	16.22	16.114	15.9749	16.0227	15.9327	16.151	16.0387	16.2186	16.3155	16.0316	0.0982094	0.188611	0.378677
	Q64347	Chloride channel protein 1	Clcn1	18.4372	18.4478	18.3876	18.318	18.5325	18.3317	18.2051	18.2898	18.1062	18.2258	-0.192897	0.000232561	0.00154625
	P51791	H(+)/Cl(-) exchange transporter 3	Clcn3	13.3369	13.1697	13.0071	13.311	13.3406	13.4456	13.1663	13.4778	13.3387	13.4473	0.142078	0.0999301	0.240183
	Q9WVD4	H(+)/Cl(-) exchange transporter 5	Clcn5	14.552	14.8442	14.667	14.7772	14.6903	14.6771	14.6201	14.8108	14.4884	14.8881	-0.00923566	0.914775	0.961502
	O88551	Claudin-1	Cldn1	11.0137	10.9858	10.838	11.5929	11.2654	11.11	11.2554	10.2305	11.1304	11.9233	-0.00922529	0.975511	0.99214
	O54942	Claudin-5	Cldn5	14.2313	14.314	14.2027	14.2665	14.1563	13.9135	14.1683	14.0226	14.1012	14.0559	-0.181877	0.000294144	0.00189989
	Q9CQX5	Claudin domain-containing protein 1	Cldnd1	13.4598	13.4361	13.5634	13.1752	13.5708	13.4499	13.1597	13.1974	13.109	13.6476	-0.128317	0.304296	0.520422
	P49300	C-type lectin domain family 10 member A	Clec10a	16.4992	16.3748	16.9704	16.5554	16.6395	16.2862	16.4569	16.5279	16.7455	16.7978	-0.0450036	0.743689	0.872963
	O88200	C-type lectin domain family 11 member A	Clec11a	17.384	17.9463	17.3216	17.7289	17.4953	17.6146	17.2965	17.5511	17.0694	17.2944	-0.210014	0.167325	0.350119
	Q80U30	Protein CLEC16A	Clec16a	10.7754	11.5416	11.664	11.837	11.4061	11.645	11.4439	11.9189	10.6289	11.6907	0.0206344	0.942725	0.974935
	Q91V08	C-type lectin domain family 2 member D	Clec2d	13.6882	13.4665	13.6303	13.48	13.6569	13.4058	13.3846	13.557	13.2143	13.311	-0.20985	0.00411821	0.0190403
	P43025	Tetranectin	Clec3b	17.1238	16.6983	17.4338	16.9009	17.2975	16.7955	17.075	16.8441	17.0852	17.2222	-0.0864824	0.576617	0.766565
	Q9Z1Q5	Chloride intracellular channel protein 1	Clic1	17.9157	18.0534	18.4186	18.0164	18.2915	17.9671	18.1345	17.9189	18.0988	18.3061	-0.054037	0.6398	0.812203
	Q9QYB1	Chloride intracellular channel protein 4	Clic4	17.5345	17.4645	17.6571	17.6801	17.5861	17.7018	17.9454	17.9112	17.8483	18.0534	0.307535	1.19349e-05	0.000108624
	Q8BXK9	Chloride intracellular channel protein 5	Clic5	17.0069	17.0926	17.1701	17.0232	17.246	16.9199	16.9908	16.9304	16.8355	16.9676	-0.178904	0.000623051	0.00374031
	Q99KN9	Clathrin interactor 1	Clint1	17.5695	17.4679	17.5526	17.5437	17.5511	17.4121	17.457	17.4511	17.6158	17.4338	-0.0630265	0.119032	0.272558
	Q922J3	CAP-Gly domain-containing linker protein 1	Clip1	21.737	21.69	21.6734	21.7194	21.6952	22.0097	22.0299	22.1317	22.092	21.8526	0.320143	7.44564e-11	1.57569e-09
	Q9Z0H8	CAP-Gly domain-containing linker protein 2	Clip2	13.4618	13.4935	13.293	12.9025	12.7859	12.9955	13.128	14.8781	13.173	15.3369	0.714987	0.168295	0.351125
	Q3UMW8	Ceroid-lipofuscinosis neuronal protein 5 homolog	Cln5	12.7618	12.4344	12.5398	12.6328	13.0554	12.8779	12.4135	13.0281	13.1494	12.8982	0.188569	0.251991	0.461112
	Q61189	Methylosome subunit pICln	Clns1a	14.9616	14.797	15.0922	14.9164	15.0503	14.8055	14.9658	14.6122	14.6983	14.8702	-0.173113	0.0328645	0.103192
	Q60649	Caseinolytic peptidase B protein homolog	Clpb	18.0632	18.2519	17.9514	18.2219	17.928	18.0218	17.8872	17.8731	17.9952	18.0394	-0.119959	0.111614	0.261006
	O88696	ATP-dependent Clp protease proteolytic subunit, mitochondrial	Clpp	17.3935	17.4223	17.2415	17.4194	17.2397	17.6137	17.4596	17.3663	17.581	17.5315	0.167126	0.00638328	0.0276237
	Q8VBZ3	Cleft lip and palate transmembrane protein 1 homolog	Clptm1	16.8385	16.8115	16.697	16.8293	16.8014	16.9034	17.0523	17.0607	16.7873	16.7563	0.116469	0.0904538	0.222858
	Q8BXA5	Cleft lip and palate transmembrane protein 1-like protein	Clptm1l	14.286	14.2349	14.165	14.2473	14.3078	14.625	14.6615	14.7986	14.5504	14.5546	0.389814	4.14551e-14	1.30009e-12
	Q9JHS4	ATP-dependent Clp protease ATP-binding subunit clpX-like, mitochondrial	Clpx	17.5764	17.6125	17.2931	17.6005	17.4416	17.5861	17.5177	17.6375	17.3054	17.5036	0.00525232	0.949715	0.979053
	O08585	Clathrin light chain A	Clta	17.6299	17.6787	17.7785	17.6717	17.7663	17.7289	17.8982	17.7654	17.9454	17.8762	0.137769	0.0059968	0.0262789
	Q6IRU5	Clathrin light chain B	Cltb	19.2515	19.2115	19.2862	19.1748	19.2602	19.2926	19.2818	19.2571	19.1386	19.2698	0.0111328	0.7446	0.873454
	Q68FD5	Clathrin heavy chain 1	Cltc	21.3618	21.3445	21.4525	21.33	21.4196	21.4121	21.5755	21.4662	21.607	21.607	0.151864	0.00101674	0.0057472
	Q06890	Clusterin	Clu	18.9892	18.8414	19.2948	19.1696	19.2914	19.0303	19.2487	19.0281	19.171	19.2137	0.0210734	0.833005	0.921597
	Q5SW19	Clustered mitochondria protein homolog	Cluh	18.9746	18.9412	18.7943	19.0432	18.8496	18.8684	18.7711	18.7711	18.7711	18.887	-0.106802	0.0383173	0.116997
	Q8R4N0	Citramalyl-CoA lyase, mitochondrial	Clybl	19.5806	19.6221	19.4934	19.5317	19.421	19.287	19.2977	19.2331	19.3619	19.3566	-0.222509	1.38601e-07	1.81752e-06
	P21844	Chymase	Cma1	17.0038	16.5418	16.6694	16.6157	16.3482	16.2058	16.1193	16.9988	16.6509	16.377	-0.16543	0.39053	0.607621
	Q99KK2	N-acylneuraminate cytidylyltransferase	Cmas	18.2258	18.2674	18.4438	18.3362	18.5343	18.4416	18.6502	18.4546	18.4033	18.6367	0.155786	0.0435482	0.129034
	Q8R1G2	Carboxymethylenebutenolidase homolog	Cmbl	20.4867	20.3838	20.6545	20.1387	20.7372	19.1123	19.1952	18.914	19.3317	19.1637	-1.33679	1.58334e-26	1.4987e-24
	Q9CPZ8	COX assembly mitochondrial protein homolog	Cmc1	17.2092	17.4465	17.0069	17.2336	17.1468	16.8597	16.8919	16.8864	16.7386	16.896	-0.354087	4.54509e-06	4.55034e-05
	Q8K199	COX assembly mitochondrial protein 2 homolog	Cmc2	14.6122	15.382	14.0269	14.866	14.7223	15.2143	15.0427	14.1934	14.6366	14.2042	-0.0636574	0.833371	0.921719
	Q61908	Cx9C motif-containing protein 4	Cmc4	13.8311	14.2672	14.1117	14.0192	14.4425	14.5636	14.4136	14.7868	13.9446	14.4558	0.2985	0.0848446	0.214626
	P97468	Chemerin-like receptor 1	Cmklr1	15.9653	15.859	16.2796	15.727	16.0335	15.7769	15.9327	15.7493	15.9039	16.0302	-0.0942758	0.373943	0.590863
	Q9DBP5	UMP-CMP kinase	Cmpk1	17.6244	17.5305	17.762	17.5482	17.8224	17.6005	17.7177	17.6647	17.5821	17.6658	-0.0113192	0.857366	0.93319
	Q3U5Q7	UMP-CMP kinase 2, mitochondrial	Cmpk2	15.7634	15.8876	15.8628	15.9633	15.8511	15.7178	15.6723	15.83	15.9072	15.9428	-0.0516496	0.40073	0.616126
	Q99LJ5	CKLF-like MARVEL transmembrane domain-containing protein 3	Cmtm3	15.0181	14.872	15.2877	14.8781	15.2521	14.6723	15.1151	14.6878	15.2577	15.1758	-0.0798673	0.603421	0.78589
	Q9DBC3	Cap-specific mRNA (nucleoside-2'-O-)-methyltransferase 1	Cmtr1	16.6478	16.5791	16.5545	16.6354	16.6075	16.5742	16.5308	16.6571	16.5634	16.7167	0.00360605	0.92495	0.964887
	Q70KF4	Cardiomyopathy-associated protein 5	Cmya5	22.092	21.9722	21.9722	22.1198	21.9585	22.2255	22.243	22.348	22.4407	22.1198	0.252437	9.62129e-05	0.000699559
	P53996	CCHC-type zinc finger nucleic acid binding protein	Cnbp	18.8244	18.8896	18.9441	18.7943	18.887	18.9228	19.0825	18.9494	19.2115	18.9429	0.153948	0.0118799	0.0462354
	Q9D1A2	Cytosolic non-specific dipeptidase	Cndp2	19.1198	19.1369	19.3297	19.1952	19.4147	19.1075	19.2161	19.171	19.1652	19.1315	-0.0810132	0.178378	0.363315
	Q3UJ81	Nuclear envelope phosphatase-regulatory subunit 1	Cnep1r1	15.1653	15.1818	14.7947	15.1354	15.0418	15.0207	15.2424	15.7247	15.3705	15.6415	0.336152	0.0227374	0.0768643
	Q9CX13	Protein cornichon homolog 4	Cnih4	13.1697	13.2385	13.2446	13.4814	13.2229	13.296	13.2901	13.7853	13.1422	13.4152	0.114337	0.346993	0.563633
	Q08091	Calponin-1	Cnn1	16.3036	15.9447	15.2388	15.8053	15.4956	15.8355	15.2693	15.6687	15.3607	15.6396	-0.202869	0.336569	0.552042
	Q08093	Calponin-2	Cnn2	15.0503	14.7851	14.8795	14.8292	14.8881	14.8416	14.9256	14.7023	14.9033	14.7931	-0.0532441	0.377207	0.594532
	Q9DAW9	Calponin-3	Cnn3	17.8933	17.7225	17.8591	17.6914	17.868	17.8381	17.7315	17.581	17.711	17.9924	-0.036073	0.653501	0.821373
	Q6ZQ08	CCR4-NOT transcription complex subunit 1	Cnot1	15.4939	15.3417	15.42	15.534	15.3523	15.2693	15.3021	15.3948	15.5295	15.3272	-0.063793	0.285385	0.500914
	Q8BH15	CCR4-NOT transcription complex subunit 10	Cnot10	13.1026	12.8899	12.7709	12.9256	13.0281	12.5487	12.8724	12.7438	13.0281	12.6097	-0.182849	0.0794849	0.204327
	Q8C5L3	CCR4-NOT transcription complex subunit 2	Cnot2	14.7069	14.2725	14.4851	14.3678	14.246	14.314	14.6684	14.3441	14.7258	14.407	0.0762124	0.525185	0.726455
	Q8K0V4	CCR4-NOT transcription complex subunit 3	Cnot3	13.3006	13.1974	13.2252	13.0351	13.1597	13.0351	13.1227	13.1989	13.0792	13.5852	0.0206627	0.848596	0.928692
	Q8BT14	CCR4-NOT transcription complex subunit 4	Cnot4	14.9464	15.2152	15.0181	15.1343	15.0181	15.2927	15.1921	15.2902	15.2861	14.8896	0.123677	0.174525	0.358838
	P16330	2',3'-cyclic-nucleotide 3'-phosphodiesterase	Cnp	18.6889	18.6079	18.7471	18.5983	18.8313	19.1497	18.9921	18.5302	18.6502	18.8999	0.149736	0.215897	0.416589
	Q9QXT0	Protein canopy homolog 2	Cnpy2	16.7873	16.8897	16.9403	16.875	16.9589	17.1301	17.1456	17.3696	17.0173	17.1477	0.271801	2.61312e-05	0.000221562
	Q9DAU1	Protein canopy homolog 3	Cnpy3	16.8703	16.765	16.9476	16.8566	16.9099	17.5643	17.6815	17.9863	17.6048	17.6229	0.822077	1.08541e-23	9.11397e-22
	Q8BQ47	Protein canopy homolog 4	Cnpy4	12.7012	12.7824	13.0792	12.5224	13.0243	12.7787	13.1026	13.0243	12.8467	12.9224	0.113013	0.340776	0.556752
	Q5M8N0	CB1 cannabinoid receptor-interacting protein 1	Cnrip1	14.6024	14.4466	14.6377	14.7464	14.9042	14.831	14.9561	14.8509	14.9223	15.1399	0.272577	0.00371518	0.0175034
	Q8CBC4	Consortin	Cnst	13.6186	13.6303	13.0749	13.5372	13.4598	13.5513	13.0661	13.1026	13.3867	13.1943	-0.203935	0.136907	0.301114
	O88507	Ciliary neurotrophic factor receptor subunit alpha	Cntfr	14.4866	14.6651	14.6573	14.6489	14.6941	14.1249	14.3945	14.3078	14.5031	14.5139	-0.261577	0.00117482	0.00652037
	Q9D2R6	Cytochrome c oxidase assembly factor 3 homolog, mitochondrial	Coa3	15.3295	15.232	15.0644	15.2605	15.1296	15.0293	14.9019	15.2439	14.684	14.9275	-0.245869	0.0166073	0.0595028
	Q99M07	Cytochrome c oxidase assembly factor 5	Coa5	15.207	15.4375	15.0703	15.1953	14.8973	15.0942	14.6862	14.7415	14.9647	15.0077	-0.262592	0.0269668	0.0882397
	Q8BGD8	Cytochrome c oxidase assembly factor 6 homolog	Coa6	16.0276	16.2761	15.9315	16.2608	16.2106	16.0079	16.0545	15.8771	15.6538	16.1962	-0.183411	0.108927	0.256035
	Q921H9	Cytochrome c oxidase assembly factor 7	Coa7	18.8109	18.9904	18.741	18.8546	18.8255	18.5779	18.4387	18.4632	18.4394	18.6203	-0.3366	1.77177e-09	3.06439e-08
	Q9DBL7	Bifunctional coenzyme A synthase	Coasy	14.9483	15.0583	14.7275	15.0378	14.8956	14.8074	15.0503	14.7578	15.0703	14.9616	-0.0040245	0.962981	0.985304
	Q5NBX1	Protein cordon-bleu	Cobl	19.5661	19.5504	19.6173	19.5164	19.7166	20.218	20.3196	20.2072	20.2	20.2687	0.649328	5.35751e-55	1.7432e-52
	Q3UMF0	Cordon-bleu protein-like 1	Cobll1	11.8756	12.345	12.0304	11.7858	12.2737	12.295	12.1308	11.7463	12.1608	11.6167	-0.0721559	0.671164	0.832915
	Q921L5	Conserved oligomeric Golgi complex subunit 2	Cog2	12.1456	12.3777	11.7666	12.2795	12.3151	12.0574	12.397	12.8646	12.4497	12.1964	0.216123	0.218237	0.41955
	Q8R1U1	Conserved oligomeric Golgi complex subunit 4	Cog4	13.9763	13.776	13.665	13.5395	13.653	13.2618	13.7397	13.3673	14.2972	13.3292	-0.12295	0.552393	0.747145
	Q8C0L8	Conserved oligomeric Golgi complex subunit 5	Cog5	12.0604	12.7958	12.4815	12.0186	12.345	12.1456	12.2365	12.1699	11.9	12.4135	-0.167172	0.311814	0.527733
	Q8R3I3	Conserved oligomeric Golgi complex subunit 6	Cog6	14.7759	14.892	14.8406	14.9275	14.8702	15.3731	15.208	15.2811	15.4164	15.1502	0.424498	2.76853e-14	8.89689e-13
	Q3UM29	Conserved oligomeric Golgi complex subunit 7	Cog7	13.2488	13.2836	13.0193	13.173	12.8675	13.0366	13.0792	13.2901	13.3998	13.2916	0.101007	0.33094	0.54677
	Q9JJA2	Conserved oligomeric Golgi complex subunit 8	Cog8	14.6785	14.3078	14.3639	14.4351	14.2234	14.445	14.5561	14.4396	14.8239	14.5607	0.163327	0.11691	0.269068
	Q60847	Collagen alpha-1(XII) chain	Col12a1	21.8835	21.2576	21.5409	21.9264	21.5409	21.4842	21.6734	21.69	21.737	22.0779	0.102614	0.513344	0.718598
	Q80X19	Collagen alpha-1(XIV) chain	Col14a1	15.5287	15.5387	15.7897	15.5245	15.2424	15.5073	15.207	15.1686	15.7325	15.686	-0.06455	0.658521	0.825303
	O35206	Collagen alpha-1(XV) chain	Col15a1	18.3591	18.3831	18.3148	18.1358	18.3571	18.3466	18.4438	18.1023	18.3625	18.4416	0.0293994	0.70256	0.850998
	P39061	Collagen alpha-1(XVIII) chain	Col18a1	17.4067	17.4743	17.5284	17.3272	17.3263	17.1928	17.3209	17.4145	17.3676	17.2996	-0.0934758	0.087327	0.217941
	P11087	Collagen alpha-1(I) chain	Col1a1	19.7609	19.7052	19.6794	19.6333	19.7144	19.3394	19.6314	18.7774	19.8165	19.2331	-0.339123	0.0593438	0.164082
	Q01149	Collagen alpha-2(I) chain	Col1a2	18.9819	18.8704	18.7574	18.8244	18.8228	18.5741	18.8654	17.9649	19.1422	18.4104	-0.259992	0.202333	0.397333
	P08121	Collagen alpha-1(III) chain	Col3a1	18.2519	18.4308	18.1695	18.3234	18.2371	18.0691	18.232	17.3708	18.5121	17.7882	-0.288099	0.149932	0.32254
	P02463	Collagen alpha-1(IV) chain	Col4a1	16.7888	16.8522	16.6509	16.7672	16.7004	16.61	16.7978	16.3482	16.9546	16.3665	-0.136484	0.27	0.483873
	P08122	Collagen alpha-2(IV) chain	Col4a2	18.0176	18.191	17.7034	18.0043	17.8819	17.7352	18.1798	17.5861	18.2243	17.4549	-0.123577	0.481867	0.692601
	O88207	Collagen alpha-1(V) chain	Col5a1	15.481	15.7634	15.3406	15.3852	15.6928	15.3139	15.5975	14.6799	15.7082	14.9537	-0.28195	0.180828	0.367445
	Q3U962	Collagen alpha-2(V) chain	Col5a2	16.8311	17.106	16.6253	16.8496	16.8884	16.8169	16.9262	16.1596	17.0109	16.4904	-0.179263	0.305851	0.521711
	Q04857	Collagen alpha-1(VI) chain	Col6a1	20.9628	21.08	21.098	20.8878	20.772	20.8377	21.1877	20.5429	21.2576	20.6933	-0.0562571	0.710296	0.855317
	Q02788	Collagen alpha-2(VI) chain	Col6a2	20.2968	20.5613	20.4922	20.374	20.3117	20.3117	20.5306	20.0562	20.3434	20.1548	-0.127864	0.186061	0.375149
	E9PWQ3	submitted name: Collagen, type VI, alpha 3	Col6a3	21.6734	21.8463	21.8526	21.6952	21.5545	21.69	21.8835	21.4402	21.9404	21.4993	-0.033728	0.768459	0.887444
	Q8C6K9	Collagen alpha-6(VI) chain	Col6a6	19.0651	19.2845	19.1652	19.0573	19.1198	19.283	19.2289	18.9203	19.1673	18.8636	-0.0457355	0.626726	0.803036
	Q8K297	Procollagen galactosyltransferase 1	Colgalt1	16.1572	16.0711	16.1096	16.0861	16.1434	16.1434	16.2972	16.0993	16.3291	16.2854	0.117408	0.0158268	0.0575006
	Q8JZY2	COMM domain-containing protein 10	Commd10	14.4197	14.3111	14.2911	14.2165	14.3588	14.1634	13.9918	14.1823	13.9398	14.1207	-0.239828	4.78668e-05	0.000379292
	Q8BXC6	COMM domain-containing protein 2	Commd2	15.4164	15.765	15.4956	15.6415	15.5461	15.6965	15.5355	15.5481	15.4189	15.465	-0.0401217	0.600559	0.784176
	Q63829	COMM domain-containing protein 3	Commd3	14.4576	14.4673	14.407	14.5988	14.314	14.3728	14.3532	14.4771	14.6261	14.4218	0.00127699	0.984872	0.995428
	Q8R395	COMM domain-containing protein 5	Commd5	15.7225	15.522	15.7045	15.5629	15.6453	15.6415	15.5877	15.3086	15.6507	15.6677	-0.0601986	0.437604	0.653647
	Q3V4B5	COMM domain-containing protein 6	Commd6	12.1926	11.4061	11.4832	11.8756	12.0406	12.2064	11.4832	12.0763	11.8859	11.3859	0.0079281	0.971626	0.991626
	Q9R0G6	Cartilage oligomeric matrix protein	Comp	15.3882	14.9319	14.8551	15.4904	15.3768	15.2439	15.6212	14.8037	15.1975	15.7734	0.119462	0.578517	0.767932
	O88587	Catechol O-methyltransferase	Comt	18.0865	17.8993	18.0365	17.928	17.9802	18.0272	18.013	17.9952	18.1521	17.9236	0.0361273	0.474307	0.686006
	Q8BIG7	Catechol O-methyltransferase domain-containing protein 1	Comtd1	15.4022	15.4334	15.4348	15.3836	15.5148	15.3755	15.2452	15.2706	15.1104	15.2208	-0.189257	8.61968e-05	0.000640445
	Q8CIE6	Coatomer subunit alpha	Copa	19.8023	19.8076	19.7219	19.8257	19.7052	19.8389	19.9009	19.8564	20.0247	19.8746	0.126562	0.00210282	0.0107962
	Q9JIF7	Coatomer subunit beta	Copb1	18.3906	18.4071	18.3429	18.4026	18.2674	18.3965	18.3906	18.4209	18.5779	18.4563	0.0863295	0.0459722	0.134154
	O55029	Coatomer subunit beta'	Copb2	19.2487	19.2794	19.2677	19.2602	19.253	19.3152	19.3678	19.3514	19.3431	19.2818	0.0700523	1.33655e-05	0.000119761
	O89079	Coatomer subunit epsilon	Cope	16.6652	16.6048	16.4603	16.5181	16.5574	16.596	16.5695	16.5171	16.7167	16.5383	0.026379	0.595027	0.779887
	Q9QZE5	Coatomer subunit gamma-1	Copg1	18.4973	18.5622	18.6223	18.5343	18.5462	18.5883	18.6342	18.6754	18.6568	18.641	0.0867207	0.0005563	0.00337541
	Q9QXK3	Coatomer subunit gamma-2	Copg2	16.7824	16.6197	16.5882	16.7492	16.5308	16.7623	16.8648	16.8884	17.0232	16.6694	0.187574	0.0145402	0.0540556
	P61202	COP9 signalosome complex subunit 2	Cops2	18.9837	18.9641	18.8896	18.9837	18.8473	18.9641	18.9402	18.9764	19.1818	18.7774	0.0342638	0.624929	0.802047
	O88543	COP9 signalosome complex subunit 3	Cops3	18.9049	19.1422	18.9305	19.1223	18.9465	19.1794	19.0755	19.2351	18.9881	19.0825	0.10287	0.12246	0.278512
	O88544	COP9 signalosome complex subunit 4	Cops4	19.6199	19.6199	19.5114	19.6221	19.4905	19.5717	19.6622	19.7331	19.7754	19.5192	0.0795396	0.157788	0.335284
	O35864	COP9 signalosome complex subunit 5	Cops5	18.7995	18.8957	18.9077	18.8329	18.8546	18.9222	18.9703	18.9412	18.9641	18.8928	0.080038	0.0010745	0.00603434
	O88545	COP9 signalosome complex subunit 6	Cops6	18.9792	18.9332	18.887	18.9494	18.8458	18.9746	18.9185	18.9921	19.1303	18.8294	0.0500465	0.359789	0.577749
	Q9CZ04	COP9 signalosome complex subunit 7a	Cops7a	19.1404	19.1054	19.0432	19.203	18.9654	19.1404	19.1075	19.2663	19.2636	19.0258	0.0692425	0.262678	0.474334
	Q8BV13	COP9 signalosome complex subunit 7b	Cops7b	16.0621	15.9948	16.0031	16.2253	16.0545	16.0316	15.9519	16.1679	15.9633	15.8053	-0.0840079	0.24399	0.451712
	Q8VBV7	COP9 signalosome complex subunit 8	Cops8	17.4338	17.521	17.2681	17.5572	17.2556	17.463	17.3856	17.5087	17.6596	17.324	0.0610322	0.472609	0.685158
	P61924	Coatomer subunit zeta-1	Copz1	15.0913	14.9957	15.0253	15.0535	14.9537	15.1721	14.7816	14.9827	14.9235	14.7258	-0.10672	0.194697	0.386753
	Q9JHH9	Coatomer subunit zeta-2	Copz2	16.4635	16.0993	16.3345	16.1626	16.0734	16.0953	16.0148	16.0612	16.3191	16.038	-0.120995	0.191974	0.383212
	Q3THF9	Coenzyme Q-binding protein COQ10 homolog B, mitochondrial	Coq10b	15.3369	15.6143	15.2103	15.3664	15.1863	15.3329	15.2187	14.9147	15.2693	15.4411	-0.107514	0.356935	0.574761
	Q66JT7	4-hydroxybenzoate polyprenyltransferase, mitochondrial	Coq2	13.7002	13.3006	13.422	13.6428	13.5729	13.396	13.3913	13.3491	13.1196	13.5595	-0.164621	0.106276	0.251832
	Q8BMS4	Ubiquinone biosynthesis O-methyltransferase, mitochondrial	Coq3	18.5594	18.6959	18.2877	18.6035	18.3219	18.4632	18.2764	18.3234	18.5479	18.3906	-0.0933754	0.319938	0.535046
	Q8BGB8	Ubiquinone biosynthesis protein COQ4 homolog, mitochondrial	Coq4	15.4692	15.4235	15.2552	15.42	15.3537	15.4703	15.1953	15.2152	14.9683	15.2311	-0.16829	0.0553447	0.155911
	Q9CXI0	2-methoxy-6-polyprenyl-1,4-benzoquinol methylase, mitochondrial	Coq5	18.741	18.7995	18.4986	18.7188	18.6062	18.5814	18.4587	18.4427	18.4986	18.5609	-0.164349	0.00637354	0.0276045
	Q8R1S0	Ubiquinone biosynthesis monooxygenase COQ6, mitochondrial	Coq6	18.7269	18.8604	18.5789	18.7691	18.6186	18.698	18.5343	18.5417	18.6866	18.6186	-0.0949298	0.12318	0.279911
	P97478	5-demethoxyubiquinone hydroxylase, mitochondrial	Coq7	17.5856	17.5861	17.1954	17.4283	17.3498	17.6324	17.3408	17.3864	17.4012	17.4529	0.0136965	0.878831	0.941845
	Q60936	Atypical kinase COQ8A, mitochondrial	Coq8a	20.4717	20.7413	20.0128	20.5374	20.3791	20.8653	20.4922	20.4188	20.6008	20.7944	0.205838	0.162088	0.342464
	Q566J8	Atypical kinase COQ8B, mitochondrial	Coq8b	11.4882	12.5041	11.7211	11.7772	12.3884	12.3118	12.2891	12.645	12.1508	12.4344	0.390436	0.0700739	0.186448
	Q8K1Z0	Ubiquinone biosynthesis protein COQ9, mitochondrial	Coq9	19.7716	19.8982	19.5317	19.7819	19.6553	19.6663	19.3766	19.497	19.2458	19.5878	-0.253022	0.00935837	0.0379732
	O89053	Coronin-1A	Coro1a	17.0349	17.2705	17.6639	17.1301	17.4081	17.0293	17.3546	17.1415	17.3431	17.3187	-0.0640565	0.617016	0.797069
	Q9WUM3	Coronin-1B	Coro1b	18.2065	18.2504	18.3778	18.1637	18.3546	18.1234	18.2955	18.0775	18.2764	18.2983	-0.0563725	0.369735	0.586841
	Q9WUM4	Coronin-1C	Coro1c	17.2601	17.4301	17.4	17.3099	17.4093	17.2714	17.2835	17.2044	17.175	17.4301	-0.0890329	0.10553	0.250635
	Q920M5	Coronin-6	Coro6	18.0112	18.1219	17.7796	18.0789	17.8739	17.8591	17.69	17.7604	17.9305	17.6787	-0.189341	0.0186808	0.0654458
	Q9D2V7	Coronin-7	Coro7	17.826	17.8604	17.868	17.8872	17.8767	17.8158	17.7375	17.7363	17.7701	17.6278	-0.126186	0.000113791	0.000810389
	Q9CQI6	Coactosin-like protein	Cotl1	17.8211	17.857	18.3831	17.8498	18.144	17.8558	17.9962	17.9379	18.2271	18.1411	0.0205933	0.873201	0.939594
	Q6P8I6	Cytochrome c oxidase assembly protein COX11, mitochondrial	Cox11	14.8781	15.076	15.0457	15.1399	15.0077	15.1017	14.8735	15.1198	15.1875	14.9912	0.0252541	0.719557	0.85898
	Q8BH51	Cytochrome c oxidase assembly protein COX14	Cox14	15.4442	15.1366	14.9588	15.2506	14.9928	15.2223	14.8956	15.5785	14.8474	15.2492	0.00197116	0.990175	0.996253
	Q8BJ03	Cytochrome c oxidase assembly protein COX15 homolog	Cox15	16.2492	16.4141	16.1038	16.4983	16.3279	16.2321	16.1342	16.1434	16.1876	16.2812	-0.122943	0.0938323	0.229016
	Q9CR63	Cytochrome c oxidase assembly protein COX16 homolog, mitochondrial	Cox16	15.2665	15.8345	15.128	15.483	15.2902	15.5705	15.0691	15.5705	15.0922	15.4334	-0.0532742	0.747808	0.875245
	P56394	Cytochrome c oxidase copper chaperone	Cox17	17.6486	17.9244	18.3625	17.8286	17.5261	17.817	17.5284	17.7849	17.8709	17.868	-0.0842166	0.592177	0.777737
	Q8K0C8	Cytochrome c oxidase assembly protein COX19	Cox19	15.686	15.7804	15.5073	15.7821	15.6368	15.8752	15.5931	15.8321	15.6347	15.6749	0.0434934	0.564993	0.756812
	Q9D7J4	Cytochrome c oxidase assembly protein COX20, mitochondrial	Cox20	14.2665	14.1531	14.1666	14.1921	13.9954	13.989	14.1072	14.1292	14.2531	14.0951	-0.0399999	0.513588	0.718623
	P19783	Cytochrome c oxidase subunit 4 isoform 1, mitochondrial	Cox4i1	22.3043	22.3043	22.0299	22.2717	22.2138	22.1522	22.0673	21.8377	22.1522	22.1522	-0.152514	0.0558039	0.156781
	P12787	Cytochrome c oxidase subunit 5A, mitochondrial	Cox5a	19.0094	19.0573	19.1369	18.9602	18.804	18.653	18.35	18.2634	18.389	18.6707	-0.528337	1.19701e-07	1.59377e-06
	P19536	Cytochrome c oxidase subunit 5B, mitochondrial	Cox5b	19.2442	18.8313	18.7289	18.9746	18.7242	18.7092	18.3571	18.4884	18.4884	18.4308	-0.405849	0.000352443	0.00224031
	P43023	Cytochrome c oxidase subunit 6A2, mitochondrial	Cox6a2	16.5921	16.1651	16.2226	16.5753	16.2076	16.2186	15.9512	16.2835	16.1458	15.9986	-0.232991	0.0411361	0.12357
	P56391	Cytochrome c oxidase subunit 6B1	Cox6b1	20.5495	20.7944	20.3013	20.7907	20.5797	20.4253	20.2014	20.3658	19.9734	20.5	-0.30993	0.0178574	0.0631563
	Q9CPQ1	Cytochrome c oxidase subunit 6C	Cox6c	20.7754	20.8172	20.4791	20.7852	20.5888	20.4694	20.2942	20.3295	20.2798	20.5374	-0.307085	0.000241479	0.00159333
	P56392	Cytochrome c oxidase subunit 7A1, mitochondrial	Cox7a1	19.6684	19.365	19.2176	19.5225	19.2738	19.1972	19.0651	18.8796	19.0688	19.2431	-0.318709	0.00222761	0.0113251
	P48771	Cytochrome c oxidase subunit 7A2, mitochondrial	Cox7a2	16.3054	15.6677	15.6121	15.9183	15.5577	15.5371	15.6368	15.5159	15.42	15.3199	-0.326282	0.0275287	0.0894039
	Q61387	Cytochrome c oxidase subunit 7A-related protein, mitochondrial	Cox7a2l	16.1226	16.1729	15.727	15.9604	15.9532	15.812	15.7296	15.7426	15.6012	15.7397	-0.262193	0.00213901	0.0109388
	P56393	Cytochrome c oxidase subunit 7B, mitochondrial	Cox7b	19.3272	18.9171	18.6109	18.9065	18.7925	18.6109	18.4849	18.4082	18.8636	18.3831	-0.360677	0.014084	0.0528253
	P17665	Cytochrome c oxidase subunit 7C, mitochondrial	Cox7c	18.4145	18.0616	17.9211	18.198	18.0924	18.0577	17.7778	18.1048	17.3144	17.7732	-0.331947	0.0416667	0.124593
	Q61147	Ceruloplasmin	Cp	19.3117	19.3337	19.5225	19.2269	19.3766	19.3912	19.3431	19.3855	19.2649	19.497	0.0220677	0.719754	0.859019
	P15089	Mast cell carboxypeptidase A	Cpa3	17.7805	17.444	17.5556	17.5499	17.0308	16.9684	16.9075	17.6391	17.4706	17.1377	-0.247497	0.188897	0.379104
	Q9JHH6	Carboxypeptidase B2	Cpb2	15.1902	15.1097	15.4164	15.2955	15.2693	15.1183	15.3537	15.4235	15.3406	15.5073	0.0925259	0.263788	0.475842
	Q00493	Carboxypeptidase E	Cpe	17.0688	16.8714	16.9199	16.8974	16.8411	17.0694	17.0946	17.0876	17.0158	16.9075	0.115221	0.0285521	0.092119
	Q7TN99	Cytoplasmic polyadenylation element-binding protein 3	Cpeb3	12.5762	12.6945	12.397	12.7859	12.8211	13.26	12.7958	12.6562	12.5664	12.885	0.177729	0.213239	0.4133
	Q7TN98	Cytoplasmic polyadenylation element-binding protein 4	Cpeb4	15.5102	15.647	15.4779	15.6898	15.5616	15.6749	15.5754	15.6368	15.7238	15.4364	0.0321643	0.614104	0.795311
	P63040	Complexin-1	Cplx1	10.9043	11.0035	11.0174	10.8031	11.327	11.9476	11.327	11.1795	11.4567	11.682	0.507494	0.00166127	0.00879814
	Q80V42	Carboxypeptidase M	Cpm	14.7541	14.6941	14.334	14.6261	14.4653	14.3883	14.6771	14.5622	14.8551	14.704	0.0625897	0.567811	0.759051
	Q9JJN5	Carboxypeptidase N catalytic chain	Cpn1	12.939	12.3738	12.3151	12.6712	11.8859	12.241	12.0647	12.5487	12.7156	11.8859	-0.145807	0.533005	0.732784
	Q9DBB9	Carboxypeptidase N subunit 2	Cpn2	14.5333	14.2972	14.7145	14.5373	14.5674	14.4232	14.4851	14.375	14.7321	14.5015	-0.0265531	0.770218	0.887761
	Q8C166	Copine-1	Cpne1	17.6746	17.6005	17.552	17.5295	17.6324	17.5016	17.5892	17.5023	17.6965	17.5194	-0.0360104	0.43033	0.646924
	P59108	Copine-2	Cpne2	14.3111	14.0559	13.899	14.2531	14.2079	15.4734	15.6359	15.7548	14.9928	15.1354	1.25311	1.77186e-14	6.0255e-13
	Q8BT60	Copine-3	Cpne3	17.9822	17.9426	17.973	18.0323	18.0534	18.0007	17.9189	17.9962	17.8731	18.0144	-0.0360305	0.291649	0.507632
	P36552	Oxygen-dependent coproporphyrinogen-III oxidase, mitochondrial	Cpox	17.246	17.2397	17.3619	17.3469	17.3124	16.8974	17.1044	17.0761	16.8974	17.066	-0.293122	1.95292e-08	2.96411e-07
	Q8BFS6	Serine/threonine-protein phosphatase CPPED1	Cpped1	18.1964	18.1411	18.2823	18.1949	18.4167	18.3008	18.2451	18.4416	18.2282	18.2993	0.056745	0.35322	0.57019
	Q9WVJ3	Carboxypeptidase Q	Cpq	16.8323	16.6746	16.9529	16.67	16.9694	16.8253	16.8005	16.8253	16.6001	16.9879	-0.0120156	0.893141	0.948724
	Q8C196	Carbamoyl-phosphate synthase [ammonia], mitochondrial	Cps1	18.1315	17.1044	17.3696	17.3913	16.0889	16.0993	16.8421	16.0396	16.6571	15.9674	-0.896025	0.0168876	0.060341
	Q9EPU4	Cleavage and polyadenylation specificity factor subunit 1	Cpsf1	15.1633	14.9033	15.1326	14.9319	15.0293	15.207	15.0195	14.9866	15.0675	15.1151	0.047021	0.467826	0.681449
	Q9QXK7	Cleavage and polyadenylation specificity factor subunit 3	Cpsf3	12.7232	12.9955	12.8346	12.4497	12.9672	12.5168	12.9583	12.7709	12.7743	13.0528	0.020566	0.879062	0.941845
	Q6NVF9	Cleavage and polyadenylation specificity factor subunit 6	Cpsf6	16.3927	16.2862	16.2623	16.377	16.324	16.3861	16.4481	16.4688	16.5432	16.4102	0.12284	0.000898173	0.00512707
	Q8BTV2	Cleavage and polyadenylation specificity factor subunit 7	Cpsf7	14.2779	14.0809	14.4822	14.1117	14.448	14.1292	14.3832	14.0058	14.2542	14.2473	-0.0761993	0.465907	0.679415
	P97742	Carnitine O-palmitoyltransferase 1, liver isoform	Cpt1a	16.1387	16.1167	16.2156	16.1601	16.2244	16.1753	16.1425	16.0438	16.114	16.0834	-0.0592936	0.0565917	0.158311
	Q924X2	Carnitine O-palmitoyltransferase 1, muscle isoform	Cpt1b	21.5354	21.6649	21.2704	21.6418	21.4292	21.5281	21.3169	21.4292	21.4196	21.4121	-0.0871484	0.27666	0.491902
	P52825	Carnitine O-palmitoyltransferase 2, mitochondrial	Cpt2	21.2704	21.493	20.9669	21.2704	21.1449	21.1476	20.9738	21.1154	21.1476	21.2187	-0.108487	0.254827	0.464668
	Q64735	Complement component receptor 1-like protein	Cr1l	16.412	16.3109	16.3279	16.4238	16.2118	16.3778	16.412	16.1441	16.8496	16.5097	0.121368	0.315721	0.531579
	P47934	Carnitine O-acetyltransferase	Crat	20.9738	21.1373	20.9277	21.0256	21.0426	20.8942	20.7877	20.8377	20.7877	21.0374	-0.152415	0.00901103	0.0370256
	Q8C7D2	Protein cereblon	Crbn	16.9331	17.1128	16.9808	16.9627	16.9128	17.0481	17.0938	17.0038	16.9961	16.916	0.0311293	0.4979	0.706408
	O88668	Protein CREG1	Creg1	15.556	15.7469	15.7205	15.4719	15.9574	16.0478	16.2373	16.1962	15.8511	16.0056	0.377098	0.000541321	0.0032999
	Q91XD7	Protein disulfide isomerase Creld1	Creld1	19.1265	19.2515	19.1404	19.4294	18.953	19.0122	19.1515	19.1242	19.2376	19.1223	-0.0505905	0.55814	0.751392
	Q9CYA0	Protein disulfide isomerase Creld2	Creld2	15.411	15.7325	15.8782	15.7225	16.0135	16.069	16.3322	16.2669	16.0889	16.2026	0.440404	8.99778e-05	0.00066349
	P63254	Cysteine-rich protein 1	Crip1	18.4014	18.3085	18.6743	18.0736	18.5632	18.2271	18.2752	18.1394	18.3852	18.5343	-0.0919529	0.460023	0.673547
	Q9DCT8	Cysteine-rich protein 2	Crip2	17.4596	17.5892	17.4984	17.4	17.5821	17.5057	17.3431	17.4178	17.2195	17.7315	-0.0623156	0.503889	0.710859
	Q64010	Adapter molecule crk	Crk	17.1143	17.2429	17.1477	17.2044	17.2984	17.1643	17.143	17.1811	17.1364	17.118	-0.0529749	0.126481	0.284924
	P47941	Crk-like protein	Crkl	17.4731	17.661	17.4798	17.5949	17.6454	17.7195	17.6137	17.762	18.0218	17.7165	0.195842	0.0133892	0.0508418
	Q9Z2L7	Cytokine receptor-like factor 3	Crlf3	12.0094	11.7585	11.8601	11.7006	11.9542	11.8709	11.8859	12.1167	12.211	11.1897	-0.00174167	0.992604	0.996985
	P63154	Crooked neck-like protein 1	Crnkl1	12.5224	12.4858	12.4403	13.1623	12.799	12.8245	12.3067	12.5168	12.8548	12.7656	-0.0282633	0.869083	0.938962
	Q9DC50	Peroxisomal carnitine O-octanoyltransferase	Crot	19.5449	19.466	19.4946	19.3198	19.8291	19.2331	19.2201	19.3185	19.1404	19.0348	-0.341534	0.000384246	0.00240743
	P14847	C-reactive protein	Crp	14.5445	14.5607	14.4267	14.3743	14.4232	14.407	14.3386	14.2042	13.8666	14.2542	-0.251761	0.0122483	0.0473564
	Q5RJG7	D-ribitol-5-phosphate cytidylyltransferase	Crppa	15.0745	15.1343	14.828	14.9866	15.1053	15.2706	15.1686	15.3836	15.1686	15.2941	0.231372	0.000756565	0.00442548
	P23927	Alpha-crystallin B chain	Cryab	20.9395	20.8053	20.5546	21.2359	20.6505	22.1448	21.8377	21.9722	21.9894	21.914	1.13446	2.2652e-18	1.2284e-16
	Q99KP3	Lambda-crystallin homolog	Cryl1	16.875	16.8774	17.0109	16.9589	16.9641	16.7524	16.8253	16.7018	16.9557	16.8301	-0.124196	0.0138151	0.0521169
	O54983	Ketimine reductase mu-crystallin	Crym	16.4626	16.668	16.61	16.7035	16.6241	16.8421	16.5921	16.9618	16.5391	16.6642	0.106212	0.23437	0.439053
	P47199	Quinone oxidoreductase	Cryz	19.2977	19.2772	19.3216	19.3216	19.5047	18.9465	19.171	19.0223	19.0677	19.0449	-0.294093	7.73437e-08	1.0624e-06
	Q921W4	Quinone oxidoreductase-like protein 1	Cryzl1	16.2044	15.9584	16.1716	16.0612	16.1458	15.7677	15.9665	16.1217	16.0447	16.0387	-0.120412	0.107574	0.253866
	Q9CZU6	Citrate synthase, mitochondrial	Cs	22.5676	22.6012	22.413	22.5138	22.4279	22.2852	22.3156	22.1448	22.3156	22.3043	-0.231609	2.7944e-06	2.90373e-05
	Q9DBE0	Cysteine sulfinic acid decarboxylase	Csad	15.9004	15.4276	16.1	15.3406	15.2276	15.1137	15.812	15.3176	15.3176	15.7059	-0.145919	0.496409	0.705069
	Q91W50	Cold shock domain-containing protein E1	Csde1	19.6998	19.7542	19.5847	19.7624	19.6256	19.8785	19.75	19.9619	19.7579	19.7819	0.140678	0.0090895	0.0372582
	Q9ERK4	Exportin-2	Cse1l	20.6253	20.6682	20.6214	20.6774	20.6682	20.7493	20.713	20.8209	20.6774	20.6368	0.0673599	0.0453066	0.132764
	P09581	Macrophage colony-stimulating factor 1 receptor	Csf1r	14.6684	14.7931	15.0896	14.704	14.8551	14.882	14.8187	14.7548	15.0409	15.0867	0.0945508	0.335036	0.550568
	Q8C1F4	Chondroitin sulfate N-acetylgalactosaminyltransferase 2	Csgalnact2	14.7415	14.7999	14.8122	14.7145	14.704	14.7477	14.6702	14.7079	14.7947	14.6201	-0.0463078	0.215546	0.416067
	P41241	Tyrosine-protein kinase CSK	Csk	11.6549	12.2831	12.369	12.0463	12.0304	11.5416	11.5712	12.1672	11.6025	12.1762	-0.26501	0.169108	0.352009
	Q8BK63	Casein kinase I isoform alpha	Csnk1a1	16.9099	16.8597	16.8014	16.8815	16.8485	16.8864	16.8511	16.9603	16.8246	16.8421	0.0127	0.672906	0.833593
	Q9DC28	Casein kinase I isoform delta	Csnk1d	16.0942	16.1306	16.0814	16.0503	15.9054	16.0192	15.9873	16.1193	16.0877	16.0192	-0.00580524	0.899556	0.952642
	Q9JMK2	Casein kinase I isoform epsilon	Csnk1e	11.7273	11.7463	12.1423	11.8827	12.1167	11.2152	11.6847	11.9147	12.1378	11.6099	-0.21061	0.237998	0.44441
	Q8BTH8	Casein kinase I isoform gamma-1	Csnk1g1	12.4858	12.6496	12.6919	12.5965	12.2689	12.6773	12.2737	12.0647	12.3594	12.4283	-0.177844	0.15622	0.332767
	Q8C4X2	Casein kinase I isoform gamma-3	Csnk1g3	15.9127	15.9054	15.7998	15.9249	15.9594	15.9841	16.0182	16.151	15.9034	16.0651	0.123944	0.0117125	0.0457577
	Q60737	Casein kinase II subunit alpha	Csnk2a1	17.7751	17.8104	17.7225	17.8122	17.6628	17.978	17.9061	17.9244	18.0352	17.7936	0.170856	0.000542998	0.00330625
	O54833	Casein kinase II subunit alpha'	Csnk2a2	16.1791	16.1193	16.1353	16.0814	16.079	16.1283	16.2361	16.1049	16.2548	16.1038	0.0467674	0.217176	0.418129
	P67871	Casein kinase II subunit beta	Csnk2b	16.9503	16.7848	16.8033	16.778	16.8421	17.097	17.0876	17.0817	17.2801	16.9754	0.272651	3.13378e-06	3.2242e-05
	Q8VHY0	Chondroitin sulfate proteoglycan 4	Cspg4	15.9381	16.0745	16.0745	15.9723	15.9369	16.0745	16.1038	15.8932	15.8321	16.0621	-0.00610091	0.922771	0.964664
	P97315	Cysteine and glycine-rich protein 1	Csrp1	18.6186	18.4394	18.4308	18.1536	18.3376	18.3734	18.284	18.1358	18.3795	18.4197	-0.0775307	0.395327	0.612157
	P97314	Cysteine and glycine-rich protein 2	Csrp2	12.1167	11.97	10.8528	11.7418	11.5712	11.8101	11.3108	11.5193	11.926	11.7211	0.00695447	0.977436	0.992884
	P50462	Cysteine and glycine-rich protein 3	Csrp3	18.4438	18.483	18.4104	19.0941	18.5805	19.7781	19.5089	18.9999	19.5358	20.1444	0.991076	1.12889e-05	0.000103651
	P21460	Cystatin-C	Cst3	17.6096	17.4906	17.6952	17.7375	18.0304	18.3656	18.6629	18.653	18.5373	18.1345	0.757989	1.64446e-08	2.53286e-07
	Q62426	Cystatin-B	Cstb	17.5892	17.4806	17.772	17.4223	17.7751	17.7438	17.7289	17.7152	17.7165	17.9093	0.154898	0.05778	0.160857
	Q8BIQ5	Cleavage stimulation factor subunit 2	Cstf2	11.7772	11.9863	12.1672	11.8601	12.2022	11.9757	12.4173	11.9052	12.3151	12.4173	0.207492	0.13372	0.29548
	Q8C7E9	Cleavage stimulation factor subunit 2 tau variant	Cstf2t	15.2334	15.0896	15.2299	15.0481	15.179	15.0848	15.3664	15.2172	14.9537	14.9779	-0.0360242	0.674657	0.834267
	Q99LI7	Cleavage stimulation factor subunit 3	Cstf3	12.7656	12.6142	12.79	12.6527	12.8982	12.6527	12.8813	12.5794	12.3031	13.1915	-0.0225349	0.88643	0.943906
	O88712	C-terminal-binding protein 1	Ctbp1	18.7242	18.7943	18.6792	18.798	18.7711	18.7617	18.7163	18.8159	18.6695	18.7364	-0.0134315	0.686278	0.841601
	Q8R242	Di-N-acetylchitobiase	Ctbs	16.5418	16.5226	16.7805	16.5226	16.6604	16.3227	16.4	16.5006	16.5753	16.4688	-0.152075	0.022392	0.0758442
	Q3TP92	CTD nuclear envelope phosphatase 1	Ctdnep1	16.4536	16.4035	16.4586	16.3533	16.4074	16.4805	16.5491	16.7386	16.4688	16.3514	0.102388	0.123956	0.281306
	P58466	Carboxy-terminal domain RNA polymerase II polypeptide A small phosphatase 1	Ctdsp1	15.0409	14.8055	14.9307	14.8749	14.8292	14.8767	14.7947	14.8912	14.9616	14.8037	-0.0306467	0.555847	0.749479
	Q60753	Cardiotrophin-1	Ctf1	14.8187	14.9307	14.7079	14.9523	14.835	15.1964	15.0444	14.9396	15.0195	15.0009	0.191238	0.0017755	0.00931781
	Q6PEE2	CBP80/20-dependent translation initiation factor	Ctif	11.8101	11.7638	11.645	11.7823	11.3664	11.5597	11.9542	12.1926	11.7324	11.8028	0.174815	0.194042	0.386127
	P26231	Catenin alpha-1	Ctnna1	18.2243	18.2243	18.3299	18.3299	18.4186	18.1928	18.2686	18.2365	18.2686	18.4438	-0.0233544	0.67914	0.837424
	Q65CL1	Catenin alpha-3	Ctnna3	13.4899	13.3743	13.5272	13.3552	13.5634	14.093	14.0515	13.7655	13.7942	13.8466	0.448188	1.68107e-08	2.57401e-07
	Q02248	Catenin beta-1	Ctnnb1	16.7322	16.896	16.9742	16.8385	17.0458	17.0025	17.0349	16.8246	16.9075	17.1907	0.0946849	0.249618	0.458632
	Q9CWL8	Beta-catenin-like protein 1	Ctnnbl1	14.7986	14.8021	14.8683	14.75	14.8088	14.7145	14.9181	14.5381	14.7233	14.8151	-0.0637623	0.331204	0.546869
	P30999	Catenin delta-1	Ctnnd1	17.8189	17.7352	17.8652	17.733	17.7849	17.7859	17.7732	17.5931	17.8198	17.8443	-0.0241658	0.63578	0.810683
	P70698	CTP synthase 1	Ctps1	19.614	19.3995	19.7144	19.5569	19.9213	20.0729	20.2372	20.3196	20.0182	19.978	0.483942	8.49987e-06	7.98742e-05
	P70303	CTP synthase 2	Ctps2	15.6247	15.6027	15.6601	15.7407	15.6415	15.8198	15.8198	15.8383	15.8249	15.8525	0.177112	4.9099e-13	1.38918e-11
	Q62018	RNA polymerase-associated protein CTR9 homolog	Ctr9	14.0209	14.0676	14.0795	14.1616	14.1823	14.4739	14.2266	14.3203	14.0409	14.4908	0.208108	0.0189485	0.0660584
	P16675	Lysosomal protective protein	Ctsa	16.1692	16.0814	16.2548	15.9699	16.2623	16.1018	16.2709	16.1791	16.3699	16.1342	0.0636451	0.388089	0.60543
	P10605	Cathepsin B	Ctsb	18.9465	18.7269	19.1328	18.8186	19.0432	18.8654	19.1537	19.0662	19.0258	19.0484	0.0983072	0.259241	0.470575
	P97821	Dipeptidyl peptidase 1	Ctsc	16.5171	16.5819	16.6354	16.6395	16.7056	16.5205	16.5852	16.7955	16.6454	16.7274	0.0388901	0.504586	0.71112
	P18242	Cathepsin D	Ctsd	19.7405	19.7482	19.9418	19.8593	20.0947	20.0532	20.2	20.1195	19.8636	20.0461	0.179566	0.0375219	0.114838
	P49935	Pro-cathepsin H	Ctsh	15.9079	15.9063	16.5554	16.0351	16.4188	16.0667	16.151	16.3279	16.1809	16.4614	0.0729004	0.632544	0.808501
	P06797	Procathepsin L	Ctsl	16.7203	16.5366	16.7094	16.4657	16.7623	17.5068	17.6048	17.7921	17.4178	17.3041	0.88625	2.32343e-18	1.24699e-16
	Q8BM88	Cathepsin O	Ctso	12.8134	12.3333	12.3368	12.4815	12.4546	12.748	12.4497	12.7232	12.8724	12.6919	0.213125	0.0560991	0.157355
	O70370	Cathepsin S	Ctss	13.0554	12.2022	12.6401	12.397	12.9189	12.2268	12.6097	12.3777	12.5224	12.2328	-0.24885	0.156981	0.334114
	Q9WUU7	Cathepsin Z	Ctsz	17.571	17.7375	18.0453	17.7258	17.9226	17.8286	18.0285	17.9548	17.9061	18.1745	0.178067	0.0795366	0.204327
	Q60598	Src substrate cortactin	Cttn	18.3625	18.468	18.4573	18.4186	18.47	18.3393	18.3831	18.3105	18.4082	18.4955	-0.0479748	0.205433	0.401832
	Q3U308	Cytoplasmic tRNA 2-thiolation protein 2	Ctu2	14.1934	14.3325	14.1971	14.4597	14.1117	14.0883	14.3639	14.093	14.5743	14.1905	0.0030966	0.977782	0.993042
	Q8R3V6	CUE domain-containing protein 1	Cuedc1	11.97	12.1608	12.082	12.1167	12.082	11.9951	11.6981	12.0692	11.682	11.8709	-0.219245	0.00876884	0.0362594
	Q9CXX9	CUE domain-containing protein 2	Cuedc2	15.534	15.534	15.568	15.6224	15.5747	15.3369	15.3549	15.4779	15.432	15.4309	-0.160063	2.29277e-07	2.88313e-06
	Q9WTX6	Cullin-1	Cul1	19.6766	19.7144	19.5277	19.6914	19.5288	19.6036	19.5982	19.6424	19.6832	19.5635	-0.00958737	0.834582	0.922361
	Q9D4H8	Cullin-2	Cul2	19.7204	19.7462	19.5758	19.7194	19.5317	19.7108	19.6384	19.6813	19.7462	19.5569	0.00801543	0.883166	0.943388
	Q9JLV5	Cullin-3	Cul3	19.5635	19.5427	19.5427	19.5661	19.5277	19.5164	19.5225	19.5806	19.6813	19.4811	0.0078254	0.827057	0.918258
	Q3TCH7	Cullin-4A	Cul4a	19.1515	19.1042	19.0525	19.1265	19.0033	19.1457	19.1341	19.24	19.2137	19.0156	0.0622037	0.188398	0.37854
	A2A432	Cullin-4B	Cul4b	14.7145	14.7079	15.061	14.6345	14.8565	14.797	14.7999	14.9714	15.1063	14.7851	0.0970413	0.3264	0.54185
	Q9D5V5	Cullin-5	Cul5	20.4219	20.3872	20.2687	20.3462	20.2234	20.3196	20.2529	20.3356	20.4051	20.082	-0.0504824	0.444946	0.660128
	Q9CQ89	Protein CutA	Cuta	11.998	11.9189	11.495	11.3208	11.9052	11.9319	11.8709	12.4403	12.2214	11.926	0.350489	0.0430153	0.127745
	Q9D8X1	Copper homeostasis protein cutC homolog	Cutc	16.8156	16.8693	16.758	16.8052	16.8985	17.3485	17.2864	17.3231	17.2129	17.4465	0.49414	2.25415e-27	2.301e-25
	P70403	Protein CASP	Cux1	15.4421	15.5073	15.497	15.7045	15.4726	15.5993	15.6121	15.3745	15.3901	15.4615	-0.0371587	0.587596	0.775263
	Q9JHS9	Spliceosome-associated protein CWC15 homolog	Cwc15	15.1832	15.2187	15.3176	15.1183	15.3442	15.1623	15.316	15.0745	15.4421	15.2577	0.0141118	0.852416	0.930055
	Q3TKY6	Spliceosome-associated protein CWC27 homolog	Cwc27	13.0528	13.0849	13.3823	13.2645	13.1623	13.3125	13.5491	13.0514	13.4282	13.2126	0.121409	0.247718	0.45715
	P56395	Cytochrome b5	Cyb5a	17.2786	17.1484	17.2556	17.1493	17.11	17.0308	17.1036	16.8815	16.7524	17.1238	-0.20995	0.00717225	0.0304557
	Q9CQX2	Cytochrome b5 type B	Cyb5b	17.175	17.0416	16.7687	17.0319	16.9009	17.1938	17.0444	17.0277	16.8093	17.0394	0.0393122	0.670691	0.832725
	Q5SSH8	Neuferricin	Cyb5d2	15.8975	15.9622	15.8345	16.042	15.7523	16.2244	16.2862	16.3789	16.3909	16.114	0.381159	1.07172e-07	1.44544e-06
	Q9DB73	NADH-cytochrome b5 reductase 1	Cyb5r1	19.1972	19.2161	19.0619	19.2515	19.1794	19.1315	19.0449	19.1123	19.1042	19.0079	-0.10105	0.010724	0.0424234
	Q9DCN2	NADH-cytochrome b5 reductase 3	Cyb5r3	19.078	19.0258	18.9675	19.0709	19.0852	19.5449	19.6063	19.6036	19.582	19.5346	0.528795	4.24874e-88	2.76487e-85
	Q61093	Cytochrome b-245 heavy chain	Cybb	11.5796	11.9654	12.3738	11.296	11.8028	11.7051	11.5341	12.1892	11.3108	12.1	-0.0356859	0.884857	0.943775
	Q3TYS2	Cytochrome b-245 chaperone 1	Cybc1	15.6288	15.6632	15.7929	15.6497	15.7565	15.8222	15.9604	16.069	15.8613	16.0063	0.245649	1.06153e-05	9.85089e-05
	Q9D0M3	Cytochrome c1, heme protein, mitochondrial	Cyc1	21.0213	21.0715	20.8421	21.08	20.9518	20.6984	20.5495	20.5727	20.4922	20.6682	-0.397097	1.03632e-11	2.4862e-10
	P62897	Cytochrome c, somatic	Cycs	22.2255	22.396	22.4279	22.3263	22.5389	22.243	22.1972	22.2138	21.7668	22.4279	-0.213167	0.0774963	0.20052
	Q7TMB8	Cytoplasmic FMR1-interacting protein 1	Cyfip1	17.097	17.1165	17.2317	16.9988	17.2015	16.9676	17.1711	16.9557	17.2355	17.2527	-0.0126164	0.869354	0.938962
	Q9CX80	Cytoglobin	Cygb	17.7152	17.7448	17.8459	17.8068	17.7785	17.6639	17.7387	17.7816	17.8224	17.9226	0.00759826	0.876276	0.940984
	Q80TQ2	Ubiquitin carboxyl-terminal hydrolase CYLD	Cyld	14.0765	14.0016	14.07	14.0494	13.8271	14.3619	14.2079	14.2549	14.4351	13.8696	0.220956	0.0407911	0.123035
	Q8BKE6	Cytochrome P450 20A1	Cyp20a1	15.8266	15.7758	15.9855	15.9039	15.8613	16.2106	16.4226	16.2593	16.0953	16.1481	0.356585	8.23593e-08	1.12242e-06
	Q9DBG1	Sterol 26-hydroxylase, mitochondrial	Cyp27a1	17.9702	17.9755	18.0352	18.1928	18.0676	17.8797	17.9008	17.7805	17.817	17.7983	-0.213013	5.29283e-06	5.20505e-05
	Q8CIM7	Cytochrome P450 2D26	Cyp2d26	12.9926	12.885	13.1359	13.0849	12.9979	13.0585	12.9955	12.8245	12.8504	13.1121	-0.0510682	0.472914	0.685296
	Q05421	Cytochrome P450 2E1	Cyp2e1	16.3514	16.0463	16.6404	15.821	15.9907	15.7745	16.8496	15.9813	15.9499	16.3875	0.0186056	0.938716	0.971561
	Q9CX98	Cytochrome P450 2U1	Cyp2u1	13.557	13.7298	13.9573	13.9789	13.3269	13.5852	13.5138	13.5985	13.2796	12.9543	-0.323716	0.0622677	0.170434
	Q9EP75	Leukotriene-B4 omega-hydroxylase 3	Cyp4f14	16.0316	15.7833	15.5371	15.8843	15.8807	16.2415	15.8752	16.3571	16.0993	15.6651	0.22426	0.133158	0.294951
	Q8K0C4	Lanosterol 14-alpha demethylase	Cyp51a1	13.293	13.138	13.1002	13.0095	12.9926	13.209	13.2707	12.9313	13.0366	13.0964	0.00211235	0.979202	0.993902
	Q921M7	CYFIP-related Rac1 interactor B	Cyrib	18.371	18.4271	18.3376	18.4145	18.3362	18.4478	18.3761	18.54	18.3376	18.4602	0.0550567	0.168028	0.350885
	Q8K353	Cysteine-rich and transmembrane domain-containing protein 1	Cystm1	13.0585	13.1196	12.8779	12.9805	13.1989	13.3867	13.2836	13.4532	13.0585	13.293	0.247923	0.00432995	0.0197908
	Q9QX11	Cytohesin-1	Cyth1	18.3933	18.3119	18.1808	18.3876	18.232	18.133	18.049	18.2091	18.1788	18.0775	-0.171638	0.000885203	0.00506414
	P63034	Cytohesin-2	Cyth2	11.6356	11.1663	11.3973	10.6776	11.11	11.0723	11.296	11.2485	11.645	10.9769	0.0503691	0.798059	0.901714
	Q8BHG2	CXXC motif containing zinc binding protein	Czib	19.2161	19.1652	19.3978	19.1617	19.3152	19.2772	19.3951	19.3766	19.5328	19.4536	0.15587	0.0126512	0.0484992
	Q9Z1R4	Uncharacterized protein C6orf47 homolog	D17h6s53e	15.9054	15.9633	15.7705	16.0845	15.9138	16.0814	15.7917	15.9584	15.8277	15.9699	-0.00168911	0.981496	0.995067
	Q8BGN2	UPF0462 protein C4orf33 homolog	D3Ertd751e	16.697	16.7492	16.6119	17.0038	16.8335	16.6347	16.5006	16.9173	16.6033	16.914	-0.0650877	0.547747	0.744341
	Q8R1F0	Leydig cell tumor 10 kDa protein homolog	D8Ertd738e	15.7435	15.5877	15.6809	15.4819	15.7445	15.7397	15.7591	15.6762	15.6065	15.7745	0.0635115	0.283171	0.498771
	Q8BPM0	Disheveled-associated activator of morphogenesis 1	Daam1	12.6741	12.9926	12.7156	12.5168	12.6805	12.9979	12.9899	12.5041	12.4598	13.0142	0.0772754	0.603757	0.78589
	P98078	Disabled homolog 2	Dab2	17.1073	17.0141	17.5333	17.1415	17.4864	17.11	17.2195	17.1143	17.5967	17.8025	0.11209	0.523606	0.725829
	P61804	Dolichyl-diphosphooligosaccharide--protein glycosyltransferase subunit DAD1	Dad1	13.6264	13.9103	13.6905	13.6045	13.5852	13.1774	13.7353	13.2252	13.496	13.579	-0.240832	0.0475393	0.137877
	Q62165	Dystroglycan 1	Dag1	19.3881	19.4097	19.5587	19.3448	19.5602	19.3795	19.5384	19.3566	19.3415	19.5257	-0.0239612	0.699637	0.849024
	Q91WC9	Diacylglycerol lipase-beta	Daglb	15.3523	15.4454	15.1707	15.382	15.2334	15.1366	15.0133	15.3626	15.3836	15.2248	-0.092534	0.280515	0.495879
	Q91XC8	Death-associated protein 1	Dap	14.07	13.9286	14.1174	14.2118	13.9694	13.665	14.2282	14.1683	14.6063	14.1823	0.110585	0.484651	0.694685
	Q9ER88	28S ribosomal protein S29, mitochondrial	Dap3	17.5162	17.6639	17.3708	17.581	17.6262	17.3737	17.3231	17.3311	17.4953	17.4781	-0.151373	0.0163562	0.0589274
	Q922B2	Aspartate--tRNA ligase, cytoplasmic	Dars1	20.6417	20.7212	20.6682	20.729	20.631	20.7987	20.7852	20.8779	20.9098	20.7372	0.143542	0.000125177	0.000886626
	Q8BIP0	Aspartate--tRNA ligase, mitochondrial	Dars2	12.7258	12.942	12.9733	13.0696	13.043	13.109	12.7709	12.8675	12.8389	12.4546	-0.14253	0.240685	0.447659
	Q9JII5	DAZ-associated protein 1	Dazap1	15.9488	15.9276	15.971	15.9145	16.1283	15.9021	16.0268	15.6651	16.1283	16.0478	-0.0240246	0.78869	0.897665
	P31786	Acyl-CoA-binding protein	Dbi	19.0709	18.5286	19.1042	18.5805	18.9077	18.6836	18.798	18.7943	18.6851	18.5336	-0.139457	0.28389	0.499807
	Q9QXS6	Drebrin	Dbn1	12.7743	12.6919	13.2645	12.6247	12.7317	13.126	13.0142	13.0046	12.6328	12.7859	0.0952612	0.511261	0.716646
	Q62418	Drebrin-like protein	Dbnl	16.9369	16.8974	17.05	16.9808	17.0842	17.0906	17.0509	16.9425	17.0721	17.0038	0.0421048	0.335024	0.550568
	P53395	Lipoamide acyltransferase component of branched-chain alpha-keto acid dehydrogenase complex, mitochondrial	Dbt	19.5225	19.5407	19.3394	19.5114	19.3355	19.5569	19.421	19.5047	19.466	19.4694	0.0337011	0.512175	0.717541
	Q80TR8	DDB1- and CUL4-associated factor 1	Dcaf1	13.6927	13.2539	13.6802	13.531	13.665	13.6705	13.6343	13.6776	13.7117	13.5893	0.0921268	0.281286	0.496399
	Q91VU6	DDB1- and CUL4-associated factor 11	Dcaf11	16.0351	16.0135	15.8013	15.9966	15.8266	15.8581	15.8183	15.9397	15.7634	15.7998	-0.0987289	0.0898155	0.221917
	Q9DC22	DDB1- and CUL4-associated factor 6	Dcaf6	19.1673	19.0988	19.0109	19.0825	18.9494	19.2076	19.1935	19.2721	19.3586	19.0727	0.159118	0.00827637	0.0344144
	P61963	DDB1- and CUL4-associated factor 7	Dcaf7	16.2637	16.2415	16.1615	16.3322	16.1977	16.2979	16.1865	16.4657	16.2026	16.3689	0.0650091	0.276919	0.492157
	Q8N7N5	DDB1- and CUL4-associated factor 8	Dcaf8	17.7239	17.6345	17.6278	17.6828	17.5482	17.8025	17.7859	17.9211	17.8898	17.6081	0.158025	0.010938	0.0431063
	Q8BHC4	Dephospho-CoA kinase domain-containing protein	Dcakd	16.6588	16.6383	16.5574	16.7398	16.4782	16.984	16.9184	17.1446	16.7858	16.7733	0.306709	0.000180335	0.00122882
	P28654	Decorin	Dcn	21.6141	21.2817	21.9043	21.4662	21.69	21.3692	21.5281	21.5281	21.7092	21.8211	-0.000138478	0.999157	1
	Q9DAR7	m7GpppX diphosphatase	Dcps	16.4904	16.4941	16.6588	16.6347	16.7252	16.5717	16.7481	16.5852	16.6604	16.6714	0.0466854	0.409434	0.624894
	O08788	Dynactin subunit 1	Dctn1	20.2	20.229	20.0345	20.2256	20.0919	20.2396	20.1972	20.3098	20.3013	20.1157	0.0765544	0.150291	0.322911
	Q99KJ8	Dynactin subunit 2	Dctn2	18.5632	18.4117	18.4687	18.4973	18.4416	18.5709	18.54	18.5779	18.6315	18.5582	0.0992023	0.000987944	0.00559047
	Q9Z0Y1	Dynactin subunit 3	Dctn3	17.7258	17.4529	17.3311	17.5725	17.2246	17.5695	17.3708	17.5057	17.6878	17.1727	-6.59522e-05	0.999579	1
	Q8CBY8	Dynactin subunit 4	Dctn4	17.7387	17.7567	17.6362	17.7448	17.6596	17.762	17.8315	17.8416	17.8696	17.7239	0.0984789	0.00712729	0.0303143
	Q9QZB9	Dynactin subunit 5	Dctn5	16.5566	16.5987	16.5652	16.5034	16.3471	16.5967	16.5865	16.6033	16.6395	16.4554	0.0620995	0.254649	0.464506
	Q9WUB4	Dynactin subunit 6	Dctn6	16.5308	16.5006	16.3665	16.5113	16.3831	16.5418	16.4954	16.5566	16.691	16.447	0.0878994	0.101066	0.241908
	Q9QY93	dCTP pyrophosphatase 1	Dctpp1	12.2615	12.2737	12.5762	12.3852	12.1308	12.5132	12.2064	12.3067	12.3777	12.5168	0.0586667	0.539608	0.737903
	Q9QZ73	DCN1-like protein 1	Dcun1d1	16.4352	16.4386	16.5405	16.324	16.5805	16.4782	16.5143	16.5967	16.5835	16.4306	0.0569094	0.299605	0.515617
	Q8BZJ7	DCN1-like protein 2	Dcun1d2	18.734	18.8026	18.7352	18.6472	18.7844	18.5966	18.5844	18.6648	18.5983	18.5067	-0.150543	4.49186e-05	0.000360318
	Q8K0V2	DCN1-like protein 3	Dcun1d3	10.7157	10.6289	10.0979	10.9594	10.8528	0	4.73295	10.0449	11.3208	10.1773	-3.39576	0.113938	0.264107
	Q91X52	L-xylulose reductase	Dcxr	16.3191	16.3291	16.2835	16.1865	16.2492	16.2556	16.1977	16.2373	16.2058	16.2906	-0.0360825	0.243929	0.451712
	Q9D9Z5	DET1- and DDB1-associated protein 1	Dda1	10.5665	2.79245	7.75088	10.608	7.75088	10.2305	10.4949	10.1353	10.0979	10.7754	2.45305	0.0862777	0.216448
	Q9CWS0	N(G),N(G)-dimethylarginine dimethylaminohydrolase 1	Ddah1	18.4868	18.4026	18.6267	18.7526	18.7488	18.3693	18.5362	18.1695	18.2174	18.5966	-0.225705	0.0393584	0.119405
	Q99LD8	N(G),N(G)-dimethylarginine dimethylaminohydrolase 2	Ddah2	17.9355	17.7949	18.129	17.8315	18.0658	17.9355	17.8068	17.7949	18.0803	18.0901	-0.00982722	0.913769	0.961323
	Q3U1J4	DNA damage-binding protein 1	Ddb1	20.8779	20.8288	20.7987	20.8779	20.7987	20.9098	20.8779	20.9553	20.9518	20.8377	0.0701224	0.0141651	0.0530527
	A2ADY9	Protein DDI1 homolog 2	Ddi2	14.7885	14.704	14.7233	14.9004	14.7685	15.0152	15.01	15.0867	15.0057	14.8613	0.218816	1.38418e-05	0.00012353
	Q922Z0	D-aspartate oxidase	Ddo	15.8908	15.483	15.2979	15.7459	15.4022	15.8949	15.3836	15.6301	15.7225	15.3901	0.0402792	0.785269	0.896058
	O54734	Dolichyl-diphosphooligosaccharide--protein glycosyltransferase 48 kDa subunit	Ddost	18.6754	18.6094	18.5779	18.63	18.5082	18.2877	18.277	18.3073	18.4478	18.2371	-0.288806	2.256e-10	4.43197e-09
	Q80WW9	DDRGK domain-containing protein 1	Ddrgk1	15.8427	15.8372	15.848	15.6677	15.7165	15.8996	16.0316	16.0001	16.14	15.8013	0.192109	0.00540397	0.0240453
	O35215	D-dopachrome decarboxylase	Ddt	18.4033	18.5531	18.5042	18.5186	18.5594	18.7444	18.7134	18.6556	18.638	18.9703	0.236629	0.00033317	0.00212559
	Q91VR5	ATP-dependent RNA helicase DDX1	Ddx1	20.2041	20.2146	20.1939	20.2649	20.1783	20.1703	20.2089	20.2306	20.2041	20.2146	-0.00547487	0.757656	0.880938
	Q501J6	Probable ATP-dependent RNA helicase DDX17	Ddx17	16.6119	16.617	16.9009	16.708	16.8789	16.7794	16.9665	16.7492	16.8169	16.9694	0.11295	0.147429	0.319532
	Q8K363	ATP-dependent RNA helicase DDX18	Ddx18	12.8779	12.8467	13.039	12.8103	13.1476	13.1435	13.3292	13.0792	13.3673	13.1524	0.270021	0.0015686	0.00836695
	Q61655	ATP-dependent RNA helicase DDX19A	Ddx19a	19.0727	19.1839	19.1537	19.171	19.2076	19.0484	19.0329	19.0709	19.0109	19.0502	-0.115096	4.46973e-06	4.49216e-05
	Q9JIK5	Nucleolar RNA helicase 2	Ddx21	17.7289	17.7195	17.7882	17.7949	17.9338	17.9068	17.8862	17.8696	17.8438	17.9047	0.0891574	0.0261459	0.0859857
	Q8VDW0	ATP-dependent RNA helicase DDX39A	Ddx39a	15.3973	15.2127	15.3962	15.3755	15.4923	14.9363	15.2955	15.3994	15.2492	15.5295	-0.0928193	0.393734	0.61078
	Q9Z1N5	Spliceosome RNA helicase Ddx39b	Ddx39b	19.5346	19.5288	19.7031	19.5089	19.6832	19.554	19.7482	19.5257	19.7331	19.6794	0.0563677	0.363382	0.581545
	Q62167	ATP-dependent RNA helicase DDX3X	Ddx3x	17.4157	17.5333	17.4103	17.8779	17.3975	17.4891	17.6081	17.7839	17.969	17.3975	0.122586	0.371946	0.589273
	Q62095	ATP-dependent RNA helicase DDX3Y	Ddx3y	20.2014	20.2432	20.1861	20.2497	20.2529	20.2014	20.2041	20.2089	20.2338	20.1803	-0.0209421	0.195878	0.388177
	Q810A7	ATP-dependent RNA helicase DDX42	Ddx42	16.3647	16.2097	16.3093	16.4296	16.3899	16.5097	16.5686	16.5205	16.5695	16.4657	0.186149	1.38574e-05	0.00012353
	Q569Z5	Probable ATP-dependent RNA helicase DDX46	Ddx46	16.2522	16.2303	16.3482	16.2846	16.5566	16.4626	16.4536	16.6285	16.3621	16.6559	0.178141	0.0284662	0.0919835
	Q61656	Probable ATP-dependent RNA helicase DDX5	Ddx5	19.7542	19.7362	19.8318	19.7482	19.9597	19.7526	19.9303	19.8257	19.7441	19.9351	0.031556	0.592107	0.777737
	Q99MJ9	ATP-dependent RNA helicase DDX50	Ddx50	13.6632	13.8186	13.7898	13.9706	13.9031	14.1363	14.1191	14.2368	13.8714	14.3019	0.304026	0.000746498	0.00437151
	Q6Q899	Antiviral innate immune response receptor RIG-I	Ddx58	15.1891	15.205	15.2152	15.2941	15.0888	15.1354	15.1296	15.2388	15.2728	15.2772	0.0123446	0.789841	0.897993
	P54823	Probable ATP-dependent RNA helicase DDX6	Ddx6	17.9484	17.9379	17.9576	17.9484	18.0043	17.8982	17.8298	17.9634	18.0437	17.8696	-0.0383779	0.330262	0.545997
	Q9CQ62	2,4-dienoyl-CoA reductase [(3E)-enoyl-CoA-producing], mitochondrial	Decr1	20.7092	21.0072	20.3117	20.7092	20.4569	20.444	20.229	20.2768	20.3356	20.5306	-0.275623	0.0362772	0.111751
	O09005	Sphingolipid delta(4)-desaturase DES1	Degs1	13.4855	13.653	13.4323	13.6288	13.5595	13.7235	13.422	13.829	13.4598	13.2765	-0.00967563	0.929884	0.96671
	Q7TNV0	Protein DEK	Dek	17.5146	17.6158	17.7663	17.4416	17.7839	17.5657	17.7604	17.5333	17.6029	17.8381	0.0356195	0.691497	0.844489
	Q9D8N2	DENN domain-containing protein 10	Dennd10	16.4954	16.3603	16.3984	16.3861	16.3725	16.3689	16.2548	16.3984	16.3	16.3471	-0.0686962	0.0499498	0.143351
	Q3U1T9	DENN domain-containing protein 1B	Dennd1b	14.9181	14.6799	14.5041	14.6771	14.5693	14.2796	14.2368	14.4197	14.625	14.2549	-0.306508	0.00251352	0.0124267
	Q3U1Y4	DENN domain-containing protein 4B	Dennd4b	14.2796	13.7655	14.1578	14.3441	14.3248	14.2549	14.1578	14.3639	14.3639	14.2165	0.0970281	0.397654	0.614117
	A6H8H2	DENN domain-containing protein 4C	Dennd4c	17.4851	17.4837	17.3372	17.4338	17.3546	17.4448	17.2627	17.3935	17.3921	17.3028	-0.0596808	0.191239	0.382203
	Q9D9V7	Protein DENND6B	Dennd6b	14.7337	14.4965	14.5096	14.4953	14.2947	14.4653	14.2665	14.5119	14.7702	14.2638	-0.0504165	0.665239	0.828326
	Q9CQJ6	Density-regulated protein	Denr	17.1512	17.3099	17.1877	17.1484	17.3737	17.1711	17.2476	17.1669	17.0277	17.1811	-0.0752694	0.194732	0.386753
	Q570Y9	DEP domain-containing mTOR-interacting protein	Deptor	15.9542	15.8427	15.9841	16.1914	16.1876	15.3502	15.8321	15.7256	16.2168	15.522	-0.302656	0.0626857	0.171218
	Q91YP3	Deoxyribose-phosphate aldolase	Dera	13.7132	13.9455	13.3423	13.6905	13.5395	13.5708	13.5956	13.5176	13.6632	13.5479	-0.0671698	0.514069	0.718648
	Q99J56	Derlin-1	Derl1	17.1701	17.0999	17.1154	17.1503	17.2141	17.9047	17.9603	18.191	17.6096	17.5583	0.694832	5.00342e-09	8.21697e-08
	Q8BNI4	Derlin-2	Derl2	14.5862	14.9894	14.6628	14.9042	14.7931	15.1981	15.1818	15.5902	15.0418	14.9483	0.404894	0.00224523	0.0113887
	P31001	Desmin	Des	23.2662	23.2662	23.013	23.2662	23.0929	23.2662	23.1895	23.2347	23.2662	23.1486	0.0401197	0.492345	0.701919
	O54786	DNA fragmentation factor subunit alpha	Dffa	17.2691	17.0938	17.1196	17.2287	17.0481	16.977	17.0708	16.9546	17.7239	17.0694	0.00728536	0.96103	0.984479
	Q9Z2A7	Diacylglycerol O-acyltransferase 1	Dgat1	14.0352	13.9763	14.2205	14.0529	13.4456	14.2878	14.309	14.132	14.1886	14.2009	0.277558	0.0406184	0.122585
	Q80UP3	Diacylglycerol kinase zeta	Dgkz	17.627	17.6545	17.5095	17.8055	17.6278	17.6515	17.6689	17.8381	17.6262	17.5241	0.0169122	0.807426	0.907091
	Q8BH86	D-glutamate cyclase, mitochondrial	Dglucy	19.0825	19.0502	18.7691	19.0727	19.0387	18.4742	18.3393	18.2924	18.4687	18.3512	-0.617492	5.3644e-19	3.10301e-17
	Q9QX60	Deoxyguanosine kinase, mitochondrial	Dguok	12.8519	12.9672	12.9651	12.9328	13.0696	13.1663	12.7787	13.364	12.7586	13.3998	0.136144	0.340491	0.556752
	O88455	7-dehydrocholesterol reductase	Dhcr7	15.0597	14.8912	15.1623	14.8509	14.8781	14.2638	14.2422	14.2234	14.5561	14.2622	-0.658927	3.32144e-14	1.05436e-12
	Q9DBB8	Trans-1,2-dihydrobenzene-1,2-diol dehydrogenase	Dhdh	19.323	19.1265	19.3355	19.0651	19.2331	19.1386	19.2602	19.1598	19.5257	19.0094	0.00208479	0.98363	0.995428
	P00375	Dihydrofolate reductase	Dhfr	12.3488	12.4557	12.3118	12.5487	12.3921	12.211	12.8779	12.3629	12.6401	12.3202	0.0709746	0.580904	0.76985
	O35435	Dihydroorotate dehydrogenase (quinone), mitochondrial	Dhodh	16.447	16.3333	16.1766	16.4427	16.2723	16.0111	15.9736	16.0825	15.9841	16.1	-0.304109	1.31948e-07	1.73904e-06
	Q99L04	Dehydrogenase/reductase SDR family member 1	Dhrs1	16.1497	16.2886	16.2451	16.2076	16.1651	16.2349	16.3449	16.1236	16.4554	16.1434	0.0491997	0.466476	0.680055
	Q3U0B3	Dehydrogenase/reductase SDR family member 11	Dhrs11	16.4	16.3887	16.3887	16.4766	16.412	16.4212	16.3562	16.3471	16.3471	16.4328	-0.032332	0.197947	0.391235
	Q99LB2	Dehydrogenase/reductase SDR family member 4	Dhrs4	20.1387	20.1574	19.554	20.0499	19.8149	19.783	19.7072	19.5602	19.8358	19.7592	-0.213889	0.0845644	0.21423
	Q9CXR1	Dehydrogenase/reductase SDR family member 7	Dhrs7	17.4798	17.3754	17.2744	17.463	17.4377	17.5079	17.5269	17.4301	17.5189	17.3775	0.0662199	0.163306	0.344346
	Q99J47	Dehydrogenase/reductase SDR family member 7B	Dhrs7b	18.4132	18.3571	18.4218	18.4014	18.2924	18.1664	18.257	18.2426	18.2942	18.129	-0.159333	3.86662e-05	0.000314526
	Q8CHS7	Dehydrogenase/reductase SDR family member 7C	Dhrs7c	20.8608	20.9553	20.6095	20.8327	20.5374	19.8982	19.868	19.9655	19.967	19.924	-0.834602	1.49037e-24	1.31506e-22
	O35286	Pre-mRNA-splicing factor ATP-dependent RNA helicase DHX15	Dhx15	17.9093	17.897	18.0437	17.885	18.1048	17.9438	18.1121	17.9047	18.0204	18.0691	0.0420631	0.47489	0.68618
	Q6PGC1	ATP-dependent RNA helicase DHX29	Dhx29	16.8617	16.8884	16.8228	16.8115	16.596	16.8876	16.7925	16.8648	16.8884	16.82	0.0545755	0.323621	0.538955
	Q8BZS9	Putative pre-mRNA-splicing factor ATP-dependent RNA helicase DHX32	Dhx32	11.2316	11.5796	12.0975	11.8675	11.0174	11.5193	12.6401	11.9098	12.5509	11.6025	0.485775	0.113734	0.263976
	Q8VHK9	ATP-dependent DNA/RNA helicase DHX36	Dhx36	15.2408	14.9928	15.0913	15.0597	15.2439	15.393	15.2764	14.75	15.2799	15.5747	0.1291	0.377332	0.59455
	O70133	ATP-dependent RNA helicase A	Dhx9	18.2702	18.2887	18.4071	18.279	18.4662	18.3625	18.5544	18.3674	18.4602	18.54	0.114683	0.0442284	0.130603
	Q9JIQ3	Diablo homolog, mitochondrial	Diablo	16.3291	16.1766	15.9532	16.3345	16.1776	15.9315	15.7256	15.8355	15.7143	15.8562	-0.381597	2.28606e-06	2.39461e-05
	O08808	Protein diaphanous homolog 1	Diaph1	20.0562	20.037	20.1574	20.3434	20.1415	20.4362	20.5833	20.5649	20.3791	20.377	0.321028	5.01174e-06	4.96029e-05
	O70566	Protein diaphanous homolog 2	Diaph2	15.0535	14.9275	15.0133	14.9396	15.0583	14.8896	14.75	14.6737	14.7742	14.7702	-0.226925	3.07373e-07	3.76514e-06
	Q9CSH3	Exosome complex exonuclease RRP44	Dis3	17.5315	17.5087	17.5861	17.5626	17.6965	17.0319	17.1477	17.0394	17.3337	17.0737	-0.451777	3.15603e-12	8.21515e-11
	Q8CI75	DIS3-like exonuclease 2	Dis3l2	17.4207	17.3833	17.2027	17.3856	17.2116	17.3648	17.4042	17.4478	17.3288	17.2644	0.0412017	0.465478	0.678979
	Q9ESX5	H/ACA ribonucleoprotein complex subunit DKC1	Dkc1	16.9754	16.8906	17.2619	16.9173	17.0118	16.9277	17.0416	16.82	17.0249	17.0173	-0.0451122	0.563754	0.755477
	Q8BMF4	Dihydrolipoyllysine-residue acetyltransferase component of pyruvate dehydrogenase complex, mitochondrial	Dlat	21.607	21.607	21.352	21.4842	21.3445	21.0715	21.08	20.8824	21.3047	21.0715	-0.396921	7.28496e-06	6.92071e-05
	O08749	Dihydrolipoyl dehydrogenase, mitochondrial	Dld	21.8463	21.807	21.607	21.8332	21.6418	21.5585	21.4525	21.493	21.5409	21.5354	-0.231025	2.08814e-05	0.00018088
	Q811D0	Disks large homolog 1	Dlg1	18.2964	18.2402	18.1211	18.2051	18.1345	18.089	17.8403	17.9802	18.0601	17.9463	-0.216283	8.24612e-05	0.000617688
	B1AZP2	Disks large-associated protein 4	Dlgap4	16.3022	16.1265	16.3155	16.0993	16.2186	16.6342	16.6425	16.7398	16.7623	16.5666	0.45665	1.1576e-15	4.56552e-14
	Q9D2G2	Dihydrolipoyllysine-residue succinyltransferase component of 2-oxoglutarate dehydrogenase complex, mitochondrial	Dlst	21.6833	21.6734	21.4196	21.69	21.4402	21.352	21.3047	21.2658	21.3377	21.4472	-0.239845	0.000506144	0.00309634
	Q9CQ00	Distal membrane-arm assembly complex protein 1	Dmac1	14.3203	14.7702	14.2665	14.6473	14.5259	14.7149	14.5595	14.552	14.1666	14.6087	0.0143092	0.914511	0.961418
	Q9CRA7	ATP synthase subunit s, mitochondrial	Dmac2l	18.1424	18.1798	17.9603	18.1709	18.0462	18.0865	17.973	18.0534	18.0789	18.065	-0.0485722	0.300012	0.516147
	Q9JI44	DNA methyltransferase 1-associated protein 1	Dmap1	11.3593	11.4268	11.4061	11.926	11.9319	11.889	11.4146	11.658	11.5796	11.9542	0.0890646	0.587595	0.775263
	P11531	Dystrophin	Dmd	23.0929	23.1486	23.1486	23.1486	23.3704	23.1486	23.2662	23.013	23.0929	23.1895	-0.0397722	0.538357	0.737549
	P54265	Myotonin-protein kinase	Dmpk	13.4249	12.9871	13.0528	13.6678	12.8646	13.796	13.3823	13.4598	13.5595	13.531	0.346304	0.0360929	0.111315
	Q8BGF3	Dynein axonemal assembly factor 10	Dnaaf10	13.6207	13.9349	13.6882	13.5914	13.5253	13.6833	13.579	13.6502	14.0058	13.012	-0.0860502	0.624854	0.802047
	B9EJR8	Dynein axonemal assembly factor 5	Dnaaf5	15.2996	15.3126	14.9957	15.1981	15.1693	15.1601	15.0975	15.1964	15.1343	14.9936	-0.0786681	0.238923	0.445057
	P0C6F1	Dynein axonemal heavy chain 2	Dnah2	13.422	13.6856	13.364	13.9103	13.584	13.8445	13.9694	13.7705	14.1035	13.9031	0.325016	0.00403321	0.0187305
	P63037	DnaJ homolog subfamily A member 1	Dnaja1	17.4891	17.5016	17.4679	17.476	17.4223	17.6787	17.6878	17.804	17.8558	17.7098	0.275864	2.27035e-13	6.79278e-12
	Q9QYJ0	DnaJ homolog subfamily A member 2	Dnaja2	19.6366	19.5449	19.5486	19.61	19.4674	19.6813	19.6754	19.7194	19.7992	19.5661	0.126785	0.00798935	0.0333701
	Q99M87	DnaJ homolog subfamily A member 3, mitochondrial	Dnaja3	18.5934	18.7112	18.4245	18.6801	18.4527	18.4587	18.3625	18.3429	18.371	18.4186	-0.18162	0.00329459	0.0157789
	Q9JMC3	DnaJ homolog subfamily A member 4	Dnaja4	18.7444	18.6513	18.5609	18.9465	18.698	19.4147	19.3297	19.4124	19.2862	19.3415	0.636651	2.26935e-20	1.49547e-18
	Q9QYJ3	DnaJ homolog subfamily B member 1	Dnajb1	14.2266	14.1886	14.2763	14.1174	14.1886	14.2592	14.4425	14.2745	14.5426	14.1117	0.126623	0.11221	0.26184
	Q99KV1	DnaJ homolog subfamily B member 11	Dnajb11	18.2219	18.1552	18.0849	18.2806	18.1837	18.5582	18.6109	18.6903	18.4499	18.3761	0.351831	5.99415e-08	8.3661e-07
	Q9QYI4	DnaJ homolog subfamily B member 12	Dnajb12	18.3674	18.3043	18.2402	18.2352	18.3831	18.3345	18.4786	18.4587	18.3529	18.1837	0.055655	0.362172	0.580501
	Q149L6	DnaJ homolog subfamily B member 14	Dnajb14	13.2143	13.357	13.4473	13.1227	13.2252	13.1572	13.043	13.4899	13.0849	13.0638	-0.105541	0.294635	0.510922
	Q9QYI5	DnaJ homolog subfamily B member 2	Dnajb2	15.8852	15.8704	15.8427	15.8663	15.8782	15.969	16.0513	16.0621	16.1601	15.9304	0.166033	4.37443e-05	0.000351439
	Q9D832	DnaJ homolog subfamily B member 4	Dnajb4	19.6536	19.5944	19.4638	19.75	19.5206	20.0405	19.9924	19.9969	19.9418	20.0276	0.403395	2.52534e-14	8.32085e-13
	O89114	DnaJ homolog subfamily B member 5	Dnajb5	18.6851	18.6144	18.4499	18.6483	18.5362	18.6005	18.5905	18.6866	18.7471	18.3362	0.00541622	0.947249	0.978132
	O54946	DnaJ homolog subfamily B member 6	Dnajb6	16.7595	16.8033	16.7535	16.8065	16.6746	17.0444	16.9023	17.1395	16.9064	16.8985	0.218742	5.68278e-05	0.000444881
	Q9QYI6	DnaJ homolog subfamily B member 9	Dnajb9	15.3314	15.0394	15.3086	15.2026	15.1818	16.3191	16.5217	16.6934	16.3801	16.2637	1.22284	3.61414e-39	6.48801e-37
	Q61712	DnaJ homolog subfamily C member 1	Dnajc1	15.9736	15.8648	16.1929	15.8249	15.8967	16.2709	16.3141	16.3109	16.2399	16.3022	0.337024	4.55514e-07	5.38956e-06
	Q9DC23	DnaJ homolog subfamily C member 10	Dnajc10	17.8922	17.7387	17.8739	17.9768	18.0412	18.4308	18.5831	18.7488	18.4587	18.2634	0.592375	6.36951e-10	1.17587e-08
	Q5U458	DnaJ homolog subfamily C member 11	Dnajc11	19.253	19.2895	18.9987	19.2977	19.032	19.1673	19.093	19.0156	19.2626	19.1369	-0.0390993	0.61243	0.793903
	Q78YY6	DnaJ homolog subfamily C member 15	Dnajc15	12.6247	12.1	12.7258	12.3995	12.3594	12.5794	12.8436	12.799	12.5965	12.6401	0.249807	0.0408704	0.123132
	Q80TN4	DnaJ homolog subfamily C member 16	Dnajc16	14.7947	14.7885	14.8151	14.8551	14.9256	15.061	15.1137	15.2111	14.9042	14.8599	0.194165	0.00562328	0.0248724
	Q9CQV7	Mitochondrial import inner membrane translocase subunit TIM14	Dnajc19	17.5499	17.5949	17.3889	17.575	17.4984	17.4917	17.4256	17.5305	17.2864	17.4178	-0.0910142	0.101699	0.242866
	P54103	DnaJ homolog subfamily C member 2	Dnajc2	14.6771	14.6828	14.6828	14.7618	14.8357	14.6862	15.0344	14.5333	14.9307	14.5781	0.024491	0.812637	0.910391
	E9Q8D0	DnaJ homolog subfamily C member 21	Dnajc21	13.5956	13.584	13.579	13.5199	13.8505	13.5914	13.7263	13.653	13.3846	13.4986	-0.0549838	0.507751	0.71384
	A2ALW5	DnaJ homolog subfamily C member 25	Dnajc25	17.4397	17.4338	17.4132	17.62	17.4338	17.575	17.6438	17.7352	17.4145	17.4695	0.0995008	0.151515	0.324871
	Q8CFP6	DnaJ homolog subfamily C member 27	Dnajc27	13.1494	13.3141	13.1494	13.3717	13.173	13.0696	12.8748	13.2201	12.9955	12.7787	-0.243813	0.00651278	0.0280907
	Q8VCE1	DnaJ homolog subfamily C member 28	Dnajc28	13.7611	13.3807	13.128	14.63	13.0849	13.5	13.3867	14.4653	14.6074	13.3768	0.270297	0.494773	0.703575
	Q91YW3	DnaJ homolog subfamily C member 3	Dnajc3	19.3379	19.1075	19.3272	19.305	19.5758	20.2103	20.3872	20.5175	20.2072	20.0215	0.938052	9.55009e-17	4.21337e-15
	P59041	DnaJ homolog subfamily C member 30, mitochondrial	Dnajc30	13.3125	13.531	12.9703	13.3898	13.6377	13.4899	13.1943	13.4152	12.4283	13.496	-0.163562	0.480377	0.691414
	P60904	DnaJ homolog subfamily C member 5	Dnajc5	17.1343	17.0308	17.2965	17.2302	17.324	17.5684	17.5016	17.7225	17.3155	17.5821	0.334842	8.99153e-05	0.00066349
	Q9QYI3	DnaJ homolog subfamily C member 7	Dnajc7	18.1826	18.1449	17.9924	18.1626	18.0747	18.3105	18.3234	18.3831	18.372	18.2674	0.219821	6.94995e-08	9.5972e-07
	Q6NZB0	DnaJ homolog subfamily C member 8	Dnajc8	16.7117	16.6253	16.6963	16.6285	16.7286	16.6157	16.668	16.5695	16.8762	16.6321	-0.00578439	0.91993	0.964195
	Q91WN1	DnaJ homolog subfamily C member 9	Dnajc9	16.069	16.0159	15.9948	15.977	15.9948	15.971	16.0983	15.8674	16.1481	15.8967	-0.0140239	0.806694	0.906856
	Q9D7J6	Deoxyribonuclease-1-like 1	Dnase1l1	16.2948	16.1179	16.2118	16.2168	16.377	16.692	16.7203	17.0678	16.7117	16.4397	0.482653	9.71288e-06	9.02951e-05
	P56542	Deoxyribonuclease-2-alpha	Dnase2	14.5041	14.0192	14.0373	14.4466	14.0809	14.5277	14.6628	14.6828	14.7	14.4755	0.392132	0.000675843	0.00402107
	Q9D113	DNL-type zinc finger protein	Dnlz	15.9986	16.0612	15.8364	16.151	16.0463	15.9749	16.1561	16.0845	16.1353	16.137	0.0788584	0.198885	0.392791
	P39053	Dynamin-1	Dnm1	15.5109	15.3021	15.6993	15.4626	15.7071	15.6168	15.5199	15.2764	15.6643	15.8581	0.0506798	0.677996	0.83641
	Q8K1M6	Dynamin-1-like protein	Dnm1l	21.11	21.1308	20.9857	21.2576	21.0374	20.9518	20.9553	20.945	20.9916	20.8653	-0.162503	0.00134844	0.00734107
	P39054	Dynamin-2	Dnm2	19.9128	19.8619	19.8358	19.9316	19.8058	19.8527	19.8993	19.8636	20.1653	19.9259	0.0717656	0.247566	0.457031
	Q8BZ98	Dynamin-3	Dnm3	13.5176	13.4618	13.7705	13.3913	13.4058	13.7285	13.6569	13.4025	13.8361	13.829	0.181231	0.0847379	0.214461
	Q6TXD4	Dynamin-binding protein	Dnmbp	14.8037	14.2685	14.6605	14.2205	13.7741	14.1236	14.1335	14.0298	14.4501	13.8485	-0.228388	0.267416	0.480887
	P13864	DNA (cytosine-5)-methyltransferase 1	Dnmt1	11.0863	8.92066	11.0723	10.4218	11.1663	10.5274	10.7486	10.2686	10.0449	10.4134	-0.132893	0.763205	0.883239
	Q9Z2W0	Aspartyl aminopeptidase	Dnpep	19.1497	19.1935	19.0709	19.3815	19.1315	19.1537	19.2636	19.3415	19.2098	19.0709	0.022471	0.748825	0.875875
	Q80VJ3	2'-deoxynucleoside 5'-phosphate N-hydrolase 1	Dnph1	16.2812	15.8222	15.8136	16.1226	16.0011	15.9512	15.5245	16.0335	15.8222	15.5355	-0.234755	0.0887053	0.220048
	Q8BUR4	Dedicator of cytokinesis protein 1	Dock1	13.9954	13.7723	14.0226	13.7064	13.9814	14.0486	14.1595	13.8838	13.8684	14.0515	0.10673	0.211092	0.410207
	A2AF47	Dedicator of cytokinesis protein 11	Dock11	11.1663	11.5597	10.9043	10.3593	10.6776	11.4832	11.5929	10.4949	10.6641	10.8701	0.087593	0.77092	0.888311
	P59764	Dedicator of cytokinesis protein 4	Dock4	13.3176	13.2014	13.4935	13.6207	13.6512	13.3784	13.2201	13.3603	13.7828	13.6022	0.0118524	0.928484	0.96671
	Q8VDR9	Dedicator of cytokinesis protein 6	Dock6	13.6303	13.128	13.3041	13.3768	13.364	13.3369	13.5595	13.2689	13.6241	13.3328	0.0637874	0.550774	0.746258
	Q8R1A4	Dedicator of cytokinesis protein 7	Dock7	15.5148	15.2439	15.556	15.2665	15.6153	15.2258	15.3369	15.2772	15.5387	15.1448	-0.134594	0.185505	0.374462
	Q8BIK4	Dedicator of cytokinesis protein 9	Dock9	15.5311	15.4752	15.6575	15.4563	15.817	15.3664	15.3852	15.2521	15.304	15.4482	-0.236253	0.00170486	0.0090015
	Q99LN9	Deoxyhypusine hydroxylase	Dohh	15.01	14.7321	14.5966	14.7999	14.828	15.2764	15.0812	14.9699	15.2626	15.1374	0.352195	6.84906e-05	0.000522818
	P42867	UDP-N-acetylglucosamine--dolichyl-phosphate N-acetylglucosaminephosphotransferase	Dpagt1	14.7835	15.0745	15.0019	14.7202	15.1586	15.7459	15.6507	15.7978	15.316	15.3882	0.632022	8.20892e-07	9.23016e-06
	P31428	Dipeptidase 1	Dpep1	17.7894	17.5315	17.9226	17.6278	17.7544	17.6828	17.8498	17.7534	17.8739	17.9008	0.0869761	0.269828	0.483873
	Q61103	Zinc finger protein ubi-d4	Dpf2	13.895	14.171	14.1207	14.1236	14.2745	14.2509	14.1729	14.1905	14.2205	14.2368	0.0973526	0.126611	0.285094
	Q9CR25	2-(3-amino-3-carboxypropyl)histidine synthase subunit 2	Dph2	11.1304	10.7074	10.7486	10.4134	10.7901	10.6776	10.8701	11.0567	11.0035	8.92066	-0.252252	0.545778	0.742736
	Q9CWQ0	Diphthine methyl ester synthase	Dph5	16.0929	16.2118	16.1998	16.1561	16.1766	16.0915	16.1664	16.1038	16.2156	16.1069	-0.0306066	0.33198	0.547272
	O70152	Dolichol-phosphate mannosyltransferase subunit 1	Dpm1	13.9789	14.0883	14.1072	14.0652	14.1035	14.4896	14.4992	14.704	14.2652	14.1666	0.356316	0.000265807	0.00173843
	Q99KK7	Dipeptidyl peptidase 3	Dpp3	19.8707	19.9087	20.0156	19.9351	20.1471	19.5277	19.5914	19.5023	19.5635	19.5944	-0.419604	9.6394e-16	3.86021e-14
	P28843	Dipeptidyl peptidase 4	Dpp4	15.9145	15.9004	16.3124	15.9594	16.3155	15.7325	15.6928	15.5371	16.1585	16.3251	-0.191271	0.28244	0.497759
	Q9ET22	Dipeptidyl peptidase 2	Dpp7	17.2072	17.2951	17.3546	17.2406	17.3088	17.0946	17.1811	17.1824	17.1377	17.2835	-0.105377	0.00966153	0.0388101
	Q80YA7	Dipeptidyl peptidase 8	Dpp8	15.3591	15.208	15.2902	15.2388	15.2172	15.1088	15.0733	15.2311	15.3686	15.1296	-0.0803684	0.182827	0.370639
	Q8BVG4	Dipeptidyl peptidase 9	Dpp9	17.9226	17.9412	17.8884	18.0094	17.9565	17.7521	17.7225	17.7894	17.8591	17.676	-0.183829	6.18473e-07	7.12339e-06
	Q9QZZ6	Dermatopontin	Dpt	18.065	18.2451	18.1964	18.0304	18.0285	17.8835	18.1147	17.6531	18.1709	17.9061	-0.167434	0.103029	0.245477
	A6X919	Probable C-mannosyltransferase DPY19L1	Dpy19l1	13.2342	13.1002	12.9543	12.8724	13.441	13.2014	13.2282	13.2282	13.3073	13.1623	0.105038	0.312724	0.528756
	O08553	Dihydropyrimidinase-related protein 2	Dpysl2	19.7579	19.6953	19.8993	19.7185	19.9559	19.8291	19.8076	19.582	19.8304	19.9405	-0.00743173	0.924331	0.964728
	Q62188	Dihydropyrimidinase-related protein 3	Dpysl3	16.9579	16.9529	17.1787	17.0358	17.0737	17.0038	16.9277	16.8369	17.2108	17.1615	-0.0116604	0.886344	0.943906
	Q91WV0	Protein Dr1	Dr1	11.1795	10.5487	11.03	11.1304	11.5929	11.4663	11.6549	11.8101	11.4061	11.4439	0.459989	0.0123731	0.0477144
	Q9D6N5	Dr1-associated corepressor	Drap1	14.9977	14.9948	14.9699	14.9948	15.1502	14.9948	15.0896	15.0427	14.9658	15.067	0.0104734	0.792293	0.899989
	P32233	Developmentally-regulated GTP-binding protein 1	Drg1	18.089	18.0865	18.0094	18.1082	17.9873	18.0384	18.1174	18.0723	18.1147	17.9989	0.0122582	0.7112	0.855379
	Q9QXB9	Developmentally-regulated GTP-binding protein 2	Drg2	17.5976	17.5499	17.3792	17.5454	17.5241	17.5539	17.5036	17.5194	17.5499	17.4596	-0.00194909	0.961921	0.98481
	Q05AA6	Dystrophin-related protein 2	Drp2	12.8724	12.5623	12.6824	12.8134	12.7438	12.8346	12.8389	12.3852	13.0142	12.9313	0.0660076	0.587188	0.775263
	Q7TSF1	Desmoglein-1-beta	Dsg1b	14.0996	15.9594	17.4377	15.6723	14.4866	15.4364	12.3202	14.8221	13.5893	14.0449	-1.48853	0.0617773	0.169538
	Q7TMD7	Desmoglein-4	Dsg4	16.0598	15.7225	15.2311	15.0827	15.079	15.3852	15.5942	14.8239	16.412	15.3591	0.0798569	0.805111	0.905859
	E9Q557	Desmoplakin	Dsp	19.3216	20.5429	22.2255	20.4569	19.5328	20.2338	18.5983	19.569	18.9268	19.1457	-1.1212	0.0557309	0.156661
	Q91ZU6	Dystonin	Dst	20.9277	20.9014	20.8327	21.0169	20.8722	21.0256	21.0536	21.098	21.1214	20.9738	0.144312	0.000375479	0.00236366
	Q9R0P5	Destrin	Dstn	18.5082	18.4761	18.6502	18.2333	18.6801	18.4937	18.49	18.4033	18.2983	18.8142	-0.00967834	0.934246	0.968669
	Q9DD18	D-aminoacyl-tRNA deacylase 1	Dtd1	18.1165	18.0423	18.0924	17.9355	18.133	17.9412	18.0437	18.0144	18.2608	17.9454	-0.0228286	0.738405	0.870283
	Q8BHA3	D-aminoacyl-tRNA deacylase 2	Dtd2	14.5812	14.6024	14.8174	14.7816	14.7816	14.244	14.9307	14.5139	14.6799	14.7101	-0.0970884	0.43601	0.65226
	Q9D2N4	Dystrobrevin alpha	Dtna	20.5546	20.5067	20.7413	20.5546	20.7628	20.5227	20.6984	20.5306	20.5727	20.6122	-0.0366745	0.554469	0.748397
	Q3UIR3	E3 ubiquitin-protein ligase DTX3L	Dtx3l	14.2302	14.1117	14.1249	14.3352	14.4525	14.0765	14.1616	14.1595	14.552	14.2947	-0.0020405	0.984572	0.995428
	Q91XI1	tRNA-dihydrouridine(47) synthase [NAD(P)(+)]-like	Dus3l	13.1196	13.3768	13.2342	13.3369	13.3006	13.2316	13.1524	13.138	13.4814	13.4598	0.0190179	0.827067	0.918258
	Q9D0T2	Dual specificity protein phosphatase 12	Dusp12	11.3208	11.5998	11.6167	11.3108	11.1981	11.3859	11.0567	11.1663	10.6433	11.3701	-0.284746	0.0739799	0.19383
	Q6B8I0	Dual specificity protein phosphatase 13 isoform A	Dusp13	16.2278	16.2156	16.1434	16.3571	16.1535	16.1497	16.1753	16.1009	16.1977	16.2044	-0.053896	0.205484	0.401832
	Q99N11	Dual specificity protein phosphatase 22	Dusp22	14.0795	14.0373	14.3709	14.1753	14.1578	14.3588	14.4702	14.5015	14.161	14.4811	0.230369	0.00713672	0.0303296
	Q6NT99	Dual specificity protein phosphatase 23	Dusp23	19.4352	19.3678	19.5449	19.5407	19.4856	19.4124	19.3117	19.5192	19.3995	19.4066	-0.0649956	0.16641	0.348483
	Q8BTR5	Dual specificity phosphatase 28	Dusp28	17.0852	16.9879	17.0817	16.8597	16.9618	16.6048	16.7262	16.7535	16.8533	16.7252	-0.26262	5.29903e-06	5.20505e-05
	Q8BK84	Dual specificity phosphatase 29	Dusp29	17.3889	17.2864	17.7509	17.7882	17.8591	17.3754	17.5511	17.6278	17.5931	17.4377	-0.0976811	0.434691	0.651278
	Q9D7X3	Dual specificity protein phosphatase 3	Dusp3	18.9584	18.9675	19.1002	18.9036	19.1862	18.8393	18.9849	18.9255	18.9222	18.8604	-0.116737	0.0445047	0.131121
	Q8CHY3	Dymeclin	Dym	16.7989	16.952	16.6559	16.8246	16.7139	16.9243	16.8864	17.0049	16.6794	16.8762	0.0851851	0.248458	0.457866
	Q9JHU4	Cytoplasmic dynein 1 heavy chain 1	Dync1h1	22.6582	22.7431	22.7587	22.8227	22.6582	22.7431	22.8227	22.8227	22.8424	22.7587	0.069739	0.0606179	0.166795
	O88487	Cytoplasmic dynein 1 intermediate chain 2	Dync1i2	18.6144	18.5632	18.5302	18.5789	18.54	18.6707	18.6851	18.7391	18.7053	18.5302	0.100716	0.00953541	0.0384518
	Q8R1Q8	Cytoplasmic dynein 1 light intermediate chain 1	Dync1li1	19.4237	19.4456	19.4487	19.569	19.4559	19.5587	19.6221	19.6453	19.5317	19.6119	0.12534	0.000159211	0.00110253
	Q6PDL0	Cytoplasmic dynein 1 light intermediate chain 2	Dync1li2	17.5437	17.5901	17.5023	17.5892	17.4798	17.8347	17.7687	17.8629	17.8389	17.762	0.272426	1.58865e-19	9.50633e-18
	P63168	Dynein light chain 1, cytoplasmic	Dynll1	17.62	17.3054	17.5201	17.3008	17.2601	17.4267	17.3792	17.3216	17.5463	17.2336	-0.0198046	0.822493	0.915719
	Q9D0M5	Dynein light chain 2, cytoplasmic	Dynll2	19.1422	18.7134	19.1303	18.7289	19.0651	18.6959	18.8393	18.734	18.8604	18.6284	-0.204359	0.0542643	0.153212
	P62627	Dynein light chain roadblock-type 1	Dynlrb1	16.0915	15.7957	15.7397	15.9116	15.7188	16.0159	15.8908	16.0639	16.1434	15.8266	0.136667	0.127212	0.285927
	P51807	Dynein light chain Tctex-type 1	Dynlt1	13.3269	13.3292	13.2143	13.3807	13.5138	13.457	13.4618	13.5893	13.899	13.0885	0.146148	0.293341	0.509553
	Q61214	Dual specificity tyrosine-phosphorylation-regulated kinase 1A	Dyrk1a	16.778	16.7322	16.5921	16.6746	16.4281	16.719	16.5322	16.61	16.7322	16.5442	-0.0134938	0.856647	0.932602
	Q9ESD7	Dysferlin	Dysf	21.6379	21.517	21.7502	21.7012	21.807	21.6257	21.7997	21.7603	21.6833	21.6469	0.0205279	0.732192	0.866599
	P97426	Eosinophil cationic protein 1	Ear1	11.8434	12.0065	11.9757	12.0975	11.9476	12.0406	12.4617	12.6288	11.9147	12.2831	0.291631	0.0340096	0.106148
	P97425	Eosinophil cationic protein 2	Ear2	14.5219	14.6965	14.5595	14.6931	14.1383	14.7309	14.8866	15.0181	14.6223	15.0535	0.340419	0.00950773	0.0383699
	Q9CXJ1	Probable glutamate--tRNA ligase, mitochondrial	Ears2	16.368	16.3789	16.2886	16.3899	16.3952	16.3831	16.4026	16.4722	16.4026	16.2972	0.0274082	0.421733	0.637913
	Q9D903	Probable rRNA-processing protein EBP2	Ebna1bp2	14.3257	14.4545	14.5636	14.1578	14.2672	14.3211	14.3211	14.2118	14.1207	14.2118	-0.116475	0.148162	0.320775
	P70245	3-beta-hydroxysteroid-Delta(8),Delta(7)-isomerase	Ebp	14.7346	14.6754	14.7202	14.8088	14.8074	14.6702	14.7541	14.7541	14.7649	14.7548	-0.00966559	0.757229	0.880938
	Q9D0P0	Emopamil-binding protein-like	Ebpl	13.2987	13.0142	13.1943	13.1697	13.5985	13.2366	13.5634	13.5634	13.4744	13.1494	0.142374	0.272851	0.487419
	Q9CS74	Protein ecdysoneless homolog	Ecd	11.5123	11.8101	11.5416	12.345	11.4567	11.3593	11.4882	11.7171	12.1847	11.5341	-0.076465	0.726579	0.86242
	O35459	Delta(3,5)-Delta(2,4)-dienoyl-CoA isomerase, mitochondrial	Ech1	18.9567	19.097	18.4973	18.8458	18.6513	18.734	18.5111	18.3693	18.9837	18.6048	-0.169016	0.257847	0.468371
	Q9D9V3	Ethylmalonyl-CoA decarboxylase	Echdc1	17.5511	17.7509	17.5856	17.6545	17.5856	17.5598	17.6299	17.3724	17.4806	17.8901	-0.0389787	0.67874	0.837129
	Q3TLP5	Enoyl-CoA hydratase domain-containing protein 2, mitochondrial	Echdc2	17.3124	17.3576	17.1631	17.324	17.1036	17.2644	17.037	17.1899	17.1651	17.1269	-0.0954944	0.125936	0.284312
	Q9D7J9	Enoyl-CoA hydratase domain-containing protein 3, mitochondrial	Echdc3	16.2548	16.5046	16.1729	16.3778	16.3022	15.6651	15.4257	15.6799	15.3565	15.6121	-0.774601	4.21972e-19	2.4683e-17
	Q8BH95	Enoyl-CoA hydratase, mitochondrial	Echs1	21.0765	21.1967	20.8653	21.0426	20.9172	21.2359	21.0498	21.088	21.0028	21.2489	0.105395	0.171866	0.355476
	P42125	Enoyl-CoA delta isomerase 1, mitochondrial	Eci1	21.1763	21.3005	20.8053	21.1154	20.9669	20.9351	20.7092	20.7549	20.9628	20.8942	-0.221633	0.0258874	0.0852435
	Q9WUR2	Enoyl-CoA delta isomerase 2	Eci2	18.8636	18.9584	18.5688	18.6836	18.6648	18.5831	18.4308	18.4761	18.6223	18.5531	-0.214777	0.00667985	0.0287399
	Q61508	Extracellular matrix protein 1	Ecm1	13.109	12.9583	13.8023	12.9583	13.4126	13.1597	13.4744	13.128	13.4872	13.48	0.097783	0.589844	0.776438
	Q6PDI5	Proteasome adapter and scaffold protein ECM29	Ecpas	20.3626	20.3434	20.2497	20.3117	20.2041	20.4316	20.4331	20.5339	20.5613	20.2834	0.154362	0.00689656	0.0294774
	Q3TZW0	Endothelial cell-specific chemotaxis regulator	Ecscr	14.9164	14.6903	15.1448	14.7541	15.0812	15.0088	14.6828	14.7337	14.5219	14.8416	-0.159626	0.183953	0.372341
	Q9QZH6	Evolutionarily conserved signaling intermediate in Toll pathway, mitochondrial	Ecsit	17.9603	18.1023	17.8696	17.9837	17.8149	17.7983	17.7152	17.7266	17.8331	17.733	-0.184889	0.000716613	0.00420596
	Q3UJB9	Enhancer of mRNA-decapping protein 4	Edc4	17.3008	17.2681	17.3008	17.2864	17.2815	17.2762	17.2556	17.2984	17.3349	17.3201	0.00952596	0.542057	0.739892
	Q2HXL6	ER degradation-enhancing alpha-mannosidase-like protein 3	Edem3	12.5338	12.9543	12.8927	12.8504	12.7504	13.4935	13.5428	13.296	13.4705	13.0849	0.581275	1.98996e-07	2.52061e-06
	Q9JMG1	Endothelial differentiation-related factor 1	Edf1	18.8753	18.9881	19.0156	18.8142	18.9429	18.9065	18.8684	18.9171	18.7242	18.8768	-0.0686109	0.176005	0.361311
	Q8BL66	Early endosome antigen 1	Eea1	19.6119	19.5964	19.5878	19.6469	19.5384	19.6867	19.6409	19.7564	19.7204	19.8707	0.138732	0.00116695	0.00648361
	P10126	Elongation factor 1-alpha 1	Eef1a1	20.5958	20.5306	20.8172	20.4642	20.5929	20.3295	20.6717	20.3415	20.7852	20.7413	-0.0263117	0.819689	0.913791
	P62631	Elongation factor 1-alpha 2	Eef1a2	22.8424	22.807	22.8992	22.7819	22.8424	22.6582	22.7206	22.7206	22.7431	22.5676	-0.152582	4.82701e-05	0.000381906
	Q9CY45	EEF1A lysine methyltransferase 1	Eef1akmt1	15.687	15.6522	15.6799	15.6715	15.8025	15.5058	15.4093	15.5727	15.7714	15.491	-0.148587	0.025864	0.0852201
	O70251	Elongation factor 1-beta	Eef1b	18.7032	18.5858	18.698	18.6171	18.6252	18.6238	18.6903	18.638	18.8294	18.5805	0.026536	0.58748	0.775263
	P57776	Elongation factor 1-delta	Eef1d	20.2862	20.1783	20.2911	20.2432	20.2649	20.3056	20.374	20.2649	20.4955	20.2719	0.0896286	0.0592537	0.163995
	Q9D1M4	Eukaryotic translation elongation factor 1 epsilon-1	Eef1e1	18.2132	18.2608	18.0285	18.2579	18.1394	18.3219	18.2229	18.287	18.1315	18.1808	0.0488463	0.380967	0.598132
	Q9D8N0	Elongation factor 1-gamma	Eef1g	21.1967	21.1634	21.2817	21.2287	21.2817	21.3618	21.4196	21.3978	21.4121	21.3775	0.16333	2.01623e-10	4.02165e-09
	P58252	Elongation factor 2	Eef2	22.4544	22.4796	22.5138	22.5389	22.413	22.5389	22.5138	22.6272	22.5389	22.413	0.0463932	0.255217	0.465216
	O08796	Eukaryotic elongation factor 2 kinase	Eef2k	16.3603	16.2536	16.4413	16.412	16.1704	15.8919	15.8383	16.0135	15.8355	15.8198	-0.447723	4.68361e-13	1.34712e-11
	Q9JHW4	Selenocysteine-specific elongation factor	Eefsec	16.1865	16.2608	16.2723	16.2513	16.1827	16.1069	16.2338	16.1716	16.0324	16.2387	-0.0739968	0.0901493	0.222421
	Q3TGW2	Endonuclease/exonuclease/phosphatase family domain-containing protein 1	Eepd1	17.1468	17.1456	17.0118	17.1019	17.3144	17.0632	16.9754	17.0109	17.0589	17.0287	-0.116688	0.0241043	0.080492
	Q8BPB5	EGF-containing fibulin-like extracellular matrix protein 1	Efemp1	15.2811	15.2577	15.4668	15.3303	15.4214	15.2026	15.179	15.0583	15.1415	15.4904	-0.137111	0.100786	0.24157
	Q9D8Y0	EF-hand domain-containing protein D2	Efhd2	17.1196	17.1588	17.325	17.11	17.3372	17.0817	17.1631	17.0141	17.2691	17.3754	-0.0294439	0.718835	0.858975
	Q8C0D5	Elongation factor-like GTPase 1	Efl1	16.5217	16.6342	16.5525	16.5948	16.5791	16.7094	16.5113	16.7424	16.4673	16.5865	0.0269278	0.636917	0.811072
	P52795	Ephrin-B1	Efnb1	13.0514	12.8548	12.976	12.3822	12.9785	12.9733	13.0095	12.4931	12.8646	12.8675	-0.0069804	0.963288	0.985304
	O08810	116 kDa U5 small nuclear ribonucleoprotein component	Eftud2	17.2591	17.2276	17.3395	17.2317	17.3688	17.3619	17.4851	17.3469	17.3113	17.3288	0.0814738	0.0538982	0.152497
	Q01279	Epidermal growth factor receptor	Egfr	16.1018	15.8293	16.4481	16.2781	16.2168	15.8266	16.1846	16.3861	16.0001	16.4872	0.00209925	0.98947	0.996167
	Q91YE3	Egl nine homolog 1	Egln1	15.4285	15.4294	15.1003	15.3867	15.3314	15.205	15.2728	15.1266	15.3126	15.3295	-0.0859565	0.231914	0.436653
	Q69ZW3	EH domain-binding protein 1	Ehbp1	11.3765	11.296	11.8069	10.472	11.0567	11.1795	10.838	11.6907	11.6494	11.0964	0.0891732	0.74495	0.873471
	Q99MS7	EH domain-binding protein 1-like protein 1	Ehbp1l1	19.9405	19.8335	19.7302	19.9619	19.7331	20.0985	20.0405	20.1735	20.1939	19.9213	0.245721	0.000421455	0.00262766
	Q9WVK4	EH domain-containing protein 1	Ehd1	19.5164	19.5257	19.61	19.5602	19.6973	19.5328	19.6081	19.4788	19.5944	19.7185	0.00459679	0.9298	0.96671
	Q8BH64	EH domain-containing protein 2	Ehd2	20.7987	20.7852	20.9072	20.6956	20.9098	20.7549	20.9143	20.6505	20.5429	20.9351	-0.0597501	0.485047	0.694718
	Q9QXY6	EH domain-containing protein 3	Ehd3	16.9589	17.0402	16.8511	16.8522	16.7018	17.2527	17.2619	17.2371	17.2371	17.1073	0.338382	1.12534e-07	1.50744e-06
	Q9EQP2	EH domain-containing protein 4	Ehd4	19.6063	19.458	19.5407	19.6314	19.5785	19.8149	19.8358	19.7937	19.9499	19.8318	0.282231	3.99335e-12	1.00919e-10
	Q9DBM2	Peroxisomal bifunctional enzyme	Ehhadh	15.3345	15.0922	15.2784	15.3199	15.0535	15.1161	15.2248	14.9977	15.1564	15.2506	-0.0665852	0.370552	0.58778
	Q61070	Etoposide-induced protein 2.4	Ei24	16.3861	16.5491	16.3927	16.5574	16.4722	16.6509	16.6241	17.0694	16.2979	16.8974	0.236477	0.0828515	0.210711
	P48024	Eukaryotic translation initiation factor 1	Eif1	16.3526	16.2796	16.4018	16.2593	16.5205	16.318	16.384	16.4614	16.1473	16.4427	-0.0120825	0.869642	0.938962
	Q8BMJ3	Eukaryotic translation initiation factor 1A, X-chromosomal	Eif1ax	18.6455	18.6648	18.6203	18.5672	18.5544	18.6048	18.5228	18.5444	18.4287	18.4328	-0.103737	0.00965317	0.0388101
	Q8BJW6	Eukaryotic translation initiation factor 2A	Eif2a	18.9623	18.8811	18.7804	18.9255	18.8206	18.8546	18.8824	18.8402	19.093	18.9049	0.0410253	0.469011	0.682602
	Q99LC8	Translation initiation factor eIF-2B subunit alpha	Eif2b1	17.1899	17.1512	17.1088	17.1186	17.0158	17.038	17.0926	17.1561	17.2762	16.993	-0.00567151	0.921199	0.964664
	Q99LD9	Translation initiation factor eIF-2B subunit beta	Eif2b2	17.2951	17.3324	17.2387	17.2619	17.2485	17.2984	17.3952	17.4067	17.2397	17.3889	0.0704817	0.0569274	0.158823
	Q61749	Translation initiation factor eIF-2B subunit delta	Eif2b4	16.4256	16.2253	16.1809	16.342	16.137	16.3078	16.3748	16.2451	16.3757	16.3141	0.0612991	0.29511	0.510922
	Q8CHW4	Translation initiation factor eIF-2B subunit epsilon	Eif2b5	16.9557	16.9403	16.7978	16.8985	16.8606	16.9717	16.8431	17.0338	17.0416	16.7524	0.037956	0.549207	0.745158
	Q61211	Eukaryotic translation initiation factor 2D	Eif2d	15.9096	15.969	15.9276	16.0135	15.7936	15.9465	15.9554	15.9127	15.9986	15.8078	0.00154508	0.974824	0.99214
	Q6ZWX6	Eukaryotic translation initiation factor 2 subunit 1	Eif2s1	19.7482	19.8039	19.7194	19.8507	19.7482	19.8194	19.7861	19.8805	19.7921	19.8335	0.0482338	0.0965	0.233991
	Q99L45	Eukaryotic translation initiation factor 2 subunit 2	Eif2s2	19.0241	19.1497	19.0011	19.1106	18.9727	19.1242	19.0709	19.1515	19.1265	18.9999	0.0429639	0.319822	0.535023
	Q9Z0N1	Eukaryotic translation initiation factor 2 subunit 3, X-linked	Eif2s3x	19.3566	19.4023	19.3337	19.4023	19.3514	19.4189	19.323	19.4366	19.3835	19.3207	0.0072957	0.792338	0.899989
	Q9Z0N2	Eukaryotic translation initiation factor 2 subunit 3, Y-linked	Eif2s3y	16.1827	16.4155	15.9258	16.2067	16.0387	16.4256	16.3934	16.2026	16.5046	15.8716	0.125713	0.370849	0.587929
	P23116	Eukaryotic translation initiation factor 3 subunit A	Eif3a	20.9976	20.9172	20.9628	21.065	20.9241	21.0613	21.11	21.1634	21.1154	20.9669	0.110039	0.0103822	0.0413539
	Q8JZQ9	Eukaryotic translation initiation factor 3 subunit B	Eif3b	19.2592	19.2626	19.2201	19.287	19.2176	19.24	19.2753	19.3714	19.2845	19.2249	0.0299	0.298989	0.515068
	Q8R1B4	Eukaryotic translation initiation factor 3 subunit C	Eif3c	19.3448	19.3749	19.2845	19.3951	19.3272	19.4638	19.4023	19.5288	19.421	19.3394	0.0857556	0.0204091	0.0703175
	O70194	Eukaryotic translation initiation factor 3 subunit D	Eif3d	18.5058	18.2877	18.4427	18.5159	18.372	18.3921	18.4973	18.4527	18.6629	18.4287	0.0618942	0.331916	0.547272
	P60229	Eukaryotic translation initiation factor 3 subunit E	Eif3e	18.2413	18.2438	18.2915	18.3008	18.2519	18.3864	18.3332	18.451	18.1826	18.2282	0.050444	0.323198	0.538955
	Q9DCH4	Eukaryotic translation initiation factor 3 subunit F	Eif3f	17.4645	17.4313	17.4706	17.4012	17.5773	17.6096	17.5132	17.661	17.3628	17.4891	0.0581371	0.329751	0.545499
	Q9Z1D1	Eukaryotic translation initiation factor 3 subunit G	Eif3g	17.5839	17.4093	17.4093	17.5345	17.4121	17.5241	17.4679	17.5526	17.7018	17.4397	0.067404	0.253456	0.46298
	Q91WK2	Eukaryotic translation initiation factor 3 subunit H	Eif3h	18.1147	18.1928	18.0394	18.2243	18.1477	18.318	18.2622	18.3778	18.127	18.2132	0.11586	0.0311066	0.0986241
	Q9QZD9	Eukaryotic translation initiation factor 3 subunit I	Eif3i	18.172	18.1147	18.1023	18.1521	17.9972	18.1745	18.1424	18.198	18.257	18.049	0.0565384	0.217344	0.418296
	Q66JS6	Eukaryotic translation initiation factor 3 subunit J-B	Eif3j2	19.6883	19.7754	19.8335	19.7204	19.7861	20.0247	20.1574	20.1387	20.0786	20.0562	0.330356	2.05695e-20	1.37288e-18
	Q9DBZ5	Eukaryotic translation initiation factor 3 subunit K	Eif3k	16.7535	16.5391	16.623	16.5525	16.5666	16.6001	16.6271	16.5921	16.7888	16.5566	0.0260205	0.645111	0.815949
	Q8QZY1	Eukaryotic translation initiation factor 3 subunit L	Eif3l	19.4407	19.4694	19.3537	19.5806	19.3965	19.5612	19.5128	19.6766	19.4674	19.5099	0.0974064	0.0644381	0.174995
	Q99JX4	Eukaryotic translation initiation factor 3 subunit M	Eif3m	17.277	17.3349	17.3457	17.3766	17.2965	17.457	17.4121	17.5261	17.4927	17.3124	0.113924	0.00561208	0.024844
	P60843	Eukaryotic initiation factor 4A-I	Eif4a1	18.5894	18.4726	18.6494	18.5042	18.638	18.5427	18.6352	18.5159	18.6556	18.5021	-0.000429687	0.992771	0.996985
	P10630	Eukaryotic initiation factor 4A-II	Eif4a2	20.7823	20.6505	20.7372	20.6717	20.6796	20.7212	20.8028	20.8327	20.945	20.6888	0.093844	0.0668088	0.179466
	Q91VC3	Eukaryotic initiation factor 4A-III	Eif4a3	17.6815	17.6244	17.7544	17.6345	17.7949	17.7034	17.8224	17.6828	17.6937	17.7008	0.0226516	0.590829	0.777124
	Q8BGD9	Eukaryotic translation initiation factor 4B	Eif4b	20.3415	20.1516	20.2338	20.246	20.246	20.1803	20.2768	20.2529	20.5227	20.1891	0.0405783	0.557861	0.751392
	P63073	Eukaryotic translation initiation factor 4E	Eif4e	18.0534	18.0253	18.1612	17.978	18.1612	18.0144	18.0245	18.0506	17.9661	18.0231	-0.0600578	0.127236	0.285927
	Q8BMB3	Eukaryotic translation initiation factor 4E type 2	Eif4e2	14.0494	14.1463	13.9763	14.1729	14.1847	14.3285	13.9243	14.07	14.132	14.1104	0.0071279	0.925619	0.965106
	Q9DBB5	Eukaryotic translation initiation factor 4E type 3	Eif4e3	16.4496	16.61	16.6604	16.5322	16.6285	16.4168	16.6534	16.6634	16.3036	16.6367	-0.041371	0.617525	0.79733
	P70445	Eukaryotic translation initiation factor 4E-binding protein 2	Eif4ebp2	11.3701	11.3973	11.6265	11.4779	11.682	11.5664	10.9858	11.7051	10.5487	11.2316	-0.303204	0.161195	0.340854
	Q6NZJ6	Eukaryotic translation initiation factor 4 gamma 1	Eif4g1	21.322	21.3047	21.2769	21.3618	21.3132	21.3005	21.3377	21.4525	21.3775	21.3132	0.0405417	0.186283	0.37545
	Q62448	Eukaryotic translation initiation factor 4 gamma 2	Eif4g2	19.4124	19.3548	19.2048	19.3514	19.2571	19.2592	19.2048	19.2636	19.2914	19.171	-0.0780826	0.0710481	0.188328
	Q80XI3	Eukaryotic translation initiation factor 4 gamma 3	Eif4g3	18.6284	18.5894	18.6048	18.6769	18.6352	18.8473	18.8896	18.8604	18.9727	18.7617	0.239402	1.21645e-10	2.50311e-09
	Q9WUK2	Eukaryotic translation initiation factor 4H	Eif4h	20.1972	20.2072	20.1845	20.1921	20.1597	20.1302	20.2234	20.1471	20.2911	20.2497	0.020165	0.523012	0.725829
	P59325	Eukaryotic translation initiation factor 5	Eif5	18.5427	18.6109	18.468	18.4742	18.521	18.565	18.5325	18.5632	18.6903	18.5373	0.0543051	0.162631	0.343192
	P63242	Eukaryotic translation initiation factor 5A-1	Eif5a	20.8122	20.6596	20.9098	20.5727	20.8653	20.6253	20.8053	20.7907	20.8088	20.6615	-0.025629	0.732264	0.866599
	Q8BGY2	Eukaryotic translation initiation factor 5A-2	Eif5a2	13.6705	13.4744	13.8696	13.593	13.8968	13.6882	13.7576	13.5114	13.5877	13.7285	-0.0461619	0.619556	0.798597
	Q05D44	Eukaryotic translation initiation factor 5B	Eif5b	19.1106	19.0241	19.047	19.1089	19.0303	19.0502	19.0727	19.0303	19.2076	18.9152	-0.00897094	0.858971	0.934546
	O55135	Eukaryotic translation initiation factor 6	Eif6	16.3984	16.4843	16.5768	16.3952	16.5554	16.617	16.7414	17.0218	16.6425	17.0429	0.331095	0.000876057	0.00501733
	Q8K0G5	EARP and GARP complex-interacting protein 1	Eipr1	14.2745	14.4164	14.5074	14.246	14.633	14.3868	14.4558	14.7702	14.1049	14.6316	0.0544309	0.685386	0.841588
	Q80Y81	Zinc phosphodiesterase ELAC protein 2	Elac2	14.375	14.5041	14.4197	14.2827	14.3883	14.3393	14.6754	14.3868	14.5259	14.6522	0.12193	0.111713	0.261032
	P70372	ELAV-like protein 1	Elavl1	17.3536	17.2512	17.4301	17.3288	17.4721	17.3201	17.4465	17.2815	17.2714	17.4731	-0.00867006	0.879985	0.942247
	Q8BHL5	Engulfment and cell motility protein 2	Elmo2	12.5487	12.1091	12.3555	12.5041	12.5487	12.4815	12.1091	12.2778	12.0526	12.214	-0.186223	0.0975453	0.235539
	Q8BGF6	ELMO domain-containing protein 2	Elmod2	17.0308	17.0158	16.8266	16.977	16.914	16.9075	16.8876	17.1088	16.847	16.8906	-0.0245306	0.680054	0.837793
	Q8CB77	Elongin-A	Eloa	14.4908	14.5561	14.3832	14.3804	14.5743	14.5622	14.5231	14.6785	14.3844	14.4525	0.0431996	0.50475	0.711158
	P62869	Elongin-B	Elob	21.0169	20.8327	20.7823	20.8942	20.8421	20.9205	20.9072	21.0613	21.0127	20.8288	0.0724733	0.205634	0.401832
	P83940	Elongin-C	Eloc	18.8362	18.5709	18.5489	18.5844	18.3951	18.4812	18.521	18.4955	19.047	18.371	-0.00399556	0.976958	0.992592
	Q7TT37	Elongator complex protein 1	Elp1	17.0141	16.8731	16.8127	17.0118	16.8169	16.9864	17.0015	17.038	16.9789	16.8115	0.0575189	0.335996	0.551623
	Q91WG4	Elongator complex protein 2	Elp2	12.5664	12.3555	12.6328	12.5007	12.6288	12.6059	11.889	12.7824	11.9951	12.3852	-0.205353	0.252186	0.461127
	Q9CZX0	Elongator complex protein 3	Elp3	12.976	12.7211	12.8266	13.1597	12.4668	13.039	12.9025	13.523	13.441	12.9979	0.350647	0.0411369	0.12357
	Q9ER73	Elongator complex protein 4	Elp4	14.1335	14.0772	14.0824	14.3386	13.8931	14.0824	14.033	13.989	14.2387	13.9681	-0.0427193	0.619638	0.798597
	Q99L85	Elongator complex protein 5	Elp5	12.1572	12.5398	12.1	12.0065	11.7638	12.2615	11.8541	12.5007	12.3333	12.2654	0.129525	0.432333	0.648811
	Q8C7X2	ER membrane protein complex subunit 1	Emc1	18.6223	18.5741	18.4632	18.5302	18.4918	18.3778	18.389	18.372	18.4167	18.2737	-0.170474	5.12353e-06	5.05172e-05
	Q3TAS6	ER membrane protein complex subunit 10	Emc10	16.5234	16.4458	16.2458	16.4155	16.1615	16.1193	16.0056	16.2812	16.1776	15.9266	-0.256327	0.00513023	0.0229253
	Q9CRD2	ER membrane protein complex subunit 2	Emc2	17.9962	18.0955	17.9355	18.1494	17.8298	17.9305	17.8884	17.9454	17.8884	17.8416	-0.102429	0.0861206	0.216336
	Q99KI3	ER membrane protein complex subunit 3	Emc3	17.2856	17.2996	17.0277	17.2568	17.1493	17.0249	16.9413	17.0829	17.1143	17.0091	-0.169302	0.0044263	0.0201428
	Q9CZX9	ER membrane protein complex subunit 4	Emc4	16.0889	16.0942	15.7143	16.0734	16.0148	15.8771	15.8136	15.9054	15.9276	15.8096	-0.130448	0.0858561	0.21603
	Q9CQW0	ER membrane protein complex subunit 6	Emc6	14.7258	15.1121	15.2424	14.8221	14.882	14.6473	15.0273	14.5259	15.3354	14.8683	-0.0760199	0.658475	0.825303
	Q9EP72	ER membrane protein complex subunit 7	Emc7	17.7521	17.8142	17.5668	17.7239	17.5911	17.6251	17.4806	17.4817	17.7396	17.4558	-0.133029	0.0664875	0.179066
	O70378	ER membrane protein complex subunit 8	Emc8	15.7493	15.8949	15.789	15.8277	15.7407	15.568	15.5371	15.6247	15.6121	15.6177	-0.208389	2.50673e-10	4.88766e-09
	Q9DB76	ER membrane protein complex subunit 9	Emc9	15.8355	15.9873	15.6359	15.8198	15.6431	15.9736	15.7833	15.6883	15.7875	15.6143	-0.0149274	0.867413	0.938578
	O08579	Emerin	Emd	17.4267	17.2691	17.3324	17.4042	17.4301	17.6878	17.6505	17.6424	17.5657	17.4953	0.235845	4.12742e-07	4.91701e-06
	Q05BC3	Echinoderm microtubule-associated protein-like 1	Eml1	20.1516	20.218	20.0874	20.1653	20.2103	19.6286	19.6508	19.7362	19.6766	19.5847	-0.51113	9.94553e-50	2.58882e-47
	Q7TNG5	Echinoderm microtubule-associated protein-like 2	Eml2	19.047	19.0619	19.1576	19.0303	19.1902	19.2176	19.3448	19.3448	19.3951	19.3272	0.228528	1.45531e-07	1.88936e-06
	Q8BQM8	Echinoderm microtubule-associated protein-like 5	Eml5	13.899	14.1156	13.9125	13.8871	14.0603	13.9573	14.017	14.3152	13.6459	14.1012	0.0324857	0.784142	0.896058
	O88662	Epithelial membrane protein 2	Emp2	13.7206	13.8838	13.5331	13.6022	13.9243	13.7485	14.0157	13.5395	14.2672	13.9243	0.166247	0.250319	0.459345
	Q03173	Protein enabled homolog	Enah	13.7971	13.8023	13.4872	13.7467	14.0951	14.2079	14.2042	14.196	14.2405	14.3418	0.452407	6.52622e-06	6.25451e-05
	Q8C522	Endonuclease domain-containing 1 protein	Endod1	14.5879	14.7069	14.75	14.5259	14.8264	14.8396	14.625	14.4003	14.6573	14.7835	-0.0182845	0.845224	0.928124
	O08600	Endonuclease G, mitochondrial	Endog	17.121	17.1493	17.0394	17.1766	17.175	17.1111	17.0817	16.9731	16.9243	17.0958	-0.095019	0.0348376	0.10819
	Q63961	Endoglin	Eng	14.1117	14.7101	14.5426	14.3515	14.6388	14.3036	14.6377	14.4218	14.4369	14.5504	-0.000846742	0.994479	0.998507
	Q8BX80	Cytosolic endo-beta-N-acetylglucosaminidase	Engase	15.0583	15.1399	15.4615	15.2728	15.1832	15.0279	14.8221	15.067	15.1243	15.1526	-0.18438	0.0411583	0.12357
	P17182	Alpha-enolase	Eno1	22.2138	22.1448	22.243	22.2255	22.2852	22.1701	22.1701	22.243	22.1972	22.1031	-0.0457668	0.155752	0.33245
	P17183	Gamma-enolase	Eno2	16.4796	16.5352	16.7104	16.5967	16.778	17.0394	16.6871	16.6694	16.5143	16.7349	0.109051	0.28532	0.500914
	P21550	Beta-enolase	Eno3	26.8244	26.8244	26.8244	26.8244	26.8244	26.8244	26.8244	26.8244	26.8244	26.8244	3.68394e-15	1	1
	Q8BGB7	Enolase-phosphatase E1	Enoph1	17.6362	17.5463	17.7766	17.4267	17.7983	17.246	17.3311	17.143	17.2844	17.2984	-0.376234	1.0678e-06	1.18528e-05
	P16406	Glutamyl aminopeptidase	Enpep	17.4178	17.3952	17.7075	17.4054	17.4993	17.4478	17.4953	17.2556	17.45	17.6096	-0.033406	0.683108	0.840128
	P06802	Ectonucleotide pyrophosphatase/phosphodiesterase family member 1	Enpp1	13.4744	14.2266	13.6022	14.2638	13.7397	14.2665	13.8968	14.309	13.7853	14.8292	0.356011	0.146383	0.317927
	Q6DYE8	Ectonucleotide pyrophosphatase/phosphodiesterase family member 3	Enpp3	14.4267	14.4197	14.4791	14.2672	14.4811	14.4095	14.3352	14.3285	14.3664	14.5381	-0.019254	0.725164	0.86144
	Q8BTJ4	Bis(5'-adenosyl)-triphosphatase enpp4	Enpp4	16.1306	16.042	16.2556	16.0268	16.069	16.1998	16.3078	16.1692	16.1441	16.2482	0.109	0.0321666	0.101491
	P60840	Alpha-endosulfine	Ensa	18.8127	18.9021	18.8546	18.8086	18.9344	18.8086	18.8623	19.047	18.8329	18.9077	0.0292124	0.550036	0.7457
	P55772	Ectonucleoside triphosphate diphosphohydrolase 1	Entpd1	16.9199	16.984	17.2579	16.8832	17.1938	16.9262	17.0025	16.8682	16.8301	17.3536	-0.0516	0.668081	0.830745
	O55026	Ectonucleoside triphosphate diphosphohydrolase 2	Entpd2	18.0245	18.0453	18.125	18.0506	17.7796	18.0164	17.7921	18.0522	18.3166	18.1928	0.0690045	0.515811	0.719729
	Q9WUZ9	Ectonucleoside triphosphate diphosphohydrolase 5	Entpd5	14.9928	15.2833	15.1444	15.0745	15.1544	15.1666	15.2103	15.2223	15.2966	15.3468	0.118647	0.0404307	0.12216
	Q9JIX0	Transcription and mRNA export factor ENY2	Eny2	15.6632	15.8064	15.812	15.6651	15.8771	15.703	16.0135	15.6224	16.0491	15.7238	0.0575843	0.553303	0.747466
	P48193	Protein 4.1	Epb41	19.171	19.1123	19.1457	19.1123	19.1818	18.8313	18.9036	18.8271	18.8458	18.8313	-0.296827	2.42501e-48	6.01171e-46
	Q9Z2H5	Band 4.1-like protein 1	Epb41l1	13.3292	13.1161	13.1989	12.9626	13.0964	13.012	13.3898	12.6097	13.931	13.2618	0.100255	0.657522	0.824833
	O70318	Band 4.1-like protein 2	Epb41l2	19.8165	19.7405	19.967	19.6663	19.8785	19.9523	19.8564	19.5878	19.8039	19.9597	0.0182607	0.831088	0.920562
	Q9WV92	Band 4.1-like protein 3	Epb41l3	15.6831	15.5838	15.7426	15.7875	15.9465	16.2637	15.8949	15.7694	15.5668	16.0578	0.161819	0.225738	0.42812
	P49222	Protein 4.2	Epb42	14.5504	14.3352	14.4702	14.4032	14.4342	14.1351	14.6223	14.2144	14.3372	14.286	-0.119633	0.185995	0.375149
	Q99M71	Mammalian ependymin-related protein 1	Epdr1	17.7165	17.5411	17.6125	17.6146	17.5742	17.5345	17.5861	17.5162	17.6828	17.6345	-0.0209564	0.623782	0.801829
	Q9D379	Epoxide hydrolase 1	Ephx1	19.1242	19.1576	19.1386	19.093	19.1369	18.7956	18.8496	18.7134	18.9362	19.0303	-0.265054	2.20046e-06	2.32019e-05
	P34914	Bifunctional epoxide hydrolase 2	Ephx2	19.8454	19.8707	19.5099	19.8013	19.5114	19.3317	19.1972	18.953	19.5225	19.3162	-0.443651	0.000344423	0.00219469
	Q9WUA5	Laforin	Epm2a	18.3429	18.1652	17.8551	18.2065	17.9173	17.9989	17.8993	17.9742	17.9565	17.7805	-0.175519	0.0779643	0.201231
	Q8VEH5	EPM2A-interacting protein 1	Epm2aip1	17.9244	18.0025	17.8982	17.9426	17.8443	18.0094	18.0758	18.0969	18.0272	17.9576	0.110999	0.00195748	0.0101533
	Q80VP1	Epsin-1	Epn1	16.5155	16.4397	16.5491	16.5805	16.5418	16.4927	16.683	16.4517	16.6314	16.5907	0.0445833	0.364092	0.581967
	Q8CHU3	Epsin-2	Epn2	16.2669	16.7167	16.5205	16.4626	16.6314	16.6354	16.6604	16.6241	16.324	16.6804	0.0652169	0.519946	0.723033
	Q8CGC7	Bifunctional glutamate/proline--tRNA ligase	Eprs1	22.0097	21.9404	21.9585	22.0156	21.914	22.0673	22.1616	22.2026	22.2138	21.9585	0.153129	0.00320139	0.0154033
	P42567	Epidermal growth factor receptor substrate 15	Eps15	18.4618	18.5228	18.6315	18.4928	18.6695	18.4245	18.4812	18.4245	18.483	18.5311	-0.0868314	0.0542689	0.153212
	Q60902	Epidermal growth factor receptor substrate 15-like 1	Eps15l1	17.8331	17.8872	17.8922	17.9412	17.9322	17.9614	17.9157	17.9061	17.9822	17.9962	0.0551466	0.0356047	0.110136
	Q08509	Epidermal growth factor receptor kinase substrate 8	Eps8	12.5921	11.7006	12.2022	11.8859	12.0867	12.0094	12.2831	12.1039	11.6749	11.5712	-0.16503	0.41304	0.628739
	P49290	Eosinophil peroxidase	Epx	15.0975	15.1032	14.8474	15.0568	14.667	14.9449	15.2011	15.5273	14.8221	15.0975	0.16421	0.267965	0.481375
	Q9CZU4	GTPase Era, mitochondrial	Eral1	9.9868	10.7754	11.1981	10.8528	10.2876	10.1353	10.4134	11.03	4.73295	7.75088	-1.80764	0.126059	0.284467
	Q9EQH2	Endoplasmic reticulum aminopeptidase 1	Erap1	18.5042	18.3989	18.4014	18.4786	18.4618	18.4986	18.5934	18.6023	18.6005	18.4145	0.0928804	0.0301451	0.0962795
	Q80TH2	Erbin	Erbin	15.0273	14.8541	14.9235	15.0009	15.128	15.1921	14.9714	15.1415	14.9763	14.8781	0.0450898	0.545852	0.742736
	Q99MI1	ELKS/Rab6-interacting/CAST family member 1	Erc1	16.9988	16.9503	16.8731	16.9603	16.8703	16.9908	16.875	16.8449	17.038	16.8997	-0.000869258	0.984372	0.995428
	Q9DC16	Endoplasmic reticulum-Golgi intermediate compartment protein 1	Ergic1	14.5074	14.7145	14.7986	14.5365	14.8108	14.9483	14.9223	14.8599	14.7079	14.9033	0.194752	0.0115446	0.045257
	Q9CQE7	Endoplasmic reticulum-Golgi intermediate compartment protein 3	Ergic3	16.1247	15.9428	16.1049	16.1387	15.921	16.2781	16.1202	16.3582	16.3952	16.1096	0.205846	0.00654984	0.0282039
	P84089	Enhancer of rudimentary homolog	Erh	16.6271	16.6454	16.9173	16.5155	16.9731	16.7018	16.8906	16.8323	16.4074	16.9961	0.0299613	0.824092	0.916149
	Q8C460	ERI1 exoribonuclease 3	Eri3	18.3028	18.371	18.3073	18.3105	18.4955	18.5934	18.6315	18.6594	18.5021	18.6342	0.246689	7.81005e-08	1.06998e-06
	Q8VEH8	Endoplasmic reticulum lectin 1	Erlec1	16.151	16.1561	16.0478	16.2458	16.0834	16.2608	16.2128	16.3251	16.3345	16.2436	0.138521	0.000828891	0.00480001
	Q91X78	Erlin-1	Erlin1	15.6507	15.4746	15.6347	15.4411	15.5178	15.4257	15.2718	15.1875	15.4668	15.3021	-0.21302	0.00132536	0.00722493
	Q8BFZ9	Erlin-2	Erlin2	18.6352	18.6171	18.5121	18.5764	18.4928	18.2365	18.1626	18.2333	18.3061	18.2352	-0.332007	3.67597e-20	2.32059e-18
	Q3UVK0	Endoplasmic reticulum metallopeptidase 1	Ermp1	17.1643	17.1727	17.2246	17.2975	17.2659	17.098	17.1377	17.1377	17.1196	16.9579	-0.134815	0.00155193	0.00830353
	Q8R180	ERO1-like protein alpha	Ero1a	15.6168	15.6651	15.5692	15.6143	15.5975	15.7786	15.7361	15.7591	15.8198	15.7482	0.155757	3.46087e-13	1.01221e-11
	P57759	Endoplasmic reticulum resident protein 29	Erp29	17.9426	17.9972	18.0253	17.8767	18.1424	18.1878	18.3806	18.3529	18.2823	18.1769	0.27925	4.32966e-06	4.36826e-05
	Q9D1Q6	Endoplasmic reticulum resident protein 44	Erp44	18.867	18.9268	18.9623	18.9892	19.0901	18.7898	18.9228	18.9441	18.8684	18.8753	-0.0869944	0.0562062	0.157402
	Q925F2	Endothelial cell-selective adhesion molecule	Esam	15.9034	15.9173	15.9519	15.8183	16.0316	15.7445	15.7758	15.7018	15.8136	15.9258	-0.132194	0.0102395	0.040817
	Q9R0P3	S-formylglutathione hydrolase	Esd	19.2137	19.2269	19.3317	19.1576	19.2994	19.3537	19.2772	19.2994	19.305	19.2415	0.0494882	0.171245	0.354589
	P19785	Estrogen receptor	Esr1	16.708	17.6727	16.5418	15.5877	15.5109	18.3148	17.6746	17.4798	17.6853	17.1899	1.26465	0.00402958	0.0187304
	Q3U7R1	Extended synaptotagmin-1	Esyt1	18.9654	19.0179	19.0025	19.0241	18.9746	19.1839	19.2794	19.2115	19.0025	19.1022	0.158988	0.00120903	0.00669297
	Q3TZZ7	Extended synaptotagmin-2	Esyt2	18.2593	18.2859	18.3439	18.2504	18.2686	18.272	18.287	18.3246	18.2915	18.2579	0.00496619	0.804432	0.905422
	Q8BWY3	Eukaryotic peptide chain release factor subunit 1	Etf1	18.5489	18.5582	18.5325	18.5858	18.5246	18.5286	18.5186	18.521	18.468	18.5159	-0.0395904	0.00932264	0.0378578
	Q99LC5	Electron transfer flavoprotein subunit alpha, mitochondrial	Etfa	22.1616	22.2578	21.9777	22.0591	22.1317	22.187	22.1317	22.0591	22.1701	22.2578	0.0435458	0.44898	0.664593
	Q9DCW4	Electron transfer flavoprotein subunit beta	Etfb	21.5585	21.6141	21.3618	21.4121	21.4472	21.517	21.3845	21.33	21.3692	21.5813	-0.0423339	0.527559	0.72812
	Q921G7	Electron transfer flavoprotein-ubiquinone oxidoreductase, mitochondrial	Etfdh	21.1449	21.11	20.7092	20.9241	20.8824	20.8172	20.7327	20.6368	20.8209	20.7459	-0.203458	0.0185772	0.065386
	Q91V16	Electron transfer flavoprotein regulatory factor 1	Etfrf1	17.8158	17.9438	17.4313	17.6727	17.5201	17.9061	17.6244	17.7701	17.7882	17.6965	0.0803153	0.443879	0.65892
	Q9DCM0	Persulfide dioxygenase ETHE1, mitochondrial	Ethe1	17.3913	17.4891	17.4614	17.4465	17.3173	17.1044	17.1733	17.0625	17.384	17.3442	-0.207439	0.00351215	0.0166221
	Q61545	RNA-binding protein EWS	Ewsr1	16.7672	16.7824	16.8952	16.7311	16.9064	16.8156	17.0338	16.7978	17.0429	16.9413	0.109804	0.0811771	0.207262
	Q8R3S6	Exocyst complex component 1	Exoc1	16.9536	17.1269	16.9618	17.1088	16.9808	16.9579	16.9694	16.8014	16.9425	16.9742	-0.0973282	0.0502464	0.144123
	Q9D4H1	Exocyst complex component 2	Exoc2	16.2089	16.3198	16.2669	16.3333	16.3375	16.2226	16.1481	16.2118	16.3022	16.079	-0.100553	0.0249758	0.0826599
	Q6KAR6	Exocyst complex component 3	Exoc3	15.2011	15.2388	14.9936	15.205	15.2143	15.0644	15.1564	15.6044	14.8055	15.611	0.0777667	0.634991	0.810236
	O35382	Exocyst complex component 4	Exoc4	17.4416	17.4511	17.2336	17.4478	17.267	17.3209	17.1889	17.2996	17.3372	17.2541	-0.0881015	0.111355	0.260547
	Q3TPX4	Exocyst complex component 5	Exoc5	16.3251	16.6509	16.4338	16.483	16.4427	16.3047	16.3968	16.3345	16.3141	16.2886	-0.139359	0.0130168	0.049645
	Q8R313	Exocyst complex component 6	Exoc6	15.0333	14.9464	14.8866	14.8396	14.8151	15.0195	14.8416	15.2258	15.2902	14.912	0.153604	0.10787	0.254103
	A6H5Z3	Exocyst complex component 6B	Exoc6b	12.6527	12.1847	12.1378	12.6035	12.5083	12.4617	12.5304	13.1597	13.2446	13.039	0.469698	0.0162502	0.0587083
	O35250	Exocyst complex component 7	Exoc7	16.9277	16.8997	16.8323	16.8847	16.9173	16.8311	16.778	16.9536	16.8789	16.8169	-0.0406349	0.238513	0.444894
	Q6PGF7	Exocyst complex component 8	Exoc8	16.2751	16.3251	16.3603	16.3801	16.4657	16.2835	16.2979	16.2361	16.1572	16.3269	-0.100927	0.0199317	0.0688548
	Q8C163	Nuclease EXOG, mitochondrial	Exog	15.0896	15.1151	14.835	15.3139	15.0691	14.8442	14.9588	14.8396	14.6651	15.1613	-0.190737	0.0877779	0.218571
	Q7TQK4	Exosome complex component RRP40	Exosc3	14.2509	14.3945	14.4597	14.3152	14.4136	14.3352	14.5004	14.6063	14.15	14.5988	0.0713529	0.451028	0.665736
	Q9CRA8	Exosome complex component RRP46	Exosc5	10.6641	10.608	10.6289	0.466352	10.7345	0	11.11	10.7616	11.3429	10.608	0.144126	0.961626	0.98481
	Q8BTW3	Exosome complex component MTR3	Exosc6	15.179	15.2026	15.1366	15.393	15.2677	15.3468	15.4006	15.4598	15.411	15.4779	0.183429	0.000267506	0.00174735
	Q9D0M0	Exosome complex exonuclease RRP42	Exosc7	14.0269	13.9935	13.9543	13.665	14.0486	13.8214	13.9031	13.7384	14.3743	14.0494	0.0396734	0.763493	0.883239
	Q9JHI7	Exosome complex component RRP45	Exosc9	14.1905	14.2911	14.0603	14.0157	13.9411	13.8579	14.2144	14.3036	14.2622	14.1086	0.0495986	0.62503	0.802047
	Q9JKV7	Exostosin-like 1	Extl1	13.4665	13.0749	13.1915	13.3423	13.1494	13.4249	13.126	13.3387	13.1002	12.9785	-0.0512427	0.635358	0.810505
	P97480	Eyes absent homolog 3	Eya3	11.0174	11.2152	10.7157	0.466352	8.86053	0	11.2654	0	10.4492	10.5274	-2.00665	0.547238	0.744038
	Q9Z191	Eyes absent homolog 4	Eya4	14.5712	14.7309	14.7527	14.6554	14.7368	14.4107	14.5693	14.3987	14.5831	14.547	-0.187616	0.0003578	0.0022716
	P26040	Ezrin	Ezr	15.4752	15.4006	15.7018	15.6949	15.6359	15.4531	15.4852	15.4454	15.3537	15.4626	-0.141692	0.0292797	0.0939186
	O88947	Coagulation factor X	F10	14.7447	14.8108	14.9606	14.9099	14.7986	14.9049	14.547	14.8584	14.6316	14.8498	-0.0865589	0.285828	0.50099
	O88792	Junctional adhesion molecule A	F11r	13.7178	13.48	13.6947	13.5024	13.4323	13.4396	13.6986	13.5074	13.4721	13.8427	0.0266536	0.783304	0.896058
	Q80YC5	Coagulation factor XII	F12	14.831	14.882	15.1852	14.7101	15.1902	14.8221	14.9683	14.9339	14.6473	15.1852	-0.04831	0.713107	0.856037
	Q8BH61	Coagulation factor XIII A chain	F13a1	19.5317	19.5206	20.1703	19.5306	19.9032	19.4559	19.6914	19.5178	19.8593	19.9442	-0.0375711	0.816524	0.911802
	Q07968	Coagulation factor XIII B chain	F13b	13.9681	13.9573	14.3515	13.8485	14.3844	13.9724	14.0486	13.9681	13.8893	14.3117	-0.0639675	0.629433	0.805711
	P19221	Prothrombin	F2	18.5564	18.5489	18.9185	18.5082	18.7804	18.5531	18.6094	18.6284	18.653	18.7925	-0.0152012	0.864703	0.937385
	P12710	Fatty acid-binding protein, liver	Fabp1	18.6109	17.2944	17.6998	17.7008	15.4852	15.4309	16.9996	15.2248	16.7503	15.6238	-1.35235	0.0318871	0.100853
	P11404	Fatty acid-binding protein, heart	Fabp3	22.0156	22.2138	21.8277	21.914	22.0393	22.2717	22.1448	22.092	22.1616	22.348	0.201508	0.011685	0.0457042
	P04117	Fatty acid-binding protein, adipocyte	Fabp4	22.0779	22.1031	22.348	21.9722	22.2717	22.0591	22.5389	22.2255	21.7997	22.4796	0.0659795	0.665068	0.828326
	Q05816	Fatty acid-binding protein 5	Fabp5	17.7375	17.8381	18.2031	17.7129	17.8055	17.8241	17.7949	17.5998	17.3099	17.9244	-0.168776	0.22941	0.433664
	Q61160	FAS-associated death domain protein	Fadd	14.448	14.1802	14.309	14.2234	14.4686	14.2779	14.4639	14.3267	14.2066	14.1766	-0.0355113	0.645093	0.815949
	Q80UG1	Fatty acid desaturase 6	Fads6	11.7463	12.0256	11.8859	11.7324	11.9442	11.1189	11.4567	11.6549	11.327	11.645	-0.426383	0.000233451	0.00154821
	P54731	FAS-associated factor 1	Faf1	17.9047	17.8443	17.6979	17.9535	17.772	17.9962	17.9093	18.1196	17.8862	17.867	0.121154	0.0632841	0.172491
	Q3TDN2	FAS-associated factor 2	Faf2	15.7469	15.4923	15.6702	15.5031	15.3199	15.7059	15.5692	15.4411	15.5234	15.3745	-0.0236661	0.800777	0.903268
	P35505	Fumarylacetoacetase	Fah	16.0182	15.6224	15.9488	15.3882	15.1171	15.0009	15.7188	15.1354	15.2764	15.4375	-0.305156	0.146588	0.31824
	Q8R0F8	Acylpyruvase FAHD1, mitochondrial	Fahd1	19.2201	19.3152	19.2794	19.3021	19.2442	19.2415	19.1732	19.2076	18.9819	19.3078	-0.0897628	0.119437	0.273193
	Q3TC72	Fumarylacetoacetate hydrolase domain-containing protein 2A	Fahd2	18.2634	18.2132	18.0067	18.1147	17.9463	17.969	17.9438	17.7766	17.978	18.0107	-0.173238	0.0171073	0.0609585
	Q9D281	Protein Noxp20	Fam114a1	16.6404	16.4805	16.5987	16.355	16.6014	16.2361	16.3345	16.371	16.3375	16.2311	-0.233154	9.53479e-05	0.000694239
	Q8VE88	Protein FAM114A2	Fam114a2	17.4	17.45	17.3132	17.4973	17.3663	17.1899	17.2913	17.3688	17.3984	17.3523	-0.0852005	0.081393	0.207712
	Q6A0A9	Constitutive coactivator of PPAR-gamma-like protein 1	FAM120A	17.561	17.4798	17.6081	17.5087	17.5023	17.6362	17.5572	17.4906	17.7921	17.6251	0.0882735	0.111128	0.260316
	Q6RI63	Constitutive coactivator of peroxisome proliferator-activated receptor gamma	Fam120b	15.1921	15.4493	15.312	15.5234	15.3053	15.0691	15.2677	15.1366	15.275	15.0409	-0.198533	0.00911534	0.0372997
	Q8C3F2	Constitutive coactivator of PPAR-gamma-like protein 2	Fam120c	14.5906	14.7346	14.2165	14.7742	14.2972	14.828	14.4022	14.2266	14.3302	14.4866	-0.0679047	0.657119	0.824527
	Q6P9N1	Hyccin	Fam126a	10.4949	10.4218	2.79245	9.94441	10.0449	7.81889	0	4.73295	10.2686	10.4801	-2.07956	0.398752	0.614394
	Q9CR98	Protein FAM136A	Fam136a	15.9813	16.377	15.8771	16.2186	16.0227	16.0438	15.6611	15.9594	15.5073	15.8975	-0.281519	0.035574	0.110106
	Q9D6U8	Protein FAM162A	Fam162a	18.4937	18.49	18.3852	18.5228	18.3975	18.2387	18.1949	18.1062	18.1165	18.257	-0.275155	3.49006e-11	7.66634e-10
	Q3TNH5	Cotranscriptional regulator FAM172A	Fam172a	13.665	13.5956	13.1638	13.4598	13.2282	13.931	13.7206	13.2385	13.665	13.7158	0.231706	0.123481	0.280351
	Q8BR63	Protein FAM177A1	Fam177a1	14.6628	14.7258	14.4884	14.5546	14.6799	14.9779	14.9699	14.973	15.1354	14.7286	0.334663	1.98567e-05	0.000172866
	Q7TPD2	Protein FAM185A	Fam185a	13.6986	13.3998	13.3369	13.5459	13.3823	13.6226	13.7221	13.4917	13.7158	13.5985	0.157438	0.0458553	0.133963
	Q8VCS3	Glycosaminoglycan xylosylkinase	Fam20b	14.3728	14.4953	14.3003	14.4623	14.75	14.8509	14.5879	14.9928	14.6941	14.5797	0.264974	0.0165123	0.0592886
	Q8BGY7	Protein FAM210A	Fam210a	17.6454	17.7177	17.4549	17.6064	17.5385	17.4721	17.3559	17.2448	17.2886	17.3337	-0.253567	1.81727e-05	0.000159809
	Q8C0Z1	Protein FAM234A	Fam234a	15.5461	15.6168	15.4939	15.5754	15.491	15.7238	15.587	15.6177	15.3722	15.556	0.0266955	0.667309	0.830308
	Q9D882	Protein FAM241B	Fam241b	14.4822	14.0996	14.1802	14.4771	14.5031	14.54	14.2911	14.8088	14.0466	14.3441	0.0576816	0.708204	0.855317
	Q9D8T0	Protein FAM3A	Fam3a	14.0581	14.07	13.9615	13.7788	14.0395	14.1823	14.2549	14.3168	14.1934	13.9479	0.197482	0.0169921	0.0605895
	Q9WV03	Protein FAM50A	Fam50a	14.5231	14.3771	14.7	14.4822	14.4739	14.6261	14.4525	14.4866	14.6638	14.1934	-0.0267849	0.78564	0.896153
	Q3UVG3	Protein FAM91A1	Fam91a1	11.03	11.4882	11.5998	11.0964	11.296	11.327	11.3429	11.5123	10.7901	11.7932	0.0510237	0.795668	0.901076
	Q3TJZ6	Protein FAM98A	Fam98a	16.6888	16.6848	16.7139	16.7371	16.8648	16.7888	16.8093	16.7716	16.7262	16.7492	0.0311363	0.389271	0.606569
	Q80VD1	Protein FAM98B	Fam98b	16.0825	15.921	15.9567	15.9408	16.0324	15.8663	16.0877	15.8443	16.458	16.0046	0.0654837	0.569095	0.759863
	F8VPU2	FERM, ARHGEF and pleckstrin domain-containing protein 1	Farp1	13.4456	13.5272	13.4899	13.3176	13.7002	13.0484	13.4598	13.7788	13.6428	13.7788	0.0456394	0.760871	0.882007
	Q99M01	Phenylalanine--tRNA ligase, mitochondrial	Fars2	16.3078	16.3191	16.0915	16.3109	16.318	16.0513	16.1009	16.1	16.0316	16.318	-0.149104	0.0281104	0.0909525
	Q8C0C7	Phenylalanine--tRNA ligase alpha subunit	Farsa	19.4694	19.4352	19.3498	19.4352	19.4043	19.3415	19.3415	19.3932	19.4407	19.2663	-0.0621161	0.0795563	0.204327
	Q9WUA2	Phenylalanine--tRNA ligase beta subunit	Farsb	19.4536	19.4878	19.4097	19.497	19.466	19.4043	19.4097	19.3795	19.4237	19.3297	-0.07345	0.00113659	0.0063352
	P19096	Fatty acid synthase	Fasn	20.3295	20.3554	21.11	20.2968	20.6214	20.1627	21.6257	20.3858	20.3098	21.737	0.301611	0.423228	0.639757
	Q922E6	FAST kinase domain-containing protein 2, mitochondrial	Fastkd2	16.8411	16.8052	16.5967	16.8369	16.6509	16.5921	16.644	16.3801	16.668	16.5554	-0.178286	0.0134135	0.0508971
	P62862	40S ribosomal protein S30	Fau	15.3239	15.42	15.3314	15.2258	15.5125	15.5422	15.4779	15.587	14.9989	15.3686	0.0321648	0.781886	0.896058
	P35550	rRNA 2'-O-methyltransferase fibrillarin	Fbl	18.7586	19.9303	19.9898	19.7405	18.5858	19.3021	18.3105	18.9049	18.5159	18.4427	-0.705776	0.0448514	0.13177
	Q08879	Fibulin-1	Fbln1	15.3867	15.0041	15.5014	15.2979	15.411	15.2833	15.5256	15.4563	15.1852	15.7929	0.128434	0.343155	0.559495
	P37889	Fibulin-2	Fbln2	16.2886	16.2451	16.4796	16.1179	16.2886	16.1353	16.1217	15.9063	16.2451	16.355	-0.13129	0.165022	0.346692
	Q9WVH9	Fibulin-5	Fbln5	16.458	16.3725	16.3198	16.0562	16.1236	16.1846	16.1704	16.1149	15.9855	16.3291	-0.109124	0.246274	0.454808
	Q61554	Fibrillin-1	Fbn1	21.2912	21.7012	21.7603	21.4292	21.5354	21.1214	21.2817	20.4415	21.5049	21.4341	-0.386712	0.06452	0.175126
	Q9QXD6	Fructose-1,6-bisphosphatase 1	Fbp1	13.9706	13.2201	13.4598	13.4721	11.6025	12.4403	12.8618	12.345	12.7549	11.7722	-0.710187	0.11249	0.262141
	P70695	Fructose-1,6-bisphosphatase isozyme 2	Fbp2	20.2306	20.2529	20.0276	19.9128	20.1548	18.1899	18.1855	18.3466	18.4245	18.2219	-1.84204	2.64651e-117	1.96825e-114
	Q9CZV8	F-box/LRR-repeat protein 20	Fbxl20	11.9863	12.4283	11.9	11.8223	12.1423	12.1308	12.5041	11.8651	12.8266	12.3594	0.281391	0.149732	0.322375
	Q8BH70	F-box/LRR-repeat protein 4	Fbxl4	14.9286	15.0535	15.0691	14.9936	14.9049	14.7618	14.8164	15.0088	14.9083	15.0959	-0.0717136	0.300653	0.516738
	Q78JE5	F-box only protein 22	Fbxo22	15.5273	15.8277	15.3755	15.833	15.5245	15.3768	15.5234	15.5808	15.5355	15.6442	-0.0854857	0.398531	0.614394
	Q9DC63	F-box only protein 3	Fbxo3	16.1342	16.2311	16.1776	16.2736	16.2522	16.1458	16.1914	16.0667	16.1704	16.0447	-0.0899368	0.0196778	0.0682041
	Q9CPU7	F-box only protein 32	Fbxo32	13.3768	13.8579	13.3867	13.5513	13.523	13.5819	13.4917	13.9573	14.0741	13.3552	0.152911	0.349213	0.566003
	P62932	F-box only protein 40	Fbxo40	19.2845	19.2649	19.032	19.2649	19.0079	19.4366	19.4788	19.4934	19.4638	19.3586	0.275407	3.22826e-05	0.000268471
	Q9QZN4	F-box only protein 6	Fbxo6	16.2321	16.4	16.2963	16.4102	16.2089	16.3633	16.3251	16.3725	16.342	16.3047	0.0320186	0.460836	0.674286
	Q61559	IgG receptor FcRn large subunit p51	Fcgrt	15.6978	15.5058	15.8416	15.432	15.7623	15.6212	15.6442	15.5178	15.7348	15.8862	0.0329265	0.739728	0.870485
	Q3UQN2	F-BAR domain only protein 2	Fcho2	15.9895	15.9224	15.8833	16.1082	15.9127	16.0121	16.0192	15.9249	15.9249	16.0964	0.0322528	0.53216	0.732677
	O70165	Ficolin-1	Fcn1	10.5274	10.7486	12.0371	11.6981	10.4492	11.3208	10.9435	11.2209	10.4801	11.5531	0.0115861	0.975243	0.99214
	Q7TMC8	L-fucose kinase	Fcsk	12.3822	12.8646	12.6616	12.799	12.7285	12.2435	12.082	12.7044	12.6097	12.5561	-0.248054	0.0863129	0.216448
	Q920E5	Farnesyl pyrophosphate synthase	Fdps	18.168	18.1521	18.2686	18.1449	18.2219	18.013	17.9742	18.0462	17.8286	18.0412	-0.210495	6.08777e-06	5.92391e-05
	P46656	Adrenodoxin, mitochondrial	Fdx1	17.6229	17.9122	17.8198	17.8278	17.9008	17.4207	17.3935	17.5583	17.1477	17.7448	-0.363684	0.00108931	0.00611093
	Q9CPW2	Ferredoxin-2, mitochondrial	Fdx2	15.6715	15.9145	15.3094	15.7397	15.5043	16.1132	15.7071	16.0905	15.3442	16.0335	0.229812	0.202392	0.397333
	Q61578	NADPH:adrenodoxin oxidoreductase, mitochondrial	Fdxr	15.6121	15.5754	15.382	15.4235	15.2955	15.1686	15.304	15.0913	15.5444	15.1326	-0.209523	0.0390079	0.118579
	P22315	Ferrochelatase, mitochondrial	Fech	19.5554	19.75	19.3815	19.6366	19.5407	19.3162	19.1748	19.2698	19.2602	19.2862	-0.311439	1.67095e-06	1.80103e-05
	Q9Z2G1	Protein fem-1 homolog A-A	Fem1aa	16.8985	16.9173	16.7177	16.9243	16.8228	16.778	16.7274	16.9153	17.0788	16.6728	-0.0216536	0.793964	0.900594
	P39749	Flap endonuclease 1	Fen1	13.3434	13.4917	13.3236	13.2488	13.5199	12.8436	13.5877	13.3768	13.2201	13.3176	-0.116312	0.381011	0.598132
	Q8CIB5	Fermitin family homolog 2	Fermt2	19.5427	19.6508	19.7699	19.6005	19.7072	19.5504	19.7266	19.5306	19.5982	19.7754	-0.0179814	0.774808	0.890039
	Q8K1B8	Fermitin family homolog 3	Fermt3	15.2424	15.0867	15.2506	15.1875	15.3126	15.0166	15.1707	15.1104	15.1466	15.3187	-0.0633543	0.307168	0.5231
	Q9QXC1	Fetuin-B	Fetub	16.9413	16.8127	17.2406	16.6899	17.1314	17.0141	16.8597	17.1111	16.9369	17.277	0.0765885	0.537224	0.736504
	E9PV24	Fibrinogen alpha chain	Fga	20.5727	20.4331	20.8608	20.4746	20.7754	20.5929	20.5859	20.5797	20.5475	20.631	-0.0359445	0.671811	0.833061
	Q8K0E8	Fibrinogen beta chain	Fgb	18.9703	18.8977	19.3586	19.0594	19.2772	19.1303	19.0878	19.1794	18.9429	19.1794	-0.00868398	0.929943	0.96671
	Q80UZ0	FYVE, RhoGEF and PH domain-containing protein 5	Fgd5	12.2538	12.3202	11.7418	11.7463	12.4403	12.0604	12.1964	12.1273	12.6059	12.0604	0.109611	0.543112	0.740943
	P61148	Fibroblast growth factor 1	Fgf1	14.4327	14.4369	13.9706	14.5096	14.2796	14.9099	14.9382	14.8357	14.8648	14.8522	0.554283	1.69242e-08	2.58379e-07
	P70377	Fibroblast growth factor 13	Fgf13	14.1383	13.7942	13.6512	13.7723	13.8485	13.8338	13.8361	13.8555	13.7723	13.6007	-0.061248	0.513003	0.718315
	O70514	Fibroblast growth factor-binding protein 1	Fgfbp1	16.377	16.1217	15.9665	16.114	16.3251	17.5668	18.0176	17.8604	17.7778	17.2415	1.51194	8.75736e-23	6.8046e-21
	Q9CRA9	FGFR1 oncogene partner 2 homolog	Fgfr1op2	14.2725	14.1869	14.375	14.3709	14.2779	14.2282	14.2248	14.2009	14.1683	14.2911	-0.0740066	0.0676083	0.181155
	Q8VCM7	Fibrinogen gamma chain	Fgg	18.5741	18.3876	18.9049	18.4082	18.8109	18.63	18.5582	18.5789	18.4053	18.5688	-0.0688798	0.535515	0.735204
	P97807	Fumarate hydratase, mitochondrial	Fh	21.8332	21.9264	21.5585	21.8835	21.7292	21.6543	21.4842	21.6257	21.4402	21.6833	-0.208626	0.0106406	0.0421255
	Q505K2	FHF complex subunit HOOK interacting protein 1A	Fhip1a	15.502	15.3994	15.4174	15.5616	15.4939	15.7143	15.6883	15.992	15.502	15.6194	0.228316	0.00812863	0.0338812
	Q8CDM8	FHF complex subunit HOOK interacting protein 2A	Fhip2a	11.9476	12.6059	12.3067	12.3031	12.7156	12.4739	12.1926	12.2737	11.7823	12.1699	-0.197305	0.26068	0.472441
	P97447	Four and a half LIM domains protein 1	Fhl1	22.2026	22.0097	21.8332	22.4407	22.092	23.4549	23.3142	23.3142	23.3704	23.6711	1.3093	3.35067e-27	3.35453e-25
	Q9R059	Four and a half LIM domains protein 3	Fhl3	19.2227	19.5099	19.4536	19.4694	19.497	19.466	19.4407	19.5206	19.4487	19.5449	0.0536633	0.344454	0.561086
	Q6P9Q4	FH1/FH2 domain-containing protein 1	Fhod1	19.9303	19.9559	19.8728	20.1019	19.8527	20.0701	20.048	20.1574	20.0012	20.0156	0.115762	0.0256299	0.0845559
	Q76LL6	FH1/FH2 domain-containing protein 3	Fhod3	14.1144	14.1275	13.776	14.0922	13.8906	13.8415	13.6905	13.6303	13.796	13.5729	-0.293895	0.000693058	0.00409077
	Q9CS72	Filamin-A-interacting protein 1	Filip1	18.279	18.1826	18.0873	18.3591	18.1234	18.2413	18.1219	18.3486	18.2887	18.1477	0.0233764	0.721989	0.860355
	Q9D824	Pre-mRNA 3'-end-processing factor FIP1	Fip1l1	13.9935	14.1921	14.1463	13.9479	14.2638	14.1788	14.4466	14.1174	14.033	14.1404	0.0745477	0.418313	0.634354
	Q9CQ92	Mitochondrial fission 1 protein	Fis1	17.7921	17.9226	17.7498	17.9112	17.7396	17.8862	17.6952	17.9093	17.571	17.661	-0.078557	0.30583	0.521711
	Q91V79	Fat storage-inducing transmembrane protein 1	Fitm1	20.0786	20.048	19.8662	19.9472	19.8405	19.7861	19.8953	19.8487	20.1972	19.7072	-0.0691986	0.47215	0.684683
	P59266	Acyl-coenzyme A diphosphatase FITM2	Fitm2	15.7601	15.8554	15.5518	15.7666	15.6442	15.9116	15.9258	15.8833	15.9063	15.7469	0.159149	0.0105339	0.0417666
	Q9D1M7	Peptidyl-prolyl cis-trans isomerase FKBP11	Fkbp11	10.1353	9.94441	8.92066	10.1773	10.4801	10.5844	11.03	11.2654	10.7074	10.7832	0.942493	0.00131924	0.00720669
	Q6P9Q6	FK506-binding protein 15	Fkbp15	14.5955	14.5277	14.7851	14.5654	14.6862	14.5139	14.5158	14.2313	14.601	14.4653	-0.166496	0.0323655	0.101933
	P26883	Peptidyl-prolyl cis-trans isomerase FKBP1A	Fkbp1a	18.2608	18.0462	18.2486	18.1023	18.0176	17.9236	17.9768	17.9355	18.4563	17.8518	-0.106299	0.375757	0.592965
	P45878	Peptidyl-prolyl cis-trans isomerase FKBP2	Fkbp2	16.2761	16.0438	16.4102	16.0915	16.3968	16.6779	16.9789	16.9243	16.8156	16.5545	0.54654	5.37614e-07	6.24736e-06
	Q62446	Peptidyl-prolyl cis-trans isomerase FKBP3	Fkbp3	20.8878	21.065	21.0213	20.9976	21.0256	20.8878	20.8824	20.869	20.9014	21.0613	-0.0790657	0.0891325	0.22072
	P30416	Peptidyl-prolyl cis-trans isomerase FKBP4	Fkbp4	18.7844	18.8458	18.8713	18.8731	18.7875	18.6186	18.638	18.7444	18.551	18.7134	-0.179362	6.18786e-06	5.9911e-05
	Q64378	Peptidyl-prolyl cis-trans isomerase FKBP5	Fkbp5	18.3819	18.2686	18.4884	18.4167	18.4849	18.1121	18.3591	18.3299	18.1695	18.4117	-0.13164	0.061318	0.168544
	O54998	Peptidyl-prolyl cis-trans isomerase FKBP7	Fkbp7	14.8088	14.9004	14.8239	14.8896	14.9199	14.5933	14.5654	14.4164	14.0795	14.9363	-0.350354	0.0126863	0.048598
	O35465	Peptidyl-prolyl cis-trans isomerase FKBP8	Fkbp8	16.0111	16.0734	16.0667	16.1441	15.9183	16.079	16.1179	16.0877	16.1664	15.9786	0.0431783	0.3748	0.591992
	Q9Z247	Peptidyl-prolyl cis-trans isomerase FKBP9	Fkbp9	17.4984	17.4984	17.4891	17.3952	17.5132	17.4864	17.5684	17.4781	17.521	17.5057	0.0330547	0.213856	0.41375
	Q8R123	FAD synthase	Flad1	17.978	18.0775	17.7732	18.0365	17.9047	17.9173	17.8459	17.973	17.7901	17.9338	-0.0619429	0.324976	0.540644
	Q8QZS3	Folliculin	Flcn	11.5998	11.5868	12.0137	12.1423	11.7051	11.9654	11.6494	11.8675	11.6549	12.8245	0.182803	0.454972	0.668713
	Q2VIS4	Filaggrin-2	Flg2	12.4931	12.3275	13.0585	12.7958	12.8189	12.6035	11.7932	12.6328	12.1456	11.9863	-0.466481	0.0272174	0.0886695
	Q9JJ28	Protein flightless-1 homolog	Flii	18.129	18.0412	17.8483	18.1464	17.8381	17.9898	17.8443	17.9937	18.0865	17.6545	-0.0868568	0.388672	0.605817
	Q8BTM8	Filamin-A	Flna	21.4662	21.322	21.3047	21.1634	21.1476	21.2489	21.1449	21.1419	21.2489	21.4196	-0.0399374	0.604954	0.786955
	Q80X90	Filamin-B	Flnb	19.582	19.5661	19.7072	19.5427	19.6589	19.5407	19.5602	19.3162	19.6735	19.6754	-0.05819	0.4216	0.637913
	Q8VHX6	Filamin-C	Flnc	24.0289	23.9219	23.8297	24.0771	23.7459	24.3234	24.12	24.2126	24.2593	23.9552	0.253404	0.00421952	0.0194225
	O08917	Flotillin-1	Flot1	18.5966	18.5462	18.6483	18.5831	18.6455	18.767	18.7053	18.6695	18.7453	18.7913	0.131772	6.19704e-06	5.9911e-05
	Q60634	Flotillin-2	Flot2	18.2915	18.2486	18.4955	18.2983	18.4546	18.4394	18.4643	18.4014	18.2993	18.521	0.067376	0.272921	0.487419
	Q9JL26	Formin-like protein 1	Fmnl1	14.2827	14.1934	14.3576	14.0298	14.3302	14.3386	14.1934	14.1351	14.5004	14.2234	0.0394411	0.652906	0.821277
	A2APV2	Formin-like protein 2	Fmnl2	14.0529	14.3515	13.1831	14.5074	13.5914	15.5387	13.908	14.3883	14.3909	14.2779	0.563544	0.125189	0.282884
	Q6ZPF4	Formin-like protein 3	Fmnl3	12.0186	11.1795	11.6981	11.495	11.6907	11.0567	11.6749	10.4801	11.5712	11.6356	-0.332703	0.214416	0.4145
	P50285	Dimethylaniline monooxygenase [N-oxide-forming] 1	Fmo1	17.5949	17.6557	17.8347	17.6678	17.7258	17.6125	17.817	17.5572	17.5355	17.897	-0.0119108	0.886417	0.943906
	Q8K2I3	Dimethylaniline monooxygenase [N-oxide-forming] 2	Fmo2	16.7492	16.7858	16.8441	16.7004	16.9262	16.7858	16.7322	16.6848	16.4481	16.985	-0.0739721	0.435767	0.652086
	P97872	Flavin-containing monooxygenase 5	Fmo5	16.8355	17.0249	16.8522	16.9665	16.7955	17.0876	17.1165	17.2287	16.8668	17.0625	0.1775	0.014872	0.0550273
	P50608	Fibromodulin	Fmod	20.631	20.2372	20.8252	20.772	21.2359	20.1444	20.7657	20.1803	20.4717	21.0426	-0.219285	0.352195	0.569242
	P11276	Fibronectin	Fn1	19.5893	19.6794	19.8304	19.7282	19.7937	19.7204	19.614	19.664	19.6314	19.7655	-0.0451526	0.377045	0.594457
	Q9ER35	Fructosamine-3-kinase	Fn3k	17.9634	18.168	18.0204	18.0285	18.1121	16.8005	16.8714	16.8511	16.8847	17.0141	-1.17413	1.18017e-118	1.024e-115
	Q8K274	Ketosamine-3-kinase	Fn3krp	17.3442	17.3546	17.3775	17.3498	17.4529	17.3963	17.3963	17.3984	17.4032	17.382	0.019461	0.340078	0.556569
	Q80TY0	Formin-binding protein 1	Fnbp1	14.2042	14.1363	14.1934	14.0741	14.1802	14.0409	14.1563	14.2422	14.2118	14.2827	0.0291482	0.545487	0.742736
	Q6ZQ03	Formin-binding protein 4	Fnbp4	10.8528	11.0378	11.4663	11.3593	11.2824	11.2209	11.3345	11.4268	10.4134	10.9679	-0.127032	0.551829	0.746964
	Q61239	Protein farnesyltransferase/geranylgeranyltransferase type-1 subunit alpha	Fnta	17.3599	17.3898	17.3605	17.4103	17.4032	17.3663	17.3272	17.6064	17.3963	17.3559	0.0256463	0.617359	0.797314
	Q8K2I1	Protein farnesyltransferase subunit beta	Fntb	16.0905	16.2128	16.2168	16.0953	16.2513	16.3789	16.5352	16.6146	16.3333	16.371	0.273296	1.90146e-05	0.000166931
	A2AKG8	Focadhesin	Focad	13.9398	14.165	13.9991	14.1072	14.0466	13.9918	14.0283	13.8427	13.8134	13.9525	-0.125791	0.028958	0.0930274
	Q05685	Folate receptor beta	Folr2	15.3648	15.4189	15.8235	15.5916	15.8562	15.3948	15.5117	15.8967	15.5178	16.2963	0.11246	0.563105	0.754964
	P42128	Forkhead box protein K1	Foxk1	13.9446	14.1563	14.2841	13.8714	14.0652	14.2144	14.1156	14.0741	14.2282	14.0977	0.0816609	0.30769	0.523518
	Q9WVH4	Forkhead box protein O3	Foxo3	13.2836	13.073	13.4282	12.7258	13.2987	13.2052	13.3073	12.9703	12.9543	13.2342	-0.027607	0.846484	0.928132
	Q3UFK8	FERM domain-containing protein 8	Frmd8	12.6805	12.1122	12.4088	12.5257	12.8134	12.6288	13.0554	12.214	13.0749	12.6496	0.216424	0.278411	0.494097
	E9Q8I9	Protein furry homolog	Fry	15.275	15.4309	15.2593	15.3255	15.4819	15.3126	15.2833	15.3295	15.2833	15.2223	-0.0683101	0.14969	0.322375
	Q61553	Fascin	Fscn1	17.9742	18.1037	18.1234	18.0067	18.2112	18.0245	18.0937	17.9768	17.928	18.1612	-0.0470019	0.428403	0.645018
	Q8BZ52	Fibronectin type III and SPRY domain-containing protein 2	Fsd2	19.7754	19.61	19.5257	19.7383	19.5069	19.7819	19.7542	19.7898	19.924	19.5914	0.136969	0.0716869	0.189443
	P47931	Follistatin	Fst	13.1623	12.7093	13.5708	13.0193	13.1543	12.8618	13.1121	12.8504	13.0818	13.2539	-0.0912012	0.566028	0.757323
	Q62356	Follistatin-related protein 1	Fstl1	13.875	13.6428	14.1335	13.6126	13.8809	13.6502	13.9411	13.9031	14.1545	13.9226	0.0853521	0.491134	0.701273
	P09528	Ferritin heavy chain	Fth1	20.2338	20.0874	20.0947	20.1972	20.048	19.4946	19.7031	19.6314	19.9087	19.6409	-0.456491	2.0587e-09	3.53716e-08
	P29391	Ferritin light chain 1	Ftl1	18.7163	18.6352	19.0241	18.7436	18.7586	18.4186	18.5883	18.5489	19.0011	18.7242	-0.119308	0.315419	0.531414
	Q8BGW1	Alpha-ketoglutarate-dependent dioxygenase FTO	Fto	14.9627	14.8648	15.1863	15.1466	15.1964	15.1312	15.2492	15.1769	15.2877	15.0888	0.115384	0.129483	0.289682
	Q91WJ8	Far upstream element-binding protein 1	Fubp1	17.3395	17.4416	17.4012	17.3372	17.4679	17.6408	17.6582	17.6362	17.6438	17.7604	0.270414	1.80087e-14	6.04861e-13
	Q9D6K8	FUN14 domain-containing protein 2	Fundc2	19.9259	19.8058	19.7185	19.7052	19.6914	19.4788	19.4559	19.3951	19.4788	19.3815	-0.331279	9.58492e-12	2.32089e-10
	P56959	RNA-binding protein FUS	Fus	18.6035	18.7032	18.8059	18.6284	18.7605	18.6144	18.6048	18.6315	18.7925	18.8942	0.00717134	0.917713	0.962258
	P70213	Friend virus susceptibility protein 1	Fv1	12.295	11.7113	12.0406	12.3151	11.9147	12.1762	11.9757	12.295	12.4546	12.3555	0.196085	0.165022	0.346692
	O35943	Frataxin, mitochondrial	Fxn	17.2619	17.3512	17.2601	17.2691	17.2913	17.1186	16.7716	16.9262	16.6465	17.2387	-0.346441	0.00162172	0.00862378
	Q61584	Fragile X mental retardation syndrome-related protein 1	Fxr1	19.9523	19.9032	19.7861	19.9154	19.8304	19.9734	19.8662	20.082	19.9883	19.8728	0.0790414	0.115618	0.266803
	Q9WVR4	Fragile X mental retardation syndrome-related protein 2	Fxr2	17.7567	17.7936	17.6251	17.8158	17.6582	17.7534	17.6424	17.7785	17.7816	17.6582	-0.00706722	0.883365	0.943388
	Q9Z239	Phospholemman	Fxyd1	15.5854	15.6386	15.5031	15.5481	15.8293	15.6687	15.5902	15.7804	14.9977	15.5773	-0.0980352	0.506237	0.712675
	Q8VDC1	FYVE and coiled-coil domain-containing protein 1	Fyco1	18.9203	18.9703	18.7307	18.9675	18.7373	19.1902	18.9987	19.0677	19.1328	19.0852	0.229697	0.000272527	0.00177791
	Q91Z49	UAP56-interacting factor	Fyttd1	15.382	15.4518	15.3457	15.5295	15.6318	15.6224	15.6453	15.4904	15.587	15.6065	0.122162	0.0355628	0.110106
	P97855	Ras GTPase-activating protein-binding protein 1	G3bp1	17.3864	17.384	17.324	17.4489	17.3337	17.4837	17.4338	17.5112	17.382	17.3898	0.0646944	0.055706	0.156661
	P97379	Ras GTPase-activating protein-binding protein 2	G3bp2	17.8142	17.8498	17.7051	17.7983	17.7901	17.9603	17.9898	17.7751	17.8751	17.9189	0.112336	0.0116228	0.0455292
	Q6NSQ9	Glucose-6-phosphatase 3	G6pc3	14.9068	14.75	14.6723	14.8328	14.8139	14.9763	15.0409	15.2187	15.4734	14.6702	0.280735	0.0431833	0.128138
	Q00612	Glucose-6-phosphate 1-dehydrogenase X	G6pdx	18.35	18.283	18.4918	18.0555	18.2764	18.0995	18.4761	18.0453	18.272	18.4786	-0.0170432	0.882284	0.943388
	P70699	Lysosomal alpha-glucosidase	Gaa	17.827	17.7521	17.8122	17.8901	17.8315	17.8709	17.8762	17.9661	18.0707	17.826	0.0994177	0.0418155	0.124895
	Q9QYY0	GRB2-associated-binding protein 1	Gab1	12.8029	12.8103	12.7211	12.9289	12.9733	12.939	13.132	12.9626	13.0696	13.0046	0.174255	0.00258061	0.0126982
	Q9DCD6	Gamma-aminobutyric acid receptor-associated protein	Gabarap	14.3003	13.8968	14.6584	14.0581	14.3152	14.1666	14.165	13.7685	14.2592	14.2302	-0.127875	0.416003	0.631772
	P60521	Gamma-aminobutyric acid receptor-associated protein-like 2	Gabarapl2	17.3975	17.2141	17.1842	17.1446	17.1688	17.4132	17.3498	17.3559	17.4695	17.2732	0.150457	0.00726938	0.0308179
	Q00422	GA-binding protein alpha chain	Gabpa	13.1597	13.0281	13.1543	12.6165	13.311	12.8927	12.939	12.7618	12.6919	12.915	-0.213869	0.093718	0.228844
	P48316	Growth arrest and DNA damage-inducible protein GADD45 alpha	Gadd45a	14.4032	14.196	14.0809	13.7046	13.7235	16.9391	16.77	16.708	17.0688	16.8485	2.84526	2.99403e-80	1.73188e-77
	Q9CR59	Growth arrest and DNA damage-inducible proteins-interacting protein 1	Gadd45gip1	16.3109	16.3155	16.1651	16.2226	16.1519	16.2287	15.9761	16.0302	16.1985	16.1009	-0.12632	0.0332849	0.10426
	Q99KY4	Cyclin-G-associated kinase	Gak	13.8592	13.8338	13.3673	13.8338	13.6705	13.7397	13.6476	13.7132	13.7636	13.8592	0.0317652	0.748168	0.875469
	P54818	Galactocerebrosidase	Galc	12.1423	12.3368	12.2831	12.6741	12.4283	12.2891	12.2985	11.7211	12.1308	12.4704	-0.190951	0.217555	0.418548
	Q9R0N0	Galactokinase	Galk1	15.1526	15.2772	15.275	15.2143	15.382	15.1891	15.2626	15.1097	15.0378	15.3537	-0.0696551	0.301035	0.516898
	Q68FH4	N-acetylgalactosamine kinase	Galk2	15.2941	15.4022	15.4878	15.6809	15.4507	15.2718	15.4752	15.3549	15.7858	15.5199	0.0183875	0.865174	0.937385
	Q8K157	Galactose mutarotase	Galm	14.6186	14.6638	14.5766	14.684	14.5445	14.3664	14.4755	14.1971	14.4218	14.4122	-0.242853	7.72806e-06	7.32829e-05
	Q6PB93	Polypeptide N-acetylgalactosaminyltransferase 2	Galnt2	15.4006	15.2452	15.432	15.3354	15.3745	15.2811	15.6099	15.2299	15.3314	15.4467	0.0222544	0.766944	0.886088
	Q03249	Galactose-1-phosphate uridylyltransferase	Galt	16.6033	16.623	16.5383	16.6604	16.719	17.0198	16.9654	16.9641	16.9153	17.0852	0.361181	4.74084e-18	2.39619e-16
	O35969	Guanidinoacetate N-methyltransferase	Gamt	15.8752	15.9574	16.2142	15.9574	16.0825	14.9004	15.122	15.2143	15.0133	15.0418	-0.958971	1.30497e-33	1.88714e-31
	Q8BHN3	Neutral alpha-glucosidase AB	Ganab	17.9802	18.0323	17.9873	17.9989	17.9671	17.9634	18.0462	17.969	17.9068	17.9484	-0.0263859	0.295015	0.510922
	Q8BVW0	Neutral alpha-glucosidase C	Ganc	17.8477	17.8477	18.0272	17.8933	18.0245	17.8884	17.9802	17.8901	17.827	17.9322	-0.0245121	0.610167	0.792152
	P06837	Neuromodulin	Gap43	12.2689	12.1998	12.4858	12.1378	12.2985	12.5623	11.8573	12.5257	12.0065	12.6741	0.0470243	0.787406	0.897381
	P16858	Glyceraldehyde-3-phosphate dehydrogenase	Gapdh	25.3525	25.3525	25.8313	25.3525	25.8313	25.1729	25.3525	25.1729	25.2268	25.4889	-0.261246	0.0482297	0.139646
	Q64467	Glyceraldehyde-3-phosphate dehydrogenase, testis-specific	Gapdhs	14.314	14.309	14.3372	14.3036	14.2542	13.7384	14.093	14.1144	13.9455	14.1174	-0.301851	4.94131e-05	0.000389765
	Q6PAR5	GTPase-activating protein and VPS9 domain-containing protein 1	Gapvd1	17.0537	17.0651	17.0429	17.1669	16.9684	17.2951	17.2786	17.2913	17.2744	17.1044	0.189378	8.62374e-05	0.000640445
	Q9CY66	H/ACA ribonucleoprotein complex subunit 1	Gar1	15.3745	15.568	15.6368	15.5506	15.6823	15.432	15.5405	15.4174	15.3287	15.534	-0.111936	0.0891613	0.22072
	Q9CZD3	Glycine--tRNA ligase	Gars1	21.0298	20.9857	20.9395	20.9669	21.0498	20.8608	20.846	20.9172	20.9976	20.7823	-0.113547	0.00621872	0.0270239
	Q64737	Trifunctional purine biosynthetic protein adenosine-3	Gart	20.5273	20.5929	20.6149	20.5929	20.6149	20.3938	20.4025	20.4922	20.4694	20.4074	-0.155511	1.31052e-09	2.29716e-08
	Q60780	Growth arrest-specific protein 7	Gas7	13.7411	13.8857	14.2652	13.7879	14.0559	13.7534	13.6731	13.7971	13.8555	14.2925	-0.0728278	0.615624	0.79606
	Q8VHR5	Transcriptional repressor p66-beta	Gatad2b	14.2812	14.2638	14.2878	14.2248	14.2066	14.2349	14.4623	14.1117	14.3393	14.3386	0.0445418	0.464209	0.677888
	Q99JT1	Glutamyl-tRNA(Gln) amidotransferase subunit B, mitochondrial	Gatb	17.6251	17.711	17.4157	17.6952	17.4806	17.3113	17.2931	17.2259	17.4781	17.3324	-0.257363	0.00035014	0.0022284
	Q9D172	Glutamine amidotransferase-like class 1 domain-containing protein 3, mitochondrial	Gatd3	21.1373	21.1763	21.1763	21.11	21.2769	20.9143	20.8288	20.9799	20.6066	21.1449	-0.280451	0.00261475	0.0128419
	Q9D964	Glycine amidinotransferase, mitochondrial	Gatm	14.8896	15.0444	15.0867	14.8406	14.9627	14.9606	15.1758	14.8139	15.2996	14.8357	0.0523381	0.621409	0.800102
	P17439	Lysosomal acid glucosylceramidase	Gba	14.63	14.7415	14.5831	14.828	14.7885	13.8857	14.0409	14.2205	13.9058	14.1788	-0.667917	6.94614e-16	2.84737e-14
	Q9D6Y9	1,4-alpha-glucan-branching enzyme	Gbe1	19.5944	19.5164	19.4694	19.6384	19.6409	19.7992	19.9087	19.6735	19.7542	19.9817	0.251575	9.84344e-05	0.000712725
	Q9Z0E6	Guanylate-binding protein 2	Gbp2	16.9704	16.7203	17.0946	16.668	17.0358	16.6033	17.1503	16.692	16.8485	16.984	-0.0422295	0.746445	0.874633
	Q61107	Guanylate-binding protein 4	Gbp4	15.1003	15.0959	15.3705	15.3913	15.3287	14.9523	15.1448	14.882	14.8767	15.1183	-0.262524	0.00267004	0.0130641
	P21614	Vitamin D-binding protein	Gc	19.8564	19.9734	20.3262	19.8662	20.1262	19.7441	19.7579	20.0102	19.6486	20.2626	-0.145005	0.309571	0.525302
	O88986	2-amino-3-ketobutyrate coenzyme A ligase, mitochondrial	Gcat	16.4603	16.6033	16.1149	16.4442	16.2736	16.2669	15.9488	15.8581	15.9736	16.1776	-0.334242	0.003263	0.0156464
	Q8CHG3	GRIP and coiled-coil domain-containing protein 2	Gcc2	12.7859	12.9805	13.4917	13.2507	13.2707	13.1494	12.9651	13.1359	13.1663	13.1435	-0.0438588	0.732819	0.866861
	Q60759	Glutaryl-CoA dehydrogenase, mitochondrial	Gcdh	17.3088	17.5036	17.1548	17.4178	17.2204	17.3792	17.1766	17.3395	17.1283	17.4121	-0.0339842	0.689691	0.844481
	P97494	Glutamate--cysteine ligase catalytic subunit	Gclc	16.5442	16.4954	16.6048	16.6634	16.6571	16.6271	16.6848	16.5084	16.5967	16.5882	0.00808619	0.852022	0.929901
	O09172	Glutamate--cysteine ligase regulatory subunit	Gclm	17.1651	17.0537	17.4121	17.1651	17.3442	16.8411	17.0038	16.8548	16.9413	16.9476	-0.310308	1.74125e-05	0.000153383
	E9PVA8	eIF-2-alpha kinase activator GCN1	Gcn1	18.8442	18.7711	18.7391	18.8654	18.6819	18.6996	18.6914	18.6879	18.8546	18.6629	-0.0610677	0.204981	0.401328
	Q91WK5	Glycine cleavage system H protein, mitochondrial	Gcsh	17.1019	17.3272	17.2355	17.1899	17.2512	17.1493	17.1269	16.9879	17.05	17.3628	-0.0857838	0.24429	0.451945
	Q9R111	Guanine deaminase	Gda	17.8993	17.7544	18.1928	17.762	18.0094	17.8055	17.8198	17.8224	17.7654	17.9873	-0.0835472	0.356655	0.574666
	Q9JL56	Glycerophosphodiester phosphodiesterase 1	Gde1	18.4053	18.4145	18.2504	18.4328	18.3761	18.2823	18.283	18.3043	18.3439	18.1023	-0.112673	0.033564	0.104946
	P50396	Rab GDP dissociation inhibitor alpha	Gdi1	19.4752	19.4319	19.4366	19.4431	19.4431	19.5464	19.5554	19.5847	19.5306	19.5114	0.0997636	4.92339e-12	1.23822e-10
	Q61598	Rab GDP dissociation inhibitor beta	Gdi2	20.8288	20.8536	21.0072	20.9172	20.869	20.9553	20.9976	20.9857	20.9172	20.9799	0.0719775	0.0374394	0.11472
	Q9CRY7	Lysophospholipase D GDPD1	Gdpd1	15.7006	15.5031	15.7714	15.7991	15.7082	15.7623	15.7705	15.8554	15.9519	15.6082	0.0931596	0.225902	0.428275
	Q3TLS3	GDP-D-glucose phosphorylase 1	Gdpgp1	14.0772	14.2165	14.1729	13.9205	14.4095	13.8361	14.1035	14.1049	13.8415	14.1383	-0.154439	0.143171	0.311991
	O54984	ATPase GET3	Get3	18.5143	18.551	18.372	18.5143	18.4353	18.3512	18.3693	18.3571	18.4308	18.2955	-0.116579	0.00276785	0.013492
	Q9D1H7	Golgi to ER traffic protein 4 homolog	Get4	16.4927	16.3861	16.2637	16.3141	16.4	16.5405	16.4586	16.6588	16.4352	16.3411	0.115549	0.0811277	0.207238
	P56213	FAD-linked sulfhydryl oxidase ALR	Gfer	17.9322	18.3268	17.9068	18.2	17.9634	18.3119	18.0272	18.1211	18.0231	18.3268	0.0961691	0.36823	0.585524
	Q8K0D5	Elongation factor G, mitochondrial	Gfm1	19.5847	19.6314	19.4788	19.5612	19.5192	19.2376	19.2227	19.1902	19.2738	19.4407	-0.282035	3.81278e-08	5.49843e-07
	Q8R2Q4	Ribosome-releasing factor 2, mitochondrial	Gfm2	17.5087	17.5821	17.2287	17.4864	17.3231	17.2448	17.1938	17.2406	17.3935	17.3599	-0.13926	0.0646879	0.17549
	P47856	Glutamine--fructose-6-phosphate aminotransferase [isomerizing] 1	Gfpt1	15.224	15.2408	15.1183	15.079	14.9147	15.0959	15.2877	15.1721	15.497	15.2665	0.148453	0.0976927	0.235785
	Q9Z2Z9	Glutamine--fructose-6-phosphate aminotransferase [isomerizing] 2	Gfpt2	16.0745	16.0491	16.4635	16.1791	16.1953	16.0268	16.0252	16.1601	16.2623	16.2548	-0.0464212	0.606549	0.788635
	P23591	GDP-L-fucose synthase	Gfus	17.3173	17.2965	17.118	17.0607	17.3921	17.2429	17.246	17.1921	17.0523	17.0338	-0.0834809	0.284988	0.500556
	Q8R0H9	ADP-ribosylation factor-binding protein GGA1	Gga1	14.9504	14.7447	14.9256	14.8164	14.9275	14.8683	14.8055	14.8896	14.882	14.9199	0.00010602	0.998073	0.999802
	Q6P5E6	ADP-ribosylation factor-binding protein GGA2	Gga2	15.8736	15.9021	15.8554	15.9512	15.9841	16.1651	16.0915	16.2796	15.9801	15.9034	0.17065	0.015718	0.0573024
	Q8BMI3	ADP-ribosylation factor-binding protein GGA3	Gga3	12.9626	12.8346	12.295	13.0027	12.7128	13.0964	12.5623	13.3041	12.5623	12.8103	0.105531	0.587411	0.775263
	Q923B0	Gamma-glutamylaminecyclotransferase	Ggact	14.9033	14.912	15.1693	14.9464	15.2111	14.8702	15.2093	14.9504	15.0279	14.8396	-0.048922	0.602714	0.785808
	Q9D7X8	Gamma-glutamylcyclotransferase	Ggct	18.0218	18.1769	18.3219	18.1345	18.3085	17.7486	17.8819	17.6865	17.867	18.0164	-0.352661	1.08306e-05	0.000100327
	Q9Z0L8	Gamma-glutamyl hydrolase	Ggh	14.7464	14.425	14.6433	14.3832	14.6345	14.7275	14.9135	14.6813	14.4623	14.6638	0.123188	0.218604	0.4201
	Q9WTN0	Geranylgeranyl pyrophosphate synthase	Ggps1	17.5998	17.6424	17.6878	17.6454	17.6438	17.8198	17.7849	17.8122	17.857	17.8359	0.178107	3.79033e-22	2.81892e-20
	Q9Z2A9	Glutathione hydrolase 5 proenzyme	Ggt5	17.6285	17.6262	17.9157	17.5967	17.8084	17.6285	17.7498	17.5315	17.8652	17.7534	-0.00943175	0.911595	0.960278
	Q99J23	GH3 domain-containing protein	Ghdc	15.5949	15.7601	15.6831	15.7361	15.7957	15.8562	15.9542	16.106	15.8309	15.8355	0.20255	0.00129781	0.00710453
	Q91VC9	Growth hormone-inducible transmembrane protein	Ghitm	16.6899	16.7989	16.321	16.61	16.4196	16.5781	16.5515	16.6814	16.5768	16.5455	0.0187538	0.836445	0.922961
	Q9D7M1	Glucose-induced degradation protein 8 homolog	Gid8	14.246	14.1104	13.7816	14.0058	13.7485	14.2175	13.7816	13.9789	13.8427	13.7073	-0.0728674	0.577769	0.767704
	Q99MR1	GRB10-interacting GYF protein 1	Gigyf1	14.573	14.1989	14.3771	14.375	14.3788	14.552	14.3203	14.3804	15.3009	14.3987	0.209929	0.271883	0.486567
	Q6Y7W8	GRB10-interacting GYF protein 2	Gigyf2	14.1766	14.3036	14.1886	14.3019	14.1934	14.3945	14.1788	13.9591	14.3325	14.1563	-0.0285673	0.725258	0.86144
	Q99JY3	GTPase IMAP family member 4	Gimap4	16.5724	16.5432	16.6425	16.2862	16.683	16.3968	16.5936	16.2608	16.3603	16.6014	-0.102865	0.286417	0.501703
	Q9Z0G0	PDZ domain-containing protein GIPC1	Gipc1	14.7023	14.4739	14.7702	14.6102	14.7596	14.6522	14.6102	14.9042	14.7816	14.4232	0.0110342	0.910554	0.959909
	Q68FF6	ARF GTPase-activating protein GIT1	Git1	15.0227	14.6615	14.4218	14.6406	14.625	14.7902	14.4442	14.8151	14.3883	14.5041	-0.0859544	0.515203	0.719553
	Q9JLQ2	ARF GTPase-activating protein GIT2	Git2	13.751	14.0839	13.8838	13.5893	13.8579	14.0723	13.8485	13.5347	14.1531	13.6802	0.0245616	0.862367	0.935698
	Q64516	Glycerol kinase	Gk	12.1892	12.6035	12.4283	12.2214	12.3405	12.3333	12.3995	12.3151	12.2795	12.8266	0.074225	0.5549	0.748784
	Q9JMB0	G kinase-anchoring protein 1	Gkap1	13.5985	13.3434	13.0885	13.364	13.1915	13.5653	13.4058	13.357	13.3466	13.0514	0.0280692	0.815254	0.911166
	P23780	Beta-galactosidase	Glb1	12.2022	11.7666	12.241	11.5998	11.7823	11.6749	12.1892	11.645	11.5531	11.9442	-0.117088	0.499258	0.706863
	Q61543	Golgi apparatus protein 1	Glg1	18.5709	18.6851	18.7112	18.6079	18.6315	18.8255	18.9675	18.8347	18.9717	18.9494	0.26846	9.85811e-11	2.0611e-09
	Q9CYL5	Golgi-associated plant pathogenesis-related protein 1	Glipr2	15.6497	15.5649	15.7435	15.5125	15.6787	15.5916	15.5481	15.3287	15.6143	15.5993	-0.093462	0.163658	0.344801
	Q9CPU0	Lactoylglutathione lyase	Glo1	20.5613	20.7032	20.846	20.5475	20.8608	20.5958	20.6956	20.7245	20.6417	20.6956	-0.0331015	0.640053	0.812314
	Q9CPV4	Glyoxalase domain-containing protein 4	Glod4	20.0461	20.1346	20.3508	20.1236	20.4117	20.2719	20.4219	20.3262	20.4746	20.4746	0.180512	0.0272869	0.0888401
	Q9QUH0	Glutaredoxin-1	Glrx	17.4012	17.5079	17.3536	17.3708	17.5177	17.0416	17.0842	17.05	16.9654	17.1561	-0.370791	1.41237e-15	5.44651e-14
	Q923X4	Glutaredoxin-2, mitochondrial	Glrx2	15.2093	15.2311	15.3948	15.232	15.2187	14.8037	15.1017	14.9135	15.1312	15.0166	-0.263838	0.000159259	0.00110253
	Q9CQM9	Glutaredoxin-3	Glrx3	18.5983	18.7364	18.6866	18.7757	18.7068	18.6203	18.6455	18.7053	18.7219	18.6513	-0.0319091	0.366555	0.584646
	Q80Y14	Glutaredoxin-related protein 5, mitochondrial	Glrx5	18.3299	18.232	18.35	18.2622	18.2051	17.9211	17.9047	17.8315	17.7965	18.0506	-0.374978	5.5419e-13	1.55114e-11
	D3Z7P3	Glutaminase kidney isoform, mitochondrial	Gls	17.1877	17.2336	17.2072	17.711	17.2691	17.2627	17.4659	17.6801	17.8133	17.3099	0.184661	0.201044	0.396003
	Q9JL62	Glycolipid transfer protein	Gltp	12.0763	11.9052	12.5132	11.645	11.9233	11.7171	11.9098	11.2382	11.7273	12.1508	-0.263967	0.202773	0.397603
	P26443	Glutamate dehydrogenase 1, mitochondrial	Glud1	20.6596	20.846	20.5888	20.6095	20.5495	20.5339	20.4415	20.3791	20.631	20.5833	-0.136935	0.0484465	0.14004
	P15105	Glutamine synthetase	Glul	19.2571	19.421	19.4431	19.2636	19.2515	19.3297	19.5587	19.2862	19.4294	19.4788	0.0893255	0.172444	0.356531
	Q922P9	Putative oxidoreductase GLYR1	Glyr1	14.3117	14.2841	14.4425	14.3479	14.2925	14.286	14.4232	14.1383	14.4095	14.5259	0.020821	0.774043	0.890039
	P01642	Ig kappa chain V-V region L7	Gm10881	13.6085	15.0344	14.2638	13.8361	14.375	13.5459	14.9989	14.4107	14.6024	15.5043	0.38887	0.340831	0.556752
	Q8K0C9	GDP-mannose 4,6 dehydratase	Gmds	13.6403	14.033	13.9974	13.7073	13.8857	13.9058	13.9935	13.8931	13.5138	14.0809	0.0246863	0.842555	0.927345
	Q9CQI3	Glia maturation factor beta	Gmfb	16.7542	16.7631	16.8449	16.6209	16.8511	16.8441	16.765	16.5948	16.7139	16.6963	-0.0440583	0.451024	0.665736
	Q922H4	Mannose-1-phosphate guanyltransferase alpha	Gmppa	16.683	16.8355	16.5535	16.8411	16.7631	16.708	16.6571	16.7733	16.8548	16.6332	-0.00997296	0.882028	0.943388
	Q8BTZ7	Mannose-1-phosphate guanyltransferase beta	Gmppb	16.4766	16.5322	16.2482	16.4554	16.2761	16.3333	16.2608	16.2937	16.4386	16.265	-0.0794243	0.226411	0.428929
	Q9DCZ1	GMP reductase 1	Gmpr	19.2994	19.3078	19.2431	19.1935	19.1748	18.8442	18.6934	18.8623	18.9849	18.8228	-0.402219	7.17328e-14	2.19671e-12
	Q99L27	GMP reductase 2	Gmpr2	14.1729	13.8906	14.3457	13.8931	14.2405	13.9615	13.6678	13.9286	14.1766	14.1921	-0.123279	0.355224	0.572893
	Q3THK7	GMP synthase [glutamine-hydrolyzing]	Gmps	18.3119	18.4014	18.4231	18.3933	18.3466	18.4372	18.4427	18.5005	18.5594	18.4546	0.103607	0.000706056	0.00415337
	P21278	Guanine nucleotide-binding protein subunit alpha-11	Gna11	17.7849	17.6375	17.6029	17.7098	17.5876	17.7129	17.5821	17.6979	17.4679	17.6375	-0.0448723	0.436574	0.652826
	P27601	Guanine nucleotide-binding protein subunit alpha-13	Gna13	17.9068	17.8819	17.9768	17.9068	18.0736	17.8779	17.8533	17.8483	17.8459	17.8739	-0.0893304	0.011922	0.0463524
	B2RSH2	Guanine nucleotide-binding protein G(i) subunit alpha-1	Gnai1	13.0749	12.8779	13.0696	13.039	12.4497	13.0528	13.4201	12.4815	13.1524	12.9289	0.104926	0.589894	0.776438
	P08752	Guanine nucleotide-binding protein G(i) subunit alpha-2	Gnai2	18.7913	18.8086	18.9921	18.7068	18.9152	18.7364	18.8999	18.6707	18.798	18.9567	-0.0304768	0.673151	0.833593
	Q9DC51	Guanine nucleotide-binding protein G(i) subunit alpha-3	Gnai3	14.8151	14.4218	14.6983	14.5445	14.3771	14.5847	14.552	14.5766	14.7999	14.3325	-0.00223315	0.983942	0.995428
	P18872	Guanine nucleotide-binding protein G(o) subunit alpha	Gnao1	15.1758	15.1076	14.9928	15.2439	15.0546	15.1863	15.2208	14.9912	14.6421	15.0357	-0.0997387	0.37299	0.590388
	P21279	Guanine nucleotide-binding protein G(q) subunit alpha	Gnaq	16.1561	15.8525	16.405	15.765	15.7758	16.4296	15.9786	15.655	15.3745	15.7978	-0.143794	0.50591	0.712406
	Q6R0H7	Guanine nucleotide-binding protein G(s) subunit alpha isoforms XLas	Gnas	19.3795	19.4066	19.421	19.3835	19.4097	19.4856	19.4237	19.4431	19.2977	19.5164	0.033248	0.386474	0.604018
	O70443	Guanine nucleotide-binding protein G(z) subunit alpha	Gnaz	13.7563	13.7828	13.7411	13.6856	13.8871	13.9658	13.8338	13.6947	13.4855	13.8186	-0.010887	0.900903	0.953854
	P62874	Guanine nucleotide-binding protein G(I)/G(S)/G(T) subunit beta-1	Gnb1	17.5463	17.6914	17.6244	17.5839	17.6937	17.62	17.676	17.5556	17.4731	17.6801	-0.0269525	0.580757	0.76985
	P62880	Guanine nucleotide-binding protein G(I)/G(S)/G(T) subunit beta-2	Gnb2	17.857	17.8133	18.0736	17.7859	17.9649	17.8901	18.0253	18.013	17.9244	18.0204	0.0757063	0.208643	0.406509
	P29387	Guanine nucleotide-binding protein subunit beta-4	Gnb4	13.5679	13.8231	13.7741	13.9125	14.0872	13.9103	14.1753	14.2491	13.7132	14.3678	0.250146	0.0874604	0.218065
	P61953	Guanine nucleotide-binding protein G(I)/G(S)/G(O) subunit gamma-11	Gng11	16.0093	15.9197	15.8293	15.7858	16.0447	15.9138	15.7804	15.7445	15.5594	15.859	-0.146323	0.062541	0.170913
	Q9DAS9	Guanine nucleotide-binding protein G(I)/G(S)/G(O) subunit gamma-12	Gng12	16.3198	16.137	16.2373	16.1546	16.2067	16.1766	16.2761	16.2415	16.0814	16.2751	-0.000959084	0.984457	0.995428
	Q80SZ7	Guanine nucleotide-binding protein G(I)/G(S)/G(O) subunit gamma-5	Gng5	16.1596	15.8823	15.9934	16.017	16.0252	16.2338	16.1265	16.3778	15.8293	16.1596	0.129894	0.195559	0.387692
	P36916	Guanine nucleotide-binding protein-like 1	Gnl1	15.3442	15.3009	15.2093	15.3187	15.4746	15.4752	15.4668	15.481	15.5014	15.3442	0.124178	0.0151741	0.0558278
	Q99LH1	Nucleolar GTP-binding protein 2	Gnl2	14.7742	14.9382	14.8599	14.7629	15.01	14.8239	14.9049	14.8292	14.8037	14.9803	-0.000585097	0.991907	0.996886
	Q8CI11	Guanine nucleotide-binding protein-like 3	Gnl3	14.9339	15.0644	14.9989	14.9779	15.0597	14.9042	15.0207	14.8498	15.1832	15.0057	-0.014208	0.819846	0.913791
	Q9QXF8	Glycine N-methyltransferase	Gnmt	13.8579	13.0554	12.8724	12.8519	12.2615	12.1892	12.7156	11.8859	12.6165	12.4557	-0.607237	0.0415307	0.124329
	P98192	Dihydroxyacetone phosphate acyltransferase	Gnpat	16.7252	16.6001	16.2321	16.6332	16.3861	16.5907	16.6465	16.4212	16.6642	16.4824	0.0456593	0.653292	0.821373
	O88958	Glucosamine-6-phosphate isomerase 1	Gnpda1	17.9898	18.0384	18.0601	18.0758	18.0082	17.6628	17.6727	17.6914	17.9008	17.8315	-0.28261	2.49702e-08	3.70355e-07
	Q9CRC9	Glucosamine-6-phosphate isomerase 2	Gnpda2	15.3255	15.2103	15.4546	15.1151	15.3786	15.1431	15.3686	15.1653	15.4923	15.3852	0.0141031	0.876233	0.940984
	Q9JK38	Glucosamine 6-phosphate N-acetyltransferase	Gnpnat1	11.9826	11.6167	12.3629	12.0137	12.1672	11.7006	12.214	12.3275	11.7772	12.5338	0.0820168	0.685267	0.841588
	Q8BFR4	N-acetylglucosamine-6-sulfatase	Gns	15.9948	15.9699	16.0529	15.971	15.9381	15.8726	15.9674	15.9554	15.8183	15.969	-0.0688092	0.0551914	0.155564
	Q921M4	Golgin subfamily A member 2	Golga2	16.6048	16.4427	16.4954	16.7129	16.4458	16.6395	16.6342	16.8799	16.8774	16.7535	0.216573	0.00394929	0.0184064
	P55937	Golgin subfamily A member 3	Golga3	17.1364	17.097	17.1111	17.2116	17.0906	17.3469	17.4223	17.4973	17.3952	17.3963	0.282258	1.32683e-17	6.27955e-16
	Q91VW5	Golgin subfamily A member 4	Golga4	17.5572	17.5391	17.4781	17.6787	17.5375	17.5526	17.6596	17.6937	17.9438	17.6408	0.139972	0.0568746	0.158761
	Q9QYE6	Golgin subfamily A member 5	Golga5	16.1167	16.0845	16.3411	16.1217	16.3562	16.3022	16.4352	15.9428	16.4306	16.5893	0.135979	0.274201	0.489034
	Q91W53	Golgin subfamily A member 7	Golga7	12.9342	12.9025	12.9342	13.2342	12.9025	12.7211	12.447	12.3368	12.9785	12.7438	-0.336058	0.0101454	0.0405348
	Q8BXA1	Golgi integral membrane protein 4	Golim4	8.86053	10.4949	10.4949	7.84815	10.6978	10.4492	10.0979	8.86053	4.73295	10.3125	-0.788641	0.516723	0.720563
	Q9CRA5	Golgi phosphoprotein 3	Golph3	14.0449	14.3987	14.0839	13.9724	14.0494	14.0466	14.1516	14.0603	14.2473	14.0839	0.00808913	0.922519	0.964664
	Q9CR60	Vesicle transport protein GOT1B	Golt1b	13.5708	13.1227	13.653	13.5819	13.7046	13.6377	13.4041	13.6905	13.655	13.4361	0.0380837	0.750733	0.876581
	Q8BH60	Golgi-associated PDZ and coiled-coil motif-containing protein	Gopc	13.1774	13.4532	13.1623	13.4635	13.2765	13.0554	13.3328	12.8618	12.6712	13.3022	-0.261888	0.0663414	0.178765
	Q91X51	Golgi reassembly-stacking protein 1	Gorasp1	13.8784	13.5595	13.7467	13.9591	13.6186	13.8505	13.9455	14.0772	13.8533	13.6126	0.115369	0.281204	0.496399
	Q99JX3	Golgi reassembly-stacking protein 2	Gorasp2	17.0109	16.9972	16.9694	16.8703	16.9536	17.1154	17.1512	17.0319	17.2072	17.0573	0.152323	0.000145594	0.00101468
	O88630	Golgi SNAP receptor complex member 1	Gosr1	14.6862	14.5974	14.4953	14.4218	14.5504	14.6628	14.8994	14.872	14.8683	14.8021	0.270688	1.2143e-05	0.000110134
	O35166	Golgi SNAP receptor complex member 2	Gosr2	14.2473	13.8311	13.8714	14.0795	14.0854	14.2387	14.4122	14.4953	14.2349	14.011	0.255457	0.0242726	0.0808983
	P05201	Aspartate aminotransferase, cytoplasmic	Got1	22.396	22.3658	22.4407	22.4544	22.4796	22.4796	22.4796	22.5389	22.3043	22.6582	0.0648219	0.285793	0.50099
	P05202	Aspartate aminotransferase, mitochondrial	Got2	22.5389	22.7819	22.7206	22.6272	22.7206	22.396	22.348	22.396	22.243	22.6272	-0.275782	0.000281983	0.00183271
	Q9WTK3	Glycosylphosphatidylinositol anchor attachment 1 protein	Gpaa1	17.5189	17.5684	17.4223	17.6647	17.45	17.5391	17.6647	17.69	17.6979	17.5201	0.0975388	0.092189	0.226065
	Q61586	Glycerol-3-phosphate acyltransferase 1, mitochondrial	Gpam	16.9128	17.0132	16.808	16.8906	16.8496	16.8496	16.8246	16.7563	16.912	16.7398	-0.0783868	0.0936927	0.228844
	Q8C0N2	Glycerol-3-phosphate acyltransferase 3	Gpat3	15.8771	15.9096	15.7623	15.6632	15.5854	15.9339	16.0802	16.0148	16.0639	15.9653	0.252107	0.000195085	0.00132069
	Q8K2C8	Glycerol-3-phosphate acyltransferase 4	Gpat4	14.3771	14.2947	14.1595	14.5426	14.3945	14.4866	14.375	14.4179	14.2925	14.3152	0.0238039	0.74099	0.871378
	A2A6A1	G patch domain-containing protein 8	Gpatch8	13.655	14.2387	14.171	14.1035	13.989	13.5045	14.0922	13.8415	13.9573	13.895	-0.173373	0.221619	0.423487
	Q9QZF2	Glypican-1	Gpc1	19.0387	18.9429	19.0449	19.0677	19.0755	19.1515	19.2176	19.3881	19.1198	18.9675	0.134973	0.0624511	0.170757
	P51655	Glypican-4	Gpc4	17.1548	16.9064	16.9536	16.8952	17.0788	17.1528	17.2004	17.2081	17.4103	17.0842	0.213403	0.00423862	0.0194588
	Q9R087	Glypican-6	Gpc6	11.7324	10.6641	11.1304	11.2316	10.9043	10.8894	10.7754	10.7832	11.4219	11.1981	-0.11898	0.588451	0.77539
	Q8C0L9	Glycerophosphocholine phosphodiesterase GPCPD1	Gpcpd1	18.5622	18.5983	18.5362	18.468	18.5622	17.9837	18.0204	18.1411	18.3073	18.1521	-0.424439	3.5177e-12	9.08967e-11
	P13707	Glycerol-3-phosphate dehydrogenase [NAD(+)], cytoplasmic	Gpd1	22.8992	22.8675	22.9401	22.7206	22.9653	22.3156	22.3263	22.4796	22.396	22.2852	-0.517972	7.33035e-21	5.02129e-19
	Q3ULJ0	Glycerol-3-phosphate dehydrogenase 1-like protein	Gpd1l	19.6036	19.614	19.6333	19.5982	19.6883	19.421	19.466	19.4097	19.4515	19.4559	-0.18665	1.77179e-21	1.26355e-19
	Q64521	Glycerol-3-phosphate dehydrogenase, mitochondrial	Gpd2	22.187	22.0779	22.2026	22.0673	22.1031	21.8151	21.859	21.9894	21.9777	21.8332	-0.232699	5.36102e-07	6.2443e-06
	Q8BUV3	Gephyrin	Gphn	19.4189	19.3216	19.3099	19.3601	19.2753	19.5661	19.5427	19.7383	19.5878	19.4172	0.233278	4.14533e-05	0.000334583
	P06745	Glucose-6-phosphate isomerase	Gpi	23.6165	23.6165	24.0289	23.6711	24.0289	23.3142	23.6711	23.7459	23.6711	23.6165	-0.188615	0.124644	0.282041
	Q9D1N2	Glycosylphosphatidylinositol-anchored high density lipoprotein-binding protein 1	Gpihbp1	16.0056	16.1519	15.921	15.9004	16.1018	15.9258	16.0598	15.8183	15.9948	15.9622	-0.0639628	0.313192	0.529204
	Q56A08	G-patch domain and KOW motifs-containing protein	Gpkow	12.1378	11.5929	12.1699	11.548	11.7722	12.0304	11.9476	11.4061	11.7585	11.8827	-0.0390744	0.819549	0.913791
	O70362	Phosphatidylinositol-glycan-specific phospholipase D	Gpld1	15.2927	15.2861	15.3502	15.0273	15.465	15.2577	15.3126	15.205	15.224	15.4214	-0.000119529	0.998832	1
	Q8VCE2	GPN-loop GTPase 1	Gpn1	10.472	10.0449	10.4801	10.2305	10.2074	10.7901	0.932704	10.3593	10.5844	10.0979	-1.7341	0.364018	0.581967
	Q8BPS4	Integral membrane protein GPR180	Gpr180	14.75	14.7717	14.5031	14.5289	14.5561	14.9714	15.0418	15.7917	15.2375	15.5902	0.704561	2.85915e-05	0.000240076
	Q8BS95	Golgi pH regulator	Gpr89	13.5634	13.5634	13.0027	13.7102	13.7064	13.776	13.9261	14.1072	13.7999	13.7597	0.364553	0.0125927	0.0483106
	Q8K3J9	G-protein coupled receptor family C group 5 member C	Gprc5c	13.653	13.173	13.6569	13.4323	13.3516	13.0661	13.4361	13.3125	13.2732	13.109	-0.21398	0.0619925	0.16986
	Q99LD4	COP9 signalosome complex subunit 1	Gps1	19.5407	19.7441	19.6005	19.6358	19.5257	19.6832	19.7232	19.8039	19.5486	19.6333	0.0690609	0.233869	0.438428
	Q921N8	G protein pathway suppressor 2	Gps2	13.0351	12.9074	12.8675	13.0213	12.6867	12.8389	12.885	13.1422	12.79	12.8875	0.00508778	0.953763	0.981835
	Q8QZR5	Alanine aminotransferase 1	Gpt	19.1999	19.3537	19.2019	19.2571	19.2543	18.9099	19.0241	18.8142	19.0122	19.0179	-0.297714	2.12731e-09	3.63107e-08
	Q8BGT5	Alanine aminotransferase 2	Gpt2	18.3795	18.2371	18.2955	18.3061	18.2634	17.5315	17.733	17.5626	17.7387	17.4973	-0.683704	1.93846e-33	2.72747e-31
	P11352	Glutathione peroxidase 1	Gpx1	17.9379	17.8797	18.1826	17.9937	18.0849	17.9122	18.2031	18.0865	17.9873	18.0955	0.0411722	0.573837	0.764626
	P46412	Glutathione peroxidase 3	Gpx3	18.8824	19.0011	19.4257	18.8928	19.365	18.8532	18.9552	18.6934	18.8362	19.2515	-0.195501	0.192172	0.38346
	O70325	Phospholipid hydroperoxide glutathione peroxidase	Gpx4	19.6256	19.6735	19.6314	19.6883	19.75	19.6998	19.9286	19.9472	19.8318	19.7699	0.161698	0.00185951	0.00970975
	Q99LJ6	Glutathione peroxidase 7	Gpx7	17.9671	17.9565	18.0937	17.9802	18.172	18.7453	18.7898	18.8127	18.565	18.5111	0.650877	2.87754e-18	1.51318e-16
	Q60760	Growth factor receptor-bound protein 10	Grb10	10.0112	2.79245	0	10.0979	0	10.608	6.73741	2.79245	4.73295	10.2305	2.43996	0.375266	0.592549
	Q9JLM9	Growth factor receptor-bound protein 14	Grb14	13.6905	13.7685	13.5428	13.7705	13.422	12.9328	13.0351	12.8266	13.0027	13.1638	-0.646653	2.20115e-13	6.6238e-12
	Q60631	Growth factor receptor-bound protein 2	Grb2	19.203	19.1089	19.1818	19.1386	19.1497	18.9441	18.9861	19.078	19.1794	18.9987	-0.119126	0.0078025	0.0327052
	Q91Z53	Glyoxylate reductase/hydroxypyruvate reductase	Grhpr	19.9655	19.8805	19.9154	19.8379	19.9418	19.8487	19.9384	19.9384	20.0439	19.8929	0.0242519	0.539563	0.737903
	Q8VD04	GRIP1-associated protein 1	Gripap1	15.8542	15.8266	15.6677	15.9397	15.8147	15.7897	15.8013	15.8949	15.8266	15.9054	0.023006	0.646121	0.816578
	Q99MK8	Beta-adrenergic receptor kinase 1	Grk2	15.992	15.8321	15.9004	16.0093	15.9096	16.1791	16.0845	15.9761	16.2919	16.0861	0.194847	0.00169688	0.00896848
	P28798	Progranulin	Grn	13.2796	13.1774	13.7636	13.4986	13.5877	13.4025	13.4814	13.5614	13.8023	13.9724	0.182614	0.22183	0.423487
	Q99LP6	GrpE protein homolog 1, mitochondrial	Grpel1	18.638	18.7875	18.5417	18.6594	18.6494	18.5947	18.4928	18.5067	18.6836	18.6959	-0.0604486	0.29628	0.512096
	Q8C5Q4	G-rich sequence factor 1	Grsf1	16.4026	16.3909	16.2536	16.4256	16.1744	16.2536	16.2436	16.1953	16.4196	16.3155	-0.0439254	0.481723	0.692584
	Q810D6	Glutamate-rich WD repeat-containing protein 1	Grwd1	15.8833	15.7769	15.9127	15.9827	15.9276	15.9173	15.9127	16.0529	15.8949	16.0711	0.0731065	0.151315	0.324709
	Q9EST1	Gasdermin-A	Gsdma	12.8618	14.4597	14.09	14.0676	12.9498	13.3846	12.0186	13.1057	12.1998	12.4497	-1.05409	0.0119355	0.0463704
	Q9D8T2	Gasdermin-D	Gsdmd	13.9286	13.4058	13.8119	13.7853	13.6947	13.8592	13.917	13.7411	13.553	13.6776	0.0242918	0.824288	0.916149
	Q2NL51	Glycogen synthase kinase-3 alpha	Gsk3a	17.5079	17.4448	17.4489	17.3512	17.5189	17.2864	17.2498	17.2691	17.3559	17.3088	-0.160343	4.54154e-06	4.55034e-05
	Q9WV60	Glycogen synthase kinase-3 beta	Gsk3b	18.5688	18.7505	18.7032	18.6792	18.6914	18.5444	18.6695	18.5531	18.7995	18.7391	-0.017529	0.764694	0.88388
	P13020	Gelsolin	Gsn	20.4051	20.2089	20.6984	20.1803	20.5958	20.2798	20.3434	20.3321	20.0668	20.5958	-0.0941238	0.478662	0.689708
	Q8R050	Eukaryotic peptide chain release factor GTP-binding subunit ERF3A	Gspt1	19.3548	19.3136	19.3255	19.3415	19.3039	19.3337	19.3835	19.3678	19.3448	19.3066	0.0194098	0.231873	0.436653
	P47791	Glutathione reductase, mitochondrial	Gsr	19.5587	19.4905	19.5023	19.3995	19.5587	19.5257	19.5257	19.8454	19.5785	19.8304	0.159193	0.0425309	0.126451
	P51855	Glutathione synthetase	Gss	17.7983	17.7701	17.8331	17.8142	17.7498	17.5839	17.5583	17.6345	17.5016	17.5598	-0.225473	7.5277e-18	3.66254e-16
	P30115	Glutathione S-transferase A3	Gsta3	18.5311	18.2195	18.287	18.2271	18.0723	17.3676	17.8104	17.2183	17.3124	17.7289	-0.779855	2.53549e-08	3.74994e-07
	P24472	Glutathione S-transferase A4	Gsta4	18.3085	18.3975	18.1626	18.1769	18.3795	17.7098	17.571	17.5876	17.4851	17.8551	-0.643299	2.09381e-15	7.89881e-14
	Q9DCM2	Glutathione S-transferase kappa 1	Gstk1	19.8593	19.8013	19.7482	19.8291	19.7921	19.8304	19.8619	19.8076	19.7964	19.9898	0.051241	0.196112	0.38849
	P10649	Glutathione S-transferase Mu 1	Gstm1	21.1214	21.0169	21.2576	20.9205	21.3005	20.9014	21.0028	21.0498	21.0072	20.9857	-0.133999	0.0756915	0.197124
	P15626	Glutathione S-transferase Mu 2	Gstm2	21.1252	20.9518	21.1252	20.8252	21.1685	21.2658	21.4402	21.4993	21.33	21.352	0.338299	1.16806e-05	0.000106496
	Q8R5I6	Glutathione S-transferase Mu 4	Gstm4	18.3693	18.4104	18.5622	18.3625	18.6851	18.2352	18.3073	18.2402	18.172	18.2764	-0.231684	0.000552325	0.00335806
	P48774	Glutathione S-transferase Mu 5	Gstm5	19.9066	20.0182	20.0012	19.8405	20.4362	19.6735	19.7819	19.783	19.5602	19.7052	-0.339785	0.00239184	0.0119615
	Q80W21	Glutathione S-transferase Mu 7	Gstm7	15.0867	15.2552	15.0394	15.2861	15.2356	15.1076	15.0077	15.2276	14.8541	15.5594	-0.0293231	0.819884	0.913791
	O09131	Glutathione S-transferase omega-1	Gsto1	20.2372	20.2719	20.1415	20.1548	20.3911	20.3415	20.2562	19.9836	20.2234	20.5175	0.0251419	0.797167	0.901598
	P19157	Glutathione S-transferase P 1	Gstp1	20.218	20.0345	20.4316	20.0602	20.4482	20.0215	20.1755	20.1939	20.2306	20.1387	-0.0864355	0.36329	0.581545
	Q64471	Glutathione S-transferase theta-1	Gstt1	16.8682	16.8548	17.0038	16.6624	16.7838	16.7733	16.7455	16.815	16.9618	16.8668	-0.00213043	0.974901	0.99214
	Q61133	Glutathione S-transferase theta-2	Gstt2	14.161	14.2368	14.1847	14.171	14.1666	13.9681	14.3883	14.0872	14.1275	14.15	-0.0397756	0.569837	0.760125
	Q99L20	Glutathione S-transferase theta-3	Gstt3	16.3333	16.5269	16.5245	16.5819	16.5171	16.3571	16.5226	16.3875	16.547	16.6509	-0.00369103	0.957152	0.982827
	Q9WVL0	Maleylacetoacetate isomerase	Gstz1	18.9999	18.9849	18.9494	18.8402	18.8294	19.0329	19.1223	18.9987	18.8896	19.1775	0.123454	0.0452116	0.132678
	Q8BW56	Glycosyltransferase-like domain-containing protein 1	Gtdc1	14.6554	14.7629	14.5313	14.6638	14.5277	14.5812	14.5812	14.4851	14.7187	14.425	-0.0699902	0.295523	0.511127
	Q80ZM7	Transcription initiation factor IIA subunit 2	Gtf2a2	8.92066	2.79245	10.0112	9.9868	6.73741	0	8.86053	10.2074	4.73295	9.9868	-0.932149	0.695691	0.846405
	P62915	Transcription initiation factor IIB	Gtf2b	11.7858	11.9476	11.8028	11.8573	12.3031	12.0647	12.3118	12.0304	12.2891	12.2268	0.245224	0.0277755	0.0900928
	Q8R0A0	General transcription factor IIF subunit 2	Gtf2f2	14.3325	14.4136	14.4466	14.2368	14.1516	14.4501	14.3078	15.1063	14.3386	15.3303	0.390392	0.0761655	0.197863
	Q9ESZ8	General transcription factor II-I	Gtf2i	17.4489	17.3889	17.4511	17.3395	17.4891	17.2856	17.3724	17.3041	17.3419	17.4448	-0.0737521	0.0559138	0.156981
	Q8BL74	General transcription factor 3C polypeptide 2	Gtf3c2	13.0916	13.364	13.6045	13.0885	12.8056	13.0849	13.0528	13.173	12.748	13.0661	-0.165893	0.281456	0.496529
	Q8BMQ2	General transcription factor 3C polypeptide 4	Gtf3c4	11.2209	11.2485	10.8123	11.0174	10.9858	10.4218	11.2382	10.8123	4.73295	11.4268	-1.33058	0.292113	0.508098
	O08582	GTP-binding protein 1	Gtpbp1	16.7978	16.7139	16.7469	16.8215	16.7398	16.7535	16.7503	16.8156	16.8215	16.7161	0.00742616	0.793716	0.900594
	Q99ME9	GTP-binding protein 4	Gtpbp4	15.0357	15.1053	15.2375	15.1104	15.076	15.0827	15.4154	15.0896	14.9561	15.1633	0.0284556	0.732815	0.866861
	Q9CY28	GTP-binding protein 8	Gtpbp8	11.2152	10.9594	11.0378	10.7074	11.1506	11.4718	11.1425	11.6167	10.9769	10.6433	0.15614	0.423987	0.640391
	Q9ERL9	Guanylate cyclase soluble subunit alpha-1	Gucy1a1	13.043	12.8245	12.7618	12.8266	13.296	13.1884	12.8266	13.039	12.7317	13.0281	0.0123672	0.923028	0.964664
	O54865	Guanylate cyclase soluble subunit beta-1	Gucy1b1	15.8511	16.0121	15.9197	15.8833	15.9736	15.7821	15.8355	15.804	15.7361	15.9736	-0.101716	0.0408411	0.123115
	Q8C3X4	Translation factor Guf1, mitochondrial	Guf1	16.5704	16.6332	16.4517	16.617	16.4766	16.3269	16.0734	16.3737	16.2303	16.2513	-0.298657	2.22615e-06	2.34128e-05
	Q64520	Guanylate kinase	Guk1	17.0184	17.0892	16.7733	17.0842	16.9831	17.0852	17.11	17.1477	16.985	17.1036	0.0966817	0.129717	0.289836
	P12265	Beta-glucuronidase	Gusb	14.1049	14.2205	14.5906	14.2106	14.0772	14.3019	14.1292	13.9184	14.2725	14.2685	-0.0626417	0.59061	0.777032
	Q80SU7	Interferon-induced very large GTPase 1	Gvin1	16.1679	16.1115	16.1327	15.8959	16.2751	15.9665	16.2937	16.1425	16.2637	16.1202	0.0407253	0.632037	0.808501
	Q9R062	Glycogenin-1	Gyg1	19.6266	19.5317	19.3766	19.5069	19.3379	19.582	19.4674	19.5486	19.5504	19.1921	-0.00785962	0.929559	0.96671
	Q78HU7	Glycophorin-C	Gypc	14.2491	14.5096	14.4992	14.0076	14.0317	13.9694	14.0854	13.6476	14.2509	14.1049	-0.247791	0.0952276	0.231661
	Q9Z1E4	Glycogen [starch] synthase, muscle	Gys1	21.8526	21.8211	21.6469	21.8974	21.6649	21.914	21.8332	21.9043	21.8332	21.7502	0.0704188	0.23118	0.435855
	P10922	Histone H1.0	H1-0	21.2489	21.1252	21.3005	21.2022	21.5658	21.2099	21.3978	21.2359	21.0374	21.4746	-0.0173933	0.87109	0.939302
	P43275	Histone H1.1	H1-1	15.2248	15.1707	15.5311	15.0019	15.5159	15.0357	15.4904	14.8866	15.4703	15.232	-0.0658778	0.67435	0.834085
	P15864	Histone H1.2	H1-2	18.4821	18.2282	18.4937	18.0937	18.551	18.2519	18.372	18.1612	18.3693	18.3819	-0.062473	0.527014	0.727755
	P43277	Histone H1.3	H1-3	22.6012	22.4544	22.7819	22.4279	22.9401	22.5138	22.6272	22.5138	22.5138	22.6012	-0.0871355	0.387693	0.605197
	P43274	Histone H1.4	H1-4	17.5454	17.4614	17.5583	17.4301	17.6557	17.3311	17.4397	17.5643	17.3272	17.6828	-0.0611875	0.441327	0.657177
	P43276	Histone H1.5	H1-5	17.8122	17.7739	18.0218	17.8298	17.9514	17.5967	17.8751	17.5463	18.0658	17.8933	-0.0823989	0.446307	0.66141
	P01910	H-2 class II histocompatibility antigen, A-K alpha chain	H2-Aa	13.9455	13.9479	14.3678	14.0854	14.3203	13.5614	14.0246	13.895	14.286	14.0466	-0.170681	0.251401	0.460357
	P14483	H-2 class II histocompatibility antigen, A beta chain	H2-Ab1	14.8944	15.4076	15.6082	15.3094	15.1953	14.8187	15.687	15.304	15.481	15.0691	-0.0110285	0.954408	0.981835
	C0HKE3	Histone H2A type 1-D	H2ac7	17.2627	17.1631	17.5057	17.0829	17.3754	16.9009	17.2568	16.916	17.4	17.0218	-0.178851	0.148869	0.321716
	P27661	Histone H2AX	H2ax	20.3098	20.2396	20.5067	20.229	20.6122	20.2089	20.3262	20.3169	19.9969	20.4415	-0.121382	0.257424	0.468092
	P0C0S6	Histone H2A.Z	H2az1	17.6081	17.3311	17.6801	17.4511	17.7008	17.3809	17.575	17.2116	17.6787	17.4645	-0.0921178	0.390009	0.607301
	P10854	Histone H2B type 1-M	H2bc14	20.5112	20.4482	20.6596	20.4482	20.5833	20.3911	20.4846	20.4717	20.4642	20.5686	-0.0540835	0.276403	0.491782
	Q64524	Histone H2B type 2-E	H2bc21	16.5643	16.1744	16.3811	16.2812	16.409	16.4458	16.2067	16.3449	16.0845	16.3036	-0.0849031	0.344018	0.56055
	Q8CGP0	Histone H2B type 3-B	H2bu1	17.8278	17.7816	17.9972	17.7421	17.9379	17.6505	17.8055	17.6146	18.3256	17.9068	0.00326986	0.980873	0.994642
	P01899	H-2 class I histocompatibility antigen, D-B alpha chain	H2-D1	16.4517	16.371	16.4927	16.2321	16.3801	16.2972	16.4397	16.1729	16.5226	16.3533	-0.0283581	0.703924	0.851707
	P18468	H-2 class II histocompatibility antigen, I-A beta chain	H2-Eb1	14.0226	14.5712	14.3728	14.3909	14.4992	14.1414	14.1236	14.8522	13.9411	14.7759	-0.00448306	0.982876	0.995428
	P01901	H-2 class I histocompatibility antigen, K-B alpha chain	H2-K1	16.5205	16.7035	16.7873	16.4306	16.7509	16.5634	16.8762	16.4397	16.4969	16.7203	-0.0192623	0.855147	0.931164
	P01898	H-2 class I histocompatibility antigen, Q10 alpha chain	H2-Q10	15.3803	15.304	15.6965	15.2248	15.4779	14.9627	15.2152	15.4703	15.0975	15.312	-0.205156	0.0856063	0.215715
	P02301	Histone H3.3C	H3-5	20.5797	20.6827	20.8209	20.6682	20.9277	20.6417	20.7032	20.772	20.3986	20.8722	-0.0582921	0.562233	0.754288
	P68433	Histone H3.1	H3c1; H3c10; H3c11; H3c8	15.4518	15.3176	15.6928	15.3468	15.4421	15.3209	15.4878	15.2011	15.0896	15.4531	-0.139705	0.162204	0.342518
	P62806	Histone H4	H4c1; H4c11; H4c12; H4c14; H4c2; H4c3; H4c4; H4c6; H4c8; H4c9; H4f16; Hist1h4m	21.6257	21.6469	21.8751	21.7502	22.0156	21.7749	21.8974	21.8463	21.7292	22.0591	0.078672	0.396944	0.613202
	Q8CFX1	GDH/6PGL endoplasmic bifunctional protein	H6pd	18.6315	18.4468	18.5462	18.6267	18.6568	18.5764	18.7112	18.8496	18.8255	18.6455	0.140018	0.0305208	0.0970626
	Q9QY80	Very-long-chain (3R)-3-hydroxyacyl-CoA dehydratase 1	Hacd1	18.4602	18.3256	18.2451	18.3806	18.2413	18.2608	18.1377	18.3604	18.1769	18.0437	-0.134647	0.0480789	0.139287
	Q9D3B1	Very-long-chain (3R)-3-hydroxyacyl-CoA dehydratase 2	Hacd2	12.8467	13.1121	13.1793	12.3202	12.7258	13.0027	13.5045	13.132	12.6616	13.2987	0.283032	0.176305	0.36173
	Q8K2C9	Very-long-chain (3R)-3-hydroxyacyl-CoA dehydratase 3	Hacd3	17.2874	16.9331	17.1468	17.0184	17.1456	17.3272	17.5057	17.458	17.552	17.1968	0.301676	0.000678421	0.00402144
	Q61425	Hydroxyacyl-coenzyme A dehydrogenase, mitochondrial	Hadh	21.7194	21.8151	21.4402	21.6543	21.6734	21.065	20.9395	20.7944	21.0613	21.1763	-0.653203	3.24191e-13	9.53525e-12
	Q8BMS1	Trifunctional enzyme subunit alpha, mitochondrial	Hadha	21.9585	21.9585	21.4472	21.786	21.5813	22.0299	21.8151	21.8751	22.1031	21.9404	0.20639	0.071361	0.188773
	Q99JY0	Trifunctional enzyme subunit beta, mitochondrial	Hadhb	21.7292	21.7603	21.33	21.607	21.5049	21.8662	21.6833	21.7502	21.8151	21.7092	0.178517	0.0367971	0.112981
	Q99KB8	Hydroxyacylglutathione hydrolase, mitochondrial	Hagh	18.9904	18.9999	18.9999	18.9241	19.0709	18.6743	18.6668	18.5871	18.7112	18.7574	-0.3177	3.1144e-18	1.60531e-16
	Q9DB32	Hydroxyacylglutathione hydrolase-like protein	Haghl	15.2375	15.4703	15.3731	15.4276	15.6799	15.5877	15.789	15.6715	15.4878	15.5031	0.170141	0.0624071	0.170726
	P35492	Histidine ammonia-lyase	Hal	14.2622	14.8841	15.1017	14.791	14.1292	14.3479	13.4126	13.8871	13.8382	13.6856	-0.799374	0.000928371	0.00528208
	Q61035	Histidine--tRNA ligase, cytoplasmic	Hars1	20.1157	20.1415	20.0064	20.0762	20.0532	19.971	19.9836	20.0276	20.1444	19.9883	-0.0556453	0.160368	0.339657
	Q99KK9	Histidine--tRNA ligase, mitochondrial	Hars2	15.2439	15.2811	14.9779	15.3209	15.1444	14.9699	14.9504	15.0888	15.1953	15.0344	-0.145881	0.0538485	0.152439
	P01942	Hemoglobin subunit alpha	Hba	22.7587	22.5676	23.1194	22.8992	23.1194	22.8675	23.2347	22.8424	22.348	23.1194	-0.0104898	0.955101	0.981883
	P02088	Hemoglobin subunit beta-1	Hbb-b1	23.0699	22.8992	23.2347	23.0699	23.2347	22.8227	23.3704	22.7431	22.7819	23.0699	-0.144071	0.28051	0.495879
	P02104	Hemoglobin subunit epsilon-Y2	Hbb-y	14.6388	14.3386	14.7902	14.2796	14.6965	14.3418	15.1063	14.5966	14.4425	14.54	0.0567194	0.733748	0.867674
	Q69ZS7	HBS1-like protein	Hbs1l	18.7943	18.741	18.7068	18.8473	18.6836	18.6879	18.6608	18.6819	18.773	18.5894	-0.0759839	0.0691928	0.184538
	P53702	Holocytochrome c-type synthase	Hccs	17.9873	17.8731	17.6815	17.9863	17.8347	17.8762	17.7882	17.7678	17.7534	17.8055	-0.0743817	0.218901	0.420515
	Q61191	Host cell factor 1	Hcfc1	16.8186	16.8335	16.8985	16.7469	16.8864	16.847	16.8369	16.9064	16.8005	16.8369	0.00880692	0.783679	0.896058
	P49710	Hematopoietic lineage cell-specific protein	Hcls1	15.5295	15.5577	16.1082	15.5444	15.8581	15.2506	15.7082	15.5245	15.812	15.6978	-0.120948	0.42378	0.640391
	O09106	Histone deacetylase 1	Hdac1	15.8986	15.9235	16.1069	15.8782	16.2338	15.8494	15.977	15.9039	15.9096	16.0244	-0.0753585	0.321167	0.536584
	P70288	Histone deacetylase 2	Hdac2	16.3047	16.3067	16.5666	16.3375	16.5352	16.4586	16.483	16.2676	16.3322	16.5308	0.00430512	0.954869	0.981838
	Q6NZM9	Histone deacetylase 4	Hdac4	13.1989	12.8575	12.9672	12.8813	13.0366	13.132	12.7743	12.3822	13.3041	12.8927	-0.0912212	0.591135	0.777134
	Q9Z2V5	Histone deacetylase 6	Hdac6	14.1351	14.1207	14.0486	14.0395	14.2368	14.2248	14.246	14.1578	13.8931	14.1191	0.0120282	0.868022	0.9389
	Q8VH37	Histone deacetylase 8	Hdac8	13.1831	13.1524	13.26	13.0046	13.3041	12.9224	12.9328	13.1121	13.396	13.073	-0.0935539	0.350165	0.567369
	Q3SXD3	5'-deoxynucleotidase HDDC2	Hddc2	16.038	16.038	16.1226	16.0159	16.3737	16.1519	16.2451	15.8823	16.2253	16.1601	0.0153005	0.869572	0.938962
	P51859	Hepatoma-derived growth factor	Hdgf	18.5121	18.5246	18.5672	18.4884	18.641	18.6396	18.7364	18.8026	18.49	18.7605	0.139145	0.0246143	0.0817233
	Q3UMU9	Hepatoma-derived growth factor-related protein 2	Hdgfl2	16.3442	16.9349	16.8876	16.6963	16.8597	17.118	16.5405	16.7072	16.4328	16.5269	-0.0794529	0.624846	0.802047
	Q9JMG7	Hepatoma-derived growth factor-related protein 3	Hdgfl3	16.2862	16.1977	16.5852	16.3054	16.534	16.35	16.3831	16.4328	16.3927	16.7925	0.0885446	0.425335	0.641768
	Q3UGR5	Haloacid dehalogenase-like hydrolase domain-containing protein 2	Hdhd2	19.3951	19.3255	19.5785	19.3152	19.664	19.1637	19.2442	19.1303	19.1839	19.2895	-0.253372	0.00084271	0.0048638
	Q9CYW4	Haloacid dehalogenase-like hydrolase domain-containing protein 3	Hdhd3	14.3285	14.2652	14.0996	13.9935	14.1404	13.8065	14.3152	13.7102	13.9153	14.0283	-0.210297	0.0806031	0.2061
	Q91WM2	Haloacid dehalogenase-like hydrolase domain-containing 5	Hdhd5	17.7051	17.8459	17.5892	17.6557	17.5892	17.6667	17.5526	17.5241	17.5112	17.6717	-0.091756	0.119823	0.273595
	Q8VDJ3	Vigilin	Hdlbp	19.9898	19.9472	19.9286	20.0247	19.9472	19.9576	19.9523	19.978	19.9442	19.9499	-0.0111121	0.546449	0.743353
	Q8BQM4	HEAT repeat-containing protein 3	Heatr3	15.2492	15.4364	15.2276	15.5422	15.3187	15.4726	15.1374	15.3369	15.3755	15.4257	-0.00517686	0.950164	0.979322
	Q9R257	Heme-binding protein 1	Hebp1	15.1601	15.6396	15.4746	14.573	15.8648	15.5716	16.2482	14.7931	15.4995	15.5808	0.196207	0.54171	0.739613
	Q69ZR2	E3 ubiquitin-protein ligase HECTD1	Hectd1	19.9619	20.0276	19.8487	20.0786	19.868	20.037	19.9597	20.1845	19.9384	19.9418	0.0553231	0.390156	0.607301
	Q3U487	E3 ubiquitin-protein ligase HECTD3	Hectd3	13.9135	13.8065	13.5914	13.5114	13.6802	13.3998	13.6207	13.7918	13.5852	13.899	-0.0413113	0.713954	0.856416
	Q2VPA6	Helicase POLQ-like	Helq	18.1137	18.1695	18.0007	17.5269	18.0231	17.6727	17.2744	17.7593	17.0761	16.9704	-0.616165	0.00153879	0.00825019
	Q6PAV2	Probable E3 ubiquitin-protein ligase HERC4	Herc4	17.6998	17.7584	17.6486	17.8104	17.7828	18.0082	17.9548	18.0191	18.0506	17.8068	0.227908	1.2198e-05	0.000110248
	Q9JJK5	Homocysteine-responsive endoplasmic reticulum-resident ubiquitin-like domain member 1 protein	Herpud1	11.8223	12.1813	12.2064	12.248	11.9375	12.1167	12.0604	11.6981	11.8709	12.0463	-0.120577	0.290097	0.505605
	P29416	Beta-hexosaminidase subunit alpha	Hexa	17.0938	16.9319	17.1928	17.0625	17.0465	17.0349	17.1364	17.1238	17.3576	17.1343	0.0918791	0.176506	0.36173
	P20060	Beta-hexosaminidase subunit beta	Hexb	17.7396	17.6531	17.9671	17.8483	17.9742	17.7266	17.8278	17.8498	17.7839	17.9037	-0.0181221	0.794846	0.900733
	Q3U4H6	Hexosaminidase D	Hexd	14.9256	15.1863	14.8037	15.2111	14.9936	14.9382	14.9164	15.2784	15.0077	14.6684	-0.062244	0.617959	0.797692
	Q8R409	Protein HEXIM1	Hexim1	13.132	12.8436	12.8245	12.5623	12.939	13.1359	12.8519	12.4283	12.7787	12.7211	-0.0771077	0.598691	0.782718
	Q99LI8	Hepatocyte growth factor-regulated tyrosine kinase substrate	Hgs	18.1506	17.9514	17.9261	18.0144	17.897	18.0437	18.0164	18.0924	18.0555	18.0191	0.0575147	0.22234	0.423993
	Q9D1G3	Protein-cysteine N-palmitoyltransferase HHAT-like protein	Hhatl	20.772	20.6368	20.6122	20.7327	20.7413	21.1449	21.3692	21.4842	21.4292	21.0072	0.587963	8.77583e-10	1.56462e-08
	Q99L13	3-hydroxyisobutyrate dehydrogenase, mitochondrial	Hibadh	19.0502	19.2458	18.8109	19.0348	18.9881	19.032	18.8109	18.6668	19.24	19.0047	-0.07507	0.533049	0.732784
	Q8QZS1	3-hydroxyisobutyryl-CoA hydrolase, mitochondrial	Hibch	20.7327	20.7459	20.7493	20.6888	20.7907	20.729	20.7781	20.7032	20.6682	20.9395	0.0221425	0.659339	0.82572
	Q8BLR9	Hypoxia-inducible factor 1-alpha inhibitor	Hif1an	17.867	17.9305	18.0082	17.9898	17.9548	18.0676	18.1603	18.2608	18.0082	18.1449	0.178288	0.00032639	0.00208746
	Q9DD02	Protein Hikeshi	Hikeshi	16.35	16.5724	16.4	16.5046	16.5432	16.6197	16.5171	16.4904	16.4102	16.5634	0.0461177	0.403718	0.618831
	P70349	Adenosine 5'-monophosphoramidase HINT1	Hint1	20.6774	20.6984	21.0127	20.5797	20.9351	20.6066	20.772	20.6888	20.7212	20.8608	-0.0508038	0.583156	0.771515
	Q9D0S9	Adenosine 5'-monophosphoramidase HINT2	Hint2	15.8876	15.5234	15.5058	15.7705	15.4797	15.587	15.2552	15.1623	15.5273	15.4752	-0.231994	0.0457182	0.133713
	Q9CPS6	Adenosine 5'-monophosphoramidase HINT3	Hint3	17.2371	17.3231	17.1727	17.3209	17.2108	17.4549	17.4645	17.6582	17.4207	17.3144	0.209604	0.000922236	0.00525291
	Q8VD75	Huntingtin-interacting protein 1	Hip1	15.7018	15.6842	15.8277	16.0244	15.7435	15.8025	15.84	15.9021	15.8628	15.8782	0.0608088	0.345353	0.561944
	Q9JKY5	Huntingtin-interacting protein 1-related protein	Hip1r	13.8047	14.244	14.1086	13.9763	13.7788	13.6085	13.796	13.5331	13.8119	13.7563	-0.28133	0.00712347	0.0303143
	P17710	Hexokinase-1	Hk1	18.2806	18.2634	18.318	18.2031	18.3008	18.3028	18.3246	18.0616	18.4257	18.3197	0.013679	0.829429	0.919508
	O08528	Hexokinase-2	Hk2	21.8211	21.7092	21.7194	21.7749	21.8151	21.7502	21.737	21.7012	21.7194	21.6257	-0.0612491	0.0556485	0.156634
	Q3TRM8	Hexokinase-3	Hk3	11.4326	11.1897	11.9233	11.7983	11.3701	11.2382	11.9	11.5929	12.4557	11.3034	0.155253	0.553042	0.747466
	Q920N2	Biotin--protein ligase	Hlcs	16.3737	16.2623	16.2761	16.2278	16.4442	16.3067	16.2415	16.1809	16.3665	16.4586	-0.0059942	0.923849	0.964705
	Q9D8V0	Minor histocompatibility antigen H13	Hm13	15.2552	15.6194	15.6177	15.3176	15.6168	15.7188	15.8663	15.7991	15.6898	15.7407	0.277606	0.00154072	0.00825204
	P22907	Porphobilinogen deaminase	Hmbs	17.4448	17.4	17.4731	17.5057	17.4	17.3073	17.2608	17.3833	17.3311	17.336	-0.121009	2.54564e-05	0.000216192
	P17095	High mobility group protein HMG-I/HMG-Y	Hmga1	17.9649	18.1358	18.1798	18.1196	18.283	18.1769	18.0577	18.1808	17.7555	18.3975	-0.022929	0.844581	0.927809
	P63158	High mobility group protein B1	Hmgb1	20.7944	20.6545	20.9518	20.6447	20.9976	20.6796	20.8377	20.6984	20.7628	20.846	-0.0437029	0.588617	0.77539
	P30681	High mobility group protein B2	Hmgb2	17.7498	17.6853	17.9396	17.6658	17.8884	17.6557	17.8331	17.772	17.5684	17.8591	-0.0481255	0.535067	0.734976
	O54879	High mobility group protein B3	Hmgb3	13.8382	13.6066	14.2491	13.9991	14.0132	13.9153	14.3588	13.917	14.0977	14.1363	0.143785	0.284302	0.500132
	P38060	Hydroxymethylglutaryl-CoA lyase, mitochondrial	Hmgcl	18.6726	18.6367	18.4928	18.6223	18.5311	18.6594	18.5267	18.551	18.5531	18.5905	-0.0149327	0.71592	0.857193
	Q8JZK9	Hydroxymethylglutaryl-CoA synthase, cytoplasmic	Hmgcs1	15.2152	14.9827	15.0546	15.067	15.1623	14.6543	14.9319	14.6702	14.6771	14.9746	-0.314746	0.000116431	0.000826932
	P54869	Hydroxymethylglutaryl-CoA synthase, mitochondrial	Hmgcs2	14.5426	13.422	13.6377	13.8186	12.5509	13.1422	13.553	12.8575	13.0885	12.6527	-0.535583	0.131892	0.293558
	P18608	Non-histone chromosomal protein HMG-14	Hmgn1	16.7236	16.7072	16.9996	16.6146	17.0287	16.7509	16.8293	16.691	16.5034	16.9684	-0.0660924	0.560734	0.753098
	P09602	Non-histone chromosomal protein HMG-17	Hmgn2	16.8566	16.3934	16.8431	16.1929	16.82	16.5624	16.6814	16.4603	16.8411	16.6425	0.0163332	0.914235	0.961323
	Q9DCB1	High mobility group nucleosome-binding domain-containing protein 3	Hmgn3	15.4093	15.1653	15.5754	15.2452	15.4411	15.3457	15.3768	15.1431	15.2152	15.5148	-0.0481363	0.621639	0.800102
	Q9JL35	High mobility group nucleosome-binding domain-containing protein 5	Hmgn5	16.5269	16.437	16.73	16.3689	16.6955	16.6858	16.8228	16.6354	16.6285	17.0184	0.206536	0.0431968	0.128138
	P14901	Heme oxygenase 1	Hmox1	14.7629	14.8498	14.8498	14.8565	14.5654	14.5015	14.5365	14.8442	14.5579	14.3771	-0.213446	0.0244717	0.0814577
	O70252	Heme oxygenase 2	Hmox2	18.3061	18.257	18.2806	18.3283	18.3268	18.3197	18.3975	18.3933	18.4026	18.2504	0.0529442	0.106241	0.251832
	Q91VF2	Histamine N-methyltransferase	Hnmt	17.0721	17.121	16.9215	16.7848	16.977	16.2311	16.2142	16.0814	16.1651	16.2253	-0.791847	9.25266e-34	1.37627e-31
	Q9CX86	Heterogeneous nuclear ribonucleoprotein A0	Hnrnpa0	16.9495	16.8156	17.0338	16.9304	17.097	16.8394	17.0261	17.0737	16.9684	16.8731	-0.00910094	0.889178	0.946252
	P49312	Heterogeneous nuclear ribonucleoprotein A1	Hnrnpa1	16.8253	16.7117	16.828	16.7503	16.8762	16.6135	16.719	16.5936	16.7035	16.6934	-0.133708	0.000609339	0.00366731
	O88569	Heterogeneous nuclear ribonucleoproteins A2/B1	Hnrnpa2b1	21.1828	21.2099	21.4292	21.2099	21.5281	21.2287	21.607	21.2576	21.2704	21.5755	0.0758837	0.485974	0.695623
	Q8BG05	Heterogeneous nuclear ribonucleoprotein A3	Hnrnpa3	20.082	19.9817	20.1803	19.924	20.218	20.0182	20.1921	19.9032	20.2146	20.1972	0.0278652	0.738595	0.870283
	Q99020	Heterogeneous nuclear ribonucleoprotein A/B	Hnrnpab	18.9241	18.9036	19.0303	18.8496	19.1223	18.9494	19.097	18.9377	18.9377	19.0011	0.0186002	0.746687	0.874691
	Q9Z204	Heterogeneous nuclear ribonucleoproteins C1/C2	Hnrnpc	19.032	18.9623	19.2571	18.9478	19.2487	19.047	19.2376	18.9861	19.1022	19.2227	0.0295547	0.724782	0.861362
	Q60668	Heterogeneous nuclear ribonucleoprotein D0	Hnrnpd	19.7096	19.7383	19.9259	19.6063	19.978	19.7542	19.9969	19.7405	19.8023	19.9924	0.0656378	0.465417	0.678979
	Q9Z130	Heterogeneous nuclear ribonucleoprotein D-like	Hnrnpdl	18.1104	18.0658	18.2148	18.0107	18.4071	18.2371	18.371	18.2467	18.1637	18.3043	0.102796	0.187817	0.377763
	Q9Z2X1	Heterogeneous nuclear ribonucleoprotein F	Hnrnpf	16.8997	17.0118	17.0625	16.896	17.1186	16.9627	17.1468	16.9391	17.1111	17.2691	0.0880411	0.242714	0.45031
	O35737	Heterogeneous nuclear ribonucleoprotein H	Hnrnph1	18.2579	18.2579	18.451	18.0707	18.3656	18.168	18.3061	18.049	18.3876	18.2846	-0.0415664	0.632519	0.808501
	P70333	Heterogeneous nuclear ribonucleoprotein H2	Hnrnph2	15.6883	15.7821	15.7875	15.6914	15.833	15.9653	16.0762	15.9801	15.8674	15.9749	0.216335	7.62133e-07	8.60665e-06
	P61979	Heterogeneous nuclear ribonucleoprotein K	Hnrnpk	20.2072	20.1019	20.2862	20.1735	20.3573	20.1574	20.4117	20.1444	20.3056	20.3658	0.0517458	0.459975	0.673547
	Q8R081	Heterogeneous nuclear ribonucleoprotein L	Hnrnpl	19.0688	19.0901	19.2098	19.0258	19.3815	19.2227	19.3078	19.1972	19.1123	19.3548	0.0837638	0.27722	0.492394
	Q921F4	Heterogeneous nuclear ribonucleoprotein L-like	Hnrnpll	16.3471	16.4536	16.3689	16.4857	16.5753	16.3952	16.4796	16.474	16.2387	16.596	-0.009403	0.89605	0.950069
	Q9D0E1	Heterogeneous nuclear ribonucleoprotein M	Hnrnpm	20.5566	20.5273	20.6888	20.6214	20.7781	20.6008	20.7245	20.6827	20.6447	20.8122	0.0585814	0.313078	0.529184
	Q8VEK3	Heterogeneous nuclear ribonucleoprotein U	Hnrnpu	20.2089	20.1627	20.3858	20.1444	20.4694	20.2146	20.4316	20.1627	20.2862	20.4188	0.0285174	0.734865	0.867674
	Q8VDM6	Heterogeneous nuclear ribonucleoprotein U-like protein 1	Hnrnpul1	17.444	17.5526	17.6158	17.5023	17.7521	17.4743	17.7258	17.4851	17.5788	17.7396	0.0273694	0.724618	0.861362
	Q00PI9	Heterogeneous nuclear ribonucleoprotein U-like protein 2	Hnrnpul2	18.8458	18.5814	18.8442	18.732	18.867	18.6903	18.7804	18.6568	18.8999	18.8811	0.00764429	0.916124	0.961784
	Q9Z2Y3	Homer protein homolog 1	Homer1	19.3431	19.3066	19.2415	19.4189	19.2137	19.0651	19.0348	19.1952	19.0852	18.9849	-0.231722	4.6147e-06	4.60232e-05
	Q99JP6	Homer protein homolog 3	Homer3	12.9256	13.0916	13.1697	12.8927	13.0213	13.1943	13.0916	12.885	12.9672	13.1422	0.0358865	0.639809	0.812203
	Q8BIL5	Protein Hook homolog 1	Hook1	15.2127	14.9523	15.0427	15.0457	14.8541	15.0745	15.0394	14.9658	14.5933	14.8164	-0.123617	0.244512	0.452035
	Q7TMK6	Protein Hook homolog 2	Hook2	17.5556	17.8922	18.0775	17.2681	17.075	17.6801	17.0232	17.0249	17.1165	17.2627	-0.352194	0.115018	0.265875
	Q8BUK6	Protein Hook homolog 3	Hook3	18.7219	18.6186	18.5858	18.6996	18.5111	18.6769	18.6062	18.7269	18.7444	18.6594	0.0553511	0.225205	0.427421
[truncated: 3,209 more rows]
