# Supplementary material for: GADD45A is a mediator of mitochondrial loss, atrophy, and weakness in skeletal muscle
Source: JCI Insight. 2023 Nov 22;8(22):e171772. doi: 10.1172/jci.insight.171772 (PMC10721312; doi:10.1172/jci.insight.171772)
Supplement: Supplemental table 2 [file jciinsight-8-171772-s025.xlsx]

## Sheet: Sheet1
	Table S2. Total raw intensity values for peptides unique to MyHC-2B, MyHC-2X, MyHC-2A and MyHC-slow. Data are from quadriceps muscles of 15-month-old male littermate control and GADD45A mTg mice.
	Accession	Protein Name	Gene Symbol	Control-1	Control-2	Control-3	Control-4	Control-5	GADD45A mTg -1	GADD45A mTg -2	GADD45A mTg -3	GADD45A mTg -4	GADD45A mTg -5
	Q5SX39	MyHC-2B	Myh4	9.12866e+07	9.1817e+07	9.72523e+07	9.59851e+07	9.72546e+07	9.40655e+07	8.82692e+07	7.48544e+07	8.15391e+07	8.14667e+07
	Q5SX40	MyHC-2X	Myh1	1.17786e+07	1.22441e+07	1.07674e+07	1.23302e+07	1.05965e+07	1.3595e+07	1.35688e+07	1.64957e+07	1.3109e+07	1.31857e+07
	G3UW82	MyHC-2A	Myh2	7.95957e+06	8.37358e+06	7.03506e+06	9.30742e+06	6.84528e+06	8.542e+06	1.46916e+07	1.5421e+07	1.02443e+07	1.07044e+07
	Q91Z83	MyHC-slow	Myh7	439623	941982	328652	852430	209932	309325	369595	1.24082e+06	845301	560094
