# Supplementary material for: GADD45A is a mediator of mitochondrial loss, atrophy, and weakness in skeletal muscle
Source: JCI Insight. 2023 Nov 22;8(22):e171772. doi: 10.1172/jci.insight.171772 (PMC10721312; doi:10.1172/jci.insight.171772)
Supplement: Supplemental table 3 [file jciinsight-8-171772-s026.xlsx]

## Sheet: Sheet1
	Table S3. Reactome pathway enrichment analysis of proteomic data from quadriceps muscles of 15-month-old male littermate control and GADD45A mTg mice
		GADD45A mTg / Littermate Control
	Gene Set	NES	FDR
	REACTOME_ABC_FAMILY_PROTEINS_MEDIATED_TRANSPORT	1.89089	0.0230548
	REACTOME_ABC_TRANSPORTER_DISORDERS	2.51261	0.000784244
	REACTOME_ACTIVATION_OF_AMPK_DOWNSTREAM_OF_NMDARS	2.10375	0.00817224
	REACTOME_ACTIVATION_OF_ANTERIOR_HOX_GENES_IN_HINDBRAIN_DEVELOPMENT_DURING_EARLY_EMBRYOGENESIS	-1.09723	0.520754
	REACTOME_ACTIVATION_OF_GENE_EXPRESSION_BY_SREBF_SREBP	-1.0862	0.535141
	REACTOME_ACTIVATION_OF_NMDA_RECEPTORS_AND_POSTSYNAPTIC_EVENTS	1.36353	0.193523
	REACTOME_ACTIVATION_OF_THE_MRNA_UPON_BINDING_OF_THE_CAP_BINDING_COMPLEX_AND_EIFS_AND_SUBSEQUENT_BINDING_TO_43S	2.15764	0.00608494
	REACTOME_ADAPTIVE_IMMUNE_SYSTEM	3.99591	0
	REACTOME_ADORA2B_MEDIATED_ANTI_INFLAMMATORY_CYTOKINES_PRODUCTION	-0.935217	0.696681
	REACTOME_AGGREPHAGY	1.90682	0.0213122
	REACTOME_AMINO_ACIDS_REGULATE_MTORC1	1.58981	0.0859775
	REACTOME_AMYLOID_FIBER_FORMATION	1.30233	0.239045
	REACTOME_ANCHORING_OF_THE_BASAL_BODY_TO_THE_PLASMA_MEMBRANE	1.64158	0.0705939
	REACTOME_ANTI_INFLAMMATORY_RESPONSE_FAVOURING_LEISHMANIA_PARASITE_INFECTION	-1.12133	0.501204
	REACTOME_ANTIGEN_PRESENTATION_FOLDING_ASSEMBLY_AND_PEPTIDE_LOADING_OF_CLASS_I_MHC	2.59765	0.000472251
	REACTOME_ANTIGEN_PROCESSING_CROSS_PRESENTATION	2.69716	0.000293678
	REACTOME_ANTIGEN_PROCESSING_UBIQUITINATION_PROTEASOME_DEGRADATION	3.49577	0
	REACTOME_ANTIVIRAL_MECHANISM_BY_IFN_STIMULATED_GENES	1.78232	0.0382708
	REACTOME_APC_C_CDH1_MEDIATED_DEGRADATION_OF_CDC20_AND_OTHER_APC_C_CDH1_TARGETED_PROTEINS_IN_LATE_MITOSIS_EARLY_G1	2.35139	0.0020156
	REACTOME_APC_C_MEDIATED_DEGRADATION_OF_CELL_CYCLE_PROTEINS	2.21745	0.00443234
	REACTOME_APOPTOSIS	-1.4947	0.241639
	REACTOME_APOPTOTIC_CLEAVAGE_OF_CELLULAR_PROTEINS	-0.799037	0.80047
	REACTOME_APOPTOTIC_EXECUTION_PHASE	-1.05786	0.562613
	REACTOME_AQUAPORIN_MEDIATED_TRANSPORT	-1.02501	0.585656
	REACTOME_ARACHIDONIC_ACID_METABOLISM	-1.45958	0.256076
	REACTOME_ASPARAGINE_N_LINKED_GLYCOSYLATION	3.48486	0
	REACTOME_ASSEMBLY_AND_CELL_SURFACE_PRESENTATION_OF_NMDA_RECEPTORS	1.71982	0.0502002
	REACTOME_ASSEMBLY_OF_COLLAGEN_FIBRILS_AND_OTHER_MULTIMERIC_STRUCTURES	-0.894121	0.729371
	REACTOME_ASSOCIATION_OF_TRIC_CCT_WITH_TARGET_PROTEINS_DURING_BIOSYNTHESIS	1.53697	0.105953
	REACTOME_ASYMMETRIC_LOCALIZATION_OF_PCP_PROTEINS	2.49158	0.000874529
	REACTOME_ATTENUATION_PHASE	2.39024	0.00164565
	REACTOME_AUF1_HNRNP_D0_BINDS_AND_DESTABILIZES_MRNA	2.72456	0.000230978
	REACTOME_AURKA_ACTIVATION_BY_TPX2	1.97165	0.0156111
	REACTOME_AUTOPHAGY	1.28419	0.251949
	REACTOME_B_WICH_COMPLEX_POSITIVELY_REGULATES_RRNA_EXPRESSION	-1.19451	0.41822
	REACTOME_BASE_EXCISION_REPAIR	-1.04517	0.567605
	REACTOME_BETA_CATENIN_INDEPENDENT_WNT_SIGNALING	2.88435	8.20484e-05
	REACTOME_BINDING_AND_UPTAKE_OF_LIGANDS_BY_SCAVENGER_RECEPTORS	1.01628	0.506586
	REACTOME_BIOLOGICAL_OXIDATIONS	-2.35773	0.00443369
	REACTOME_BIOSYNTHESIS_OF_THE_N_GLYCAN_PRECURSOR_DOLICHOL_LIPID_LINKED_OLIGOSACCHARIDE_LLO_AND_TRANSFER_TO_A_NASCENT_PROTEIN	1.60155	0.0829577
	REACTOME_BRANCHED_CHAIN_AMINO_ACID_CATABOLISM	0.725893	0.846417
	REACTOME_BUDDING_AND_MATURATION_OF_HIV_VIRION	-0.845313	0.759966
	REACTOME_C_TYPE_LECTIN_RECEPTORS_CLRS	2.17702	0.00550196
	REACTOME_CA_DEPENDENT_EVENTS	-1.55044	0.225187
	REACTOME_CA2_PATHWAY	1.47802	0.129039
	REACTOME_CARDIAC_CONDUCTION	-0.962229	0.679639
	REACTOME_CARGO_CONCENTRATION_IN_THE_ER	1.95825	0.0165747
	REACTOME_CARGO_RECOGNITION_FOR_CLATHRIN_MEDIATED_ENDOCYTOSIS	2.41568	0.00144995
	REACTOME_CARGO_TRAFFICKING_TO_THE_PERICILIARY_MEMBRANE	1.14269	0.368245
	REACTOME_CDC42_GTPASE_CYCLE	-1.52389	0.239637
	REACTOME_CELL_CELL_COMMUNICATION	-1.47018	0.25235
	REACTOME_CELL_CYCLE	3.17424	7.72541e-06
	REACTOME_CELL_CYCLE_CHECKPOINTS	3.09	2.44082e-05
	REACTOME_CELL_CYCLE_MITOTIC	3.18096	8.24044e-06
	REACTOME_CELL_DEATH_SIGNALLING_VIA_NRAGE_NRIF_AND_NADE	-1.50319	0.240622
	REACTOME_CELL_EXTRACELLULAR_MATRIX_INTERACTIONS	-1.33515	0.340265
	REACTOME_CELL_JUNCTION_ORGANIZATION	-1.33213	0.340176
	REACTOME_CELL_SURFACE_INTERACTIONS_AT_THE_VASCULAR_WALL	-1.51995	0.239593
	REACTOME_CELLULAR_RESPONSE_TO_CHEMICAL_STRESS	-1.24675	0.376851
	REACTOME_CELLULAR_RESPONSE_TO_HEAT_STRESS	2.19621	0.00498545
	REACTOME_CELLULAR_RESPONSE_TO_HYPOXIA	2.53281	0.000694486
	REACTOME_CELLULAR_RESPONSE_TO_STARVATION	2.67402	0.000344663
	REACTOME_CELLULAR_RESPONSES_TO_STIMULI	2.47246	0.000981139
	REACTOME_CELLULAR_SENESCENCE	-1.68115	0.139935
	REACTOME_CHROMATIN_MODIFYING_ENZYMES	0.952098	0.574564
	REACTOME_CHROMOSOME_MAINTENANCE	-1.88689	0.0558081
	REACTOME_CILIUM_ASSEMBLY	2.04106	0.0109606
	REACTOME_CIRCADIAN_CLOCK	-1.53177	0.235694
	REACTOME_CITRIC_ACID_CYCLE_TCA_CYCLE	-3.73653	0
	REACTOME_CLASS_A_1_RHODOPSIN_LIKE_RECEPTORS	-0.890141	0.727398
	REACTOME_CLASS_I_MHC_MEDIATED_ANTIGEN_PROCESSING_PRESENTATION	3.90259	0
	REACTOME_CLATHRIN_MEDIATED_ENDOCYTOSIS	2.50777	0.000802549
	REACTOME_CLEC7A_DECTIN_1_SIGNALING	2.63903	0.000398845
	REACTOME_COLLAGEN_BIOSYNTHESIS_AND_MODIFYING_ENZYMES	0.999418	0.516652
	REACTOME_COLLAGEN_CHAIN_TRIMERIZATION	-2.02894	0.0267288
	REACTOME_COLLAGEN_DEGRADATION	-1.516	0.23952
	REACTOME_COLLAGEN_FORMATION	1.00011	0.517229
	REACTOME_COMPLEMENT_CASCADE	1.29803	0.241035
	REACTOME_COMPLEX_I_BIOGENESIS	-6.19165	0
	REACTOME_CONSTITUTIVE_SIGNALING_BY_ABERRANT_PI3K_IN_CANCER	0.744598	0.82592
	REACTOME_COOPERATION_OF_PDCL_PHLP1_AND_TRIC_CCT_IN_G_PROTEIN_BETA_FOLDING	2.25926	0.0035565
	REACTOME_COOPERATION_OF_PREFOLDIN_AND_TRIC_CCT_IN_ACTIN_AND_TUBULIN_FOLDING	2.5937	0.00046053
	REACTOME_COPI_DEPENDENT_GOLGI_TO_ER_RETROGRADE_TRAFFIC	2.68437	0.000319347
	REACTOME_COPI_INDEPENDENT_GOLGI_TO_ER_RETROGRADE_TRAFFIC	2.62274	0.000452685
	REACTOME_COPI_MEDIATED_ANTEROGRADE_TRANSPORT	2.72069	0.000240482
	REACTOME_COPII_MEDIATED_VESICLE_TRANSPORT	1.73663	0.0468177
	REACTOME_COSTIMULATION_BY_THE_CD28_FAMILY	1.02767	0.496467
	REACTOME_CREB1_PHOSPHORYLATION_THROUGH_NMDA_RECEPTOR_MEDIATED_ACTIVATION_OF_RAS_SIGNALING	0.954744	0.575839
	REACTOME_CRISTAE_FORMATION	-3.1018	2.3082e-05
	REACTOME_CROSS_PRESENTATION_OF_SOLUBLE_EXOGENOUS_ANTIGENS_ENDOSOMES	2.60248	0.000477031
	REACTOME_CYCLIN_A_CDK2_ASSOCIATED_EVENTS_AT_S_PHASE_ENTRY	2.39929	0.00158348
	REACTOME_CYTOKINE_SIGNALING_IN_IMMUNE_SYSTEM	1.58047	0.0889838
	REACTOME_CYTOPROTECTION_BY_HMOX1	-3.10637	2.51803e-05
	REACTOME_CYTOSOLIC_SENSORS_OF_PATHOGEN_ASSOCIATED_DNA	1.2819	0.253137
	REACTOME_CYTOSOLIC_TRNA_AMINOACYLATION	-1.37742	0.31787
	REACTOME_DAG_AND_IP3_SIGNALING	-1.21903	0.397628
	REACTOME_DARPP_32_EVENTS	1.12804	0.381379
	REACTOME_DDX58_IFIH1_MEDIATED_INDUCTION_OF_INTERFERON_ALPHA_BETA	1.01002	0.510869
	REACTOME_DEADENYLATION_DEPENDENT_MRNA_DECAY	1.54626	0.102104
	REACTOME_DEADENYLATION_OF_MRNA	1.15211	0.360626
	REACTOME_DEATH_RECEPTOR_SIGNALLING	1.12823	0.382463
	REACTOME_DECTIN_1_MEDIATED_NONCANONICAL_NF_KB_SIGNALING	2.65794	0.000371851
	REACTOME_DEFECTIVE_CFTR_CAUSES_CYSTIC_FIBROSIS	2.65697	0.000369679
	REACTOME_DEFECTS_IN_VITAMIN_AND_COFACTOR_METABOLISM	-0.916891	0.720422
	REACTOME_DEGRADATION_OF_AXIN	2.61907	0.000443057
	REACTOME_DEGRADATION_OF_BETA_CATENIN_BY_THE_DESTRUCTION_COMPLEX	3.02668	2.96801e-05
	REACTOME_DEGRADATION_OF_DVL	2.71278	0.000258075
	REACTOME_DEGRADATION_OF_GLI1_BY_THE_PROTEASOME	2.28236	0.00306073
	REACTOME_DEGRADATION_OF_THE_EXTRACELLULAR_MATRIX	-1.4164	0.282006
	REACTOME_DETOXIFICATION_OF_REACTIVE_OXYGEN_SPECIES	-0.865836	0.738476
	REACTOME_DEUBIQUITINATION	2.25208	0.00360802
	REACTOME_DEVELOPMENTAL_BIOLOGY	-2.11049	0.0187998
	REACTOME_DISEASES_ASSOCIATED_WITH_GLYCOSAMINOGLYCAN_METABOLISM	1.13654	0.373308
	REACTOME_DISEASES_OF_CARBOHYDRATE_METABOLISM	-0.943108	0.705631
	REACTOME_DISEASES_OF_GLYCOSYLATION	1.6753	0.0606522
	REACTOME_DISEASES_OF_METABOLISM	-0.638499	0.952106
	REACTOME_DISEASES_OF_PROGRAMMED_CELL_DEATH	-1.54221	0.229306
	REACTOME_DISEASES_OF_SIGNAL_TRANSDUCTION_BY_GROWTH_FACTOR_RECEPTORS_AND_SECOND_MESSENGERS	2.16748	0.00574629
	REACTOME_DISORDERS_OF_TRANSMEMBRANE_TRANSPORTERS	2.75052	0.000182881
	REACTOME_DNA_DAMAGE_BYPASS	1.60731	0.0810904
	REACTOME_DNA_DAMAGE_RECOGNITION_IN_GG_NER	1.41723	0.162908
	REACTOME_DNA_DAMAGE_TELOMERE_STRESS_INDUCED_SENESCENCE	-2.14412	0.0156679
	REACTOME_DNA_DOUBLE_STRAND_BREAK_REPAIR	0.70278	0.869028
	REACTOME_DNA_DOUBLE_STRAND_BREAK_RESPONSE	0.87302	0.671282
	REACTOME_DNA_REPAIR	1.94594	0.0176522
	REACTOME_DNA_REPLICATION	2.09923	0.00821208
	REACTOME_DNA_REPLICATION_PRE_INITIATION	1.96621	0.0160037
	REACTOME_DOWNREGULATION_OF_SMAD2_3_SMAD4_TRANSCRIPTIONAL_ACTIVITY	-1.23217	0.386399
	REACTOME_DOWNSTREAM_SIGNAL_TRANSDUCTION	-0.804418	0.814356
	REACTOME_DOWNSTREAM_SIGNALING_EVENTS_OF_B_CELL_RECEPTOR_BCR	2.46611	0.000993879
	REACTOME_DRUG_ADME	-0.911143	0.721613
	REACTOME_DUAL_INCISION_IN_TC_NER	1.17747	0.340351
	REACTOME_E3_UBIQUITIN_LIGASES_UBIQUITINATE_TARGET_PROTEINS	1.51816	0.114202
	REACTOME_EARLY_SARS_COV_2_INFECTION_EVENTS	0.869637	0.672733
	REACTOME_ECM_PROTEOGLYCANS	-1.67447	0.141275
	REACTOME_EGFR_DOWNREGULATION	0.765292	0.799018
	REACTOME_ELASTIC_FIBRE_FORMATION	0.865346	0.675522
	REACTOME_ENDOSOMAL_SORTING_COMPLEX_REQUIRED_FOR_TRANSPORT_ESCRT	0.766239	0.799893
	REACTOME_ENERGY_DEPENDENT_REGULATION_OF_MTOR_BY_LKB1_AMPK	-1.12012	0.495141
	REACTOME_EPH_EPHRIN_MEDIATED_REPULSION_OF_CELLS	1.50811	0.115129
	REACTOME_EPH_EPHRIN_SIGNALING	1.41373	0.163832
	REACTOME_EPHB_MEDIATED_FORWARD_SIGNALING	0.948351	0.57856
	REACTOME_EPIGENETIC_REGULATION_OF_GENE_EXPRESSION	1.35053	0.203
	REACTOME_ER_TO_GOLGI_ANTEROGRADE_TRANSPORT	3.07157	2.67739e-05
	REACTOME_ERCC6_CSB_AND_EHMT2_G9A_POSITIVELY_REGULATE_RRNA_EXPRESSION	-1.05082	0.566395
	REACTOME_ESR_MEDIATED_SIGNALING	0.973831	0.55014
	REACTOME_ESTROGEN_DEPENDENT_GENE_EXPRESSION	0.857993	0.680972
	REACTOME_EUKARYOTIC_TRANSLATION_ELONGATION	-2.9579	4.37324e-05
	REACTOME_EUKARYOTIC_TRANSLATION_INITIATION	2.95803	4.76292e-05
	REACTOME_EXPORT_OF_VIRAL_RIBONUCLEOPROTEINS_FROM_NUCLEUS	2.05229	0.0104101
	REACTOME_EXTRA_NUCLEAR_ESTROGEN_SIGNALING	1.08307	0.428928
	REACTOME_EXTRACELLULAR_MATRIX_ORGANIZATION	1.59605	0.0847006
	REACTOME_FACTORS_INVOLVED_IN_MEGAKARYOCYTE_DEVELOPMENT_AND_PLATELET_PRODUCTION	-0.554631	0.969368
	REACTOME_FATTY_ACID_METABOLISM	-1.74649	0.107785
	REACTOME_FATTY_ACYL_COA_BIOSYNTHESIS	1.18339	0.335904
	REACTOME_FC_EPSILON_RECEPTOR_FCERI_SIGNALING	2.35122	0.00199806
	REACTOME_FCERI_MEDIATED_MAPK_ACTIVATION	-0.803774	0.810844
	REACTOME_FCERI_MEDIATED_NF_KB_ACTIVATION	2.42615	0.00135656
	REACTOME_FCGAMMA_RECEPTOR_FCGR_DEPENDENT_PHAGOCYTOSIS	1.01148	0.51039
	REACTOME_FGFR2_ALTERNATIVE_SPLICING	1.05595	0.462008
	REACTOME_FLT3_SIGNALING	-1.04519	0.571712
	REACTOME_FORMATION_OF_FIBRIN_CLOT_CLOTTING_CASCADE	-2.3117	0.00588653
	REACTOME_FORMATION_OF_INCISION_COMPLEX_IN_GG_NER	1.62945	0.0736714
	REACTOME_FORMATION_OF_RNA_POL_II_ELONGATION_COMPLEX	1.21471	0.311305
	REACTOME_FORMATION_OF_TC_NER_PRE_INCISION_COMPLEX	1.4123	0.164082
	REACTOME_FORMATION_OF_THE_CORNIFIED_ENVELOPE	-3.70066	0
	REACTOME_FORMATION_OF_TUBULIN_FOLDING_INTERMEDIATES_BY_CCT_TRIC	3.02251	3.35676e-05
	REACTOME_FOXO_MEDIATED_TRANSCRIPTION	-0.625486	0.954367
	REACTOME_FOXO_MEDIATED_TRANSCRIPTION_OF_OXIDATIVE_STRESS_METABOLIC_AND_NEURONAL_GENES	0.632007	0.928311
	REACTOME_G_ALPHA_12_13_SIGNALLING_EVENTS	-1.05364	0.56567
	REACTOME_G_ALPHA_I_SIGNALLING_EVENTS	0.794567	0.767208
	REACTOME_G_ALPHA_Q_SIGNALLING_EVENTS	0.890766	0.651368
	REACTOME_G_ALPHA_S_SIGNALLING_EVENTS	-0.802286	0.804171
	REACTOME_G_ALPHA_Z_SIGNALLING_EVENTS	-0.6133	0.959957
	REACTOME_G_PROTEIN_MEDIATED_EVENTS	-1.06704	0.555384
	REACTOME_G1_S_DNA_DAMAGE_CHECKPOINTS	2.53126	0.000682768
	REACTOME_G2_M_CHECKPOINTS	2.74526	0.000174172
	REACTOME_G2_M_DNA_DAMAGE_CHECKPOINT	1.39599	0.174004
	REACTOME_GAP_JUNCTION_TRAFFICKING_AND_REGULATION	1.7612	0.0419587
	REACTOME_GENE_AND_PROTEIN_EXPRESSION_BY_JAK_STAT_SIGNALING_AFTER_INTERLEUKIN_12_STIMULATION	-1.46201	0.257361
	REACTOME_GENE_SILENCING_BY_RNA	1.93832	0.0181934
	REACTOME_GLOBAL_GENOME_NUCLEOTIDE_EXCISION_REPAIR_GG_NER	2.15299	0.00620775
	REACTOME_GLUCAGON_LIKE_PEPTIDE_1_GLP1_REGULATES_INSULIN_SECRETION	0.498185	0.992013
	REACTOME_GLUCONEOGENESIS	-1.34092	0.336653
	REACTOME_GLUCOSE_METABOLISM	-1.03628	0.574568
	REACTOME_GLUTATHIONE_CONJUGATION	-1.70249	0.128729
	REACTOME_GLYCEROPHOSPHOLIPID_BIOSYNTHESIS	1.08438	0.42858
	REACTOME_GLYCOGEN_METABOLISM	-1.28768	0.357431
	REACTOME_GLYCOLYSIS	-0.910222	0.714192
	REACTOME_GLYCOSAMINOGLYCAN_METABOLISM	1.50944	0.116563
	REACTOME_GLYCOSPHINGOLIPID_METABOLISM	0.770284	0.798559
	REACTOME_GLYOXYLATE_METABOLISM_AND_GLYCINE_DEGRADATION	-2.04761	0.026113
	REACTOME_GOLGI_ASSOCIATED_VESICLE_BIOGENESIS	1.21112	0.314171
	REACTOME_GOLGI_TO_ER_RETROGRADE_TRANSPORT	3.14487	1.30977e-05
	REACTOME_GPCR_LIGAND_BINDING	0.671704	0.89566
	REACTOME_GPER1_SIGNALING	-0.803247	0.807156
	REACTOME_GPVI_MEDIATED_ACTIVATION_CASCADE	-0.896421	0.7298
	REACTOME_HATS_ACETYLATE_HISTONES	0.895406	0.647887
	REACTOME_HCMV_EARLY_EVENTS	1.96487	0.0160486
	REACTOME_HCMV_INFECTION	1.72045	0.0503131
	REACTOME_HCMV_LATE_EVENTS	1.27814	0.255745
	REACTOME_HDACS_DEACETYLATE_HISTONES	-1.25988	0.380779
	REACTOME_HEDGEHOG_LIGAND_BIOGENESIS	2.88994	7.69186e-05
	REACTOME_HEDGEHOG_OFF_STATE	2.25463	0.00361367
	REACTOME_HEDGEHOG_ON_STATE	2.59483	0.000465689
	REACTOME_HEMOSTASIS	-1.2063	0.40836
	REACTOME_HIV_ELONGATION_ARREST_AND_RECOVERY	0.930547	0.598718
	REACTOME_HIV_INFECTION	2.78195	0.000139999
	REACTOME_HIV_LIFE_CYCLE	1.5748	0.0905384
	REACTOME_HIV_TRANSCRIPTION_ELONGATION	0.98218	0.540898
	REACTOME_HOMOLOGY_DIRECTED_REPAIR	1.07482	0.438697
	REACTOME_HOST_INTERACTIONS_OF_HIV_FACTORS	2.93611	4.46524e-05
	REACTOME_HSF1_ACTIVATION	1.80358	0.0348799
	REACTOME_HSF1_DEPENDENT_TRANSACTIVATION	2.02289	0.0120734
	REACTOME_HSP90_CHAPERONE_CYCLE_FOR_STEROID_HORMONE_RECEPTORS_SHR_IN_THE_PRESENCE_OF_LIGAND	2.95477	4.60928e-05
	REACTOME_IMMUNOREGULATORY_INTERACTIONS_BETWEEN_A_LYMPHOID_AND_A_NON_LYMPHOID_CELL	-1.84546	0.0684468
	REACTOME_INFECTION_WITH_MYCOBACTERIUM_TUBERCULOSIS	-1.07126	0.552288
	REACTOME_INFECTIOUS_DISEASE	3.21611	1.03005e-05
	REACTOME_INFLUENZA_INFECTION	3.27165	1.23607e-05
	REACTOME_INNATE_IMMUNE_SYSTEM	1.98443	0.0149691
	REACTOME_INOSITOL_PHOSPHATE_METABOLISM	1.03529	0.488475
	REACTOME_INSERTION_OF_TAIL_ANCHORED_PROTEINS_INTO_THE_ENDOPLASMIC_RETICULUM_MEMBRANE	2.29282	0.00289333
	REACTOME_INSULIN_RECEPTOR_SIGNALLING_CASCADE	0.704159	0.869687
	REACTOME_INTEGRATION_OF_ENERGY_METABOLISM	1.19177	0.331171
	REACTOME_INTEGRIN_CELL_SURFACE_INTERACTIONS	-2.4199	0.0030259
	REACTOME_INTEGRIN_SIGNALING	1.16134	0.353332
	REACTOME_INTERACTIONS_OF_REV_WITH_HOST_CELLULAR_PROTEINS	1.97449	0.015439
	REACTOME_INTERACTIONS_OF_VPR_WITH_HOST_CELLULAR_PROTEINS	1.69956	0.0545138
	REACTOME_INTERCONVERSION_OF_NUCLEOTIDE_DI_AND_TRIPHOSPHATES	1.12144	0.385714
	REACTOME_INTERFERON_ALPHA_BETA_SIGNALING	-0.767764	0.821822
	REACTOME_INTERFERON_GAMMA_SIGNALING	-0.974621	0.666236
	REACTOME_INTERFERON_SIGNALING	1.20815	0.315099
	REACTOME_INTERLEUKIN_1_FAMILY_SIGNALING	1.76869	0.0406057
	REACTOME_INTERLEUKIN_1_SIGNALING	2.05665	0.0101991
	REACTOME_INTERLEUKIN_12_FAMILY_SIGNALING	-1.24426	0.376704
	REACTOME_INTERLEUKIN_12_SIGNALING	-1.30642	0.351034
	REACTOME_INTERLEUKIN_17_SIGNALING	-1.29975	0.348707
	REACTOME_INTERLEUKIN_3_INTERLEUKIN_5_AND_GM_CSF_SIGNALING	-0.965136	0.678916
	REACTOME_INTERLEUKIN_4_AND_INTERLEUKIN_13_SIGNALING	-1.97094	0.0364313
	REACTOME_INTRA_GOLGI_AND_RETROGRADE_GOLGI_TO_ER_TRAFFIC	3.20626	9.5082e-06
	REACTOME_INTRA_GOLGI_TRAFFIC	1.06155	0.455682
	REACTOME_INTRACELLULAR_SIGNALING_BY_SECOND_MESSENGERS	2.37162	0.00183358
	REACTOME_INTRAFLAGELLAR_TRANSPORT	1.514	0.114762
	REACTOME_INTRINSIC_PATHWAY_FOR_APOPTOSIS	-0.958869	0.681169
	REACTOME_ION_CHANNEL_TRANSPORT	2.29697	0.00283748
	REACTOME_ION_HOMEOSTASIS	0.852498	0.687483
	REACTOME_ION_TRANSPORT_BY_P_TYPE_ATPASES	1.54903	0.10129
	REACTOME_IRE1ALPHA_ACTIVATES_CHAPERONES	3.07297	2.79379e-05
	REACTOME_IRON_UPTAKE_AND_TRANSPORT	0.872085	0.670806
	REACTOME_IRS_MEDIATED_SIGNALLING	-0.689168	0.911123
	REACTOME_KEAP1_NFE2L2_PATHWAY	1.81985	0.0326385
	REACTOME_KERATINIZATION	-3.70537	0
	REACTOME_KINESINS	1.50932	0.116099
	REACTOME_L1CAM_INTERACTIONS	0.768965	0.798214
	REACTOME_LAMININ_INTERACTIONS	-1.42729	0.277125
	REACTOME_LATE_ENDOSOMAL_MICROAUTOPHAGY	-0.606077	0.951309
	REACTOME_LEISHMANIA_INFECTION	-1.30771	0.353259
	REACTOME_LYSOSOME_VESICLE_BIOGENESIS	1.47119	0.132292
	REACTOME_M_PHASE	3.18186	8.82904e-06
	REACTOME_MAP2K_AND_MAPK_ACTIVATION	-1.55584	0.228721
	REACTOME_MAPK_FAMILY_SIGNALING_CASCADES	1.72129	0.0503715
	REACTOME_MAPK_TARGETS_NUCLEAR_EVENTS_MEDIATED_BY_MAP_KINASES	-1.08351	0.535565
	REACTOME_MAPK6_MAPK4_SIGNALING	2.51327	0.000782549
	REACTOME_MEIOSIS	-1.55562	0.224382
	REACTOME_MEIOTIC_SYNAPSIS	-1.3747	0.317213
	REACTOME_MEMBRANE_TRAFFICKING	3.16418	1.46386e-05
	REACTOME_MET_ACTIVATES_PTK2_SIGNALING	-1.27108	0.368955
	REACTOME_MET_PROMOTES_CELL_MOTILITY	-1.00696	0.612591
	REACTOME_METABOLISM_OF_AMINO_ACIDS_AND_DERIVATIVES	-2.20659	0.0111215
	REACTOME_METABOLISM_OF_CARBOHYDRATES	-1.1527	0.455206
	REACTOME_METABOLISM_OF_FAT_SOLUBLE_VITAMINS	1.17892	0.339901
	REACTOME_METABOLISM_OF_LIPIDS	-1.30305	0.351802
	REACTOME_METABOLISM_OF_NUCLEOTIDES	1.15614	0.35835
	REACTOME_METABOLISM_OF_POLYAMINES	2.62143	0.000451493
	REACTOME_METABOLISM_OF_PORPHYRINS	-1.44468	0.261026
	REACTOME_METABOLISM_OF_RNA	4.28454	0
	REACTOME_METABOLISM_OF_STEROIDS	-0.881888	0.728514
	REACTOME_METABOLISM_OF_VITAMINS_AND_COFACTORS	-1.33136	0.337208
	REACTOME_METABOLISM_OF_WATER_SOLUBLE_VITAMINS_AND_COFACTORS	-1.12028	0.498901
	REACTOME_MHC_CLASS_II_ANTIGEN_PRESENTATION	3.09432	2.56286e-05
	REACTOME_MITOCHONDRIAL_BIOGENESIS	-2.72562	0.000319969
	REACTOME_MITOCHONDRIAL_CALCIUM_ION_TRANSPORT	-1.79474	0.087837
	REACTOME_MITOCHONDRIAL_FATTY_ACID_BETA_OXIDATION	-2.03755	0.0260564
	REACTOME_MITOCHONDRIAL_PROTEIN_IMPORT	-2.99727	3.67019e-05
	REACTOME_MITOCHONDRIAL_TRANSLATION	-3.96355	0
	REACTOME_MITOCHONDRIAL_TRNA_AMINOACYLATION	-3.08918	2.13064e-05
	REACTOME_MITOPHAGY	-1.30303	0.348037
	REACTOME_MITOTIC_G1_PHASE_AND_G1_S_TRANSITION	2.39413	0.00161134
	REACTOME_MITOTIC_G2_G2_M_PHASES	3.30489	1.37341e-05
	REACTOME_MITOTIC_METAPHASE_AND_ANAPHASE	3.01416	3.23688e-05
	REACTOME_MITOTIC_PROMETAPHASE	2.36108	0.00191695
	REACTOME_MITOTIC_PROPHASE	1.74326	0.0454931
	REACTOME_MITOTIC_SPINDLE_CHECKPOINT	1.90953	0.0211154
	REACTOME_MOLECULES_ASSOCIATED_WITH_ELASTIC_FIBRES	0.891278	0.652496
	REACTOME_MRNA_SPLICING	3.60492	0
	REACTOME_MRNA_SPLICING_MINOR_PATHWAY	2.36271	0.00192095
	REACTOME_MTOR_SIGNALLING	-1.47268	0.253563
	REACTOME_MTORC1_MEDIATED_SIGNALLING	-1.63063	0.171399
	REACTOME_MUSCLE_CONTRACTION	0.597817	0.948459
	REACTOME_MYD88_INDEPENDENT_TLR4_CASCADE	-1.03824	0.575319
	REACTOME_N_GLYCAN_TRIMMING_IN_THE_ER_AND_CALNEXIN_CALRETICULIN_CYCLE	2.38074	0.00175506
	REACTOME_NCAM_SIGNALING_FOR_NEURITE_OUT_GROWTH	-1.44841	0.260641
	REACTOME_NEDDYLATION	2.80146	0.000123354
	REACTOME_NEGATIVE_EPIGENETIC_REGULATION_OF_RRNA_EXPRESSION	-1.49042	0.238342
	REACTOME_NEGATIVE_REGULATION_OF_MAPK_PATHWAY	-0.580587	0.964406
	REACTOME_NEGATIVE_REGULATION_OF_NOTCH4_SIGNALING	2.63928	0.000406097
	REACTOME_NEGATIVE_REGULATION_OF_THE_PI3K_AKT_NETWORK	1.00619	0.513288
	REACTOME_NEGATIVE_REGULATORS_OF_DDX58_IFIH1_SIGNALING	1.19016	0.330592
	REACTOME_NERVOUS_SYSTEM_DEVELOPMENT	2.86565	9.05785e-05
	REACTOME_NETRIN_1_SIGNALING	-1.39662	0.301903
	REACTOME_NEURONAL_SYSTEM	1.80478	0.0348401
	REACTOME_NEUROTRANSMITTER_RECEPTORS_AND_POSTSYNAPTIC_SIGNAL_TRANSMISSION	1.12224	0.386057
	REACTOME_NEUTROPHIL_DEGRANULATION	1.50912	0.115662
	REACTOME_NOD1_2_SIGNALING_PATHWAY	0.697787	0.870343
	REACTOME_NON_INTEGRIN_MEMBRANE_ECM_INTERACTIONS	-1.06282	0.558397
	REACTOME_NONSENSE_MEDIATED_DECAY_NMD	-2.46813	0.00217997
	REACTOME_NR1H2_AND_NR1H3_MEDIATED_SIGNALING	-0.802112	0.80001
	REACTOME_NRAGE_SIGNALS_DEATH_THROUGH_JNK	-1.45726	0.25476
	REACTOME_NS1_MEDIATED_EFFECTS_ON_HOST_PATHWAYS	1.9762	0.0153727
	REACTOME_NUCLEAR_ENVELOPE_BREAKDOWN	1.50879	0.11532
	REACTOME_NUCLEAR_ENVELOPE_NE_REASSEMBLY	2.10103	0.00818252
	REACTOME_NUCLEAR_EVENTS_KINASE_AND_TRANSCRIPTION_FACTOR_ACTIVATION	-0.785376	0.80838
	REACTOME_NUCLEAR_EVENTS_MEDIATED_BY_NFE2L2	1.59544	0.0845299
	REACTOME_NUCLEAR_IMPORT_OF_REV_PROTEIN	1.84708	0.0286465
	REACTOME_NUCLEAR_PORE_COMPLEX_NPC_DISASSEMBLY	1.50691	0.115244
	REACTOME_NUCLEOTIDE_BINDING_DOMAIN_LEUCINE_RICH_REPEAT_CONTAINING_RECEPTOR_NLR_SIGNALING_PATHWAYS	1.00327	0.514246
	REACTOME_NUCLEOTIDE_CATABOLISM	1.02678	0.496159
	REACTOME_NUCLEOTIDE_EXCISION_REPAIR	1.87784	0.0242945
	REACTOME_ONCOGENIC_MAPK_SIGNALING	-1.25167	0.38086
	REACTOME_OPIOID_SIGNALLING	0.73851	0.831881
	REACTOME_ORC1_REMOVAL_FROM_CHROMATIN	2.46912	0.00100523
	REACTOME_ORGANELLE_BIOGENESIS_AND_MAINTENANCE	-1.25666	0.381404
	REACTOME_OXIDATIVE_STRESS_INDUCED_SENESCENCE	-1.62323	0.170234
	REACTOME_P75_NTR_RECEPTOR_MEDIATED_SIGNALLING	-1.23578	0.384919
	REACTOME_PARASITE_INFECTION	-1.17017	0.439824
	REACTOME_PCP_CE_PATHWAY	2.81295	0.00011291
	REACTOME_PEPTIDE_HORMONE_METABOLISM	1.47938	0.128817
	REACTOME_PERK_REGULATES_GENE_EXPRESSION	1.39527	0.17308
	REACTOME_PEROXISOMAL_LIPID_METABOLISM	0.834189	0.711589
	REACTOME_PEROXISOMAL_PROTEIN_IMPORT	-0.767535	0.817826
	REACTOME_PHASE_I_FUNCTIONALIZATION_OF_COMPOUNDS	-2.14878	0.0157211
	REACTOME_PHASE_II_CONJUGATION_OF_COMPOUNDS	-1.51124	0.240227
	REACTOME_PHOSPHOLIPID_METABOLISM	1.32253	0.2247
	REACTOME_PI_METABOLISM	1.42785	0.157116
	REACTOME_PI3K_AKT_SIGNALING_IN_CANCER	-0.753278	0.834312
	REACTOME_PLASMA_LIPOPROTEIN_ASSEMBLY_REMODELING_AND_CLEARANCE	-1.1981	0.416592
	REACTOME_PLASMA_LIPOPROTEIN_CLEARANCE	-0.910865	0.717547
	REACTOME_PLATELET_ACTIVATION_SIGNALING_AND_AGGREGATION	1.10962	0.399544
	REACTOME_PLATELET_AGGREGATION_PLUG_FORMATION	0.861546	0.679423
	REACTOME_PLATELET_HOMEOSTASIS	0.802955	0.756887
	REACTOME_POSITIVE_EPIGENETIC_REGULATION_OF_RRNA_EXPRESSION	1.19152	0.330248
	REACTOME_POST_CHAPERONIN_TUBULIN_FOLDING_PATHWAY	1.82288	0.0322828
	REACTOME_POST_TRANSLATIONAL_MODIFICATION_SYNTHESIS_OF_GPI_ANCHORED_PROTEINS	-1.24931	0.37687
	REACTOME_POST_TRANSLATIONAL_PROTEIN_MODIFICATION	4.4342	0
	REACTOME_POSTMITOTIC_NUCLEAR_PORE_COMPLEX_NPC_REFORMATION	1.94485	0.0176492
	REACTOME_POTENTIAL_THERAPEUTICS_FOR_SARS	-0.890433	0.731318
	REACTOME_PRE_NOTCH_EXPRESSION_AND_PROCESSING	1.0182	0.507066
	REACTOME_PROCESSING_OF_CAPPED_INTRON_CONTAINING_PRE_MRNA	3.77955	0
	REACTOME_PROCESSING_OF_CAPPED_INTRONLESS_PRE_MRNA	1.70755	0.0531984
	REACTOME_PROCESSING_OF_DNA_DOUBLE_STRAND_BREAK_ENDS	1.1616	0.354244
	REACTOME_PROCESSING_OF_SMDT1	-1.38873	0.307763
	REACTOME_PROGRAMMED_CELL_DEATH	1.6194	0.0769375
	REACTOME_PROTEIN_FOLDING	2.18652	0.00528403
	REACTOME_PROTEIN_LOCALIZATION	-1.784	0.0907367
	REACTOME_PROTEIN_PROTEIN_INTERACTIONS_AT_SYNAPSES	1.14653	0.36478
	REACTOME_PROTEIN_UBIQUITINATION	1.80094	0.0351972
	REACTOME_PTEN_REGULATION	2.64636	0.000392533
	REACTOME_PYRUVATE_METABOLISM	-2.27411	0.00730442
	REACTOME_PYRUVATE_METABOLISM_AND_CITRIC_ACID_TCA_CYCLE	-3.93881	0
	REACTOME_RAB_GEFS_EXCHANGE_GTP_FOR_GDP_ON_RABS	0.895671	0.649439
	REACTOME_RAB_GERANYLGERANYLATION	0.877345	0.666526
	REACTOME_RAB_REGULATION_OF_TRAFFICKING	1.25852	0.270767
	REACTOME_RAC1_GTPASE_CYCLE	-1.62639	0.171309
	REACTOME_RAC2_GTPASE_CYCLE	1.45743	0.139803
	REACTOME_RAC3_GTPASE_CYCLE	1.17628	0.340577
	REACTOME_RAF_ACTIVATION	0.663202	0.902426
	REACTOME_RECRUITMENT_OF_MITOTIC_CENTROSOME_PROTEINS_AND_COMPLEXES	1.98174	0.0150815
	REACTOME_RECRUITMENT_OF_NUMA_TO_MITOTIC_CENTROSOMES	2.24638	0.00373627
	REACTOME_RECYCLING_PATHWAY_OF_L1	1.58004	0.0887181
	REACTOME_REGULATED_NECROSIS	0.837882	0.707985
	REACTOME_REGULATION_OF_CHOLESTEROL_BIOSYNTHESIS_BY_SREBP_SREBF	1.25964	0.27068
	REACTOME_REGULATION_OF_EXPRESSION_OF_SLITS_AND_ROBOS	3.24539	1.1237e-05
	REACTOME_REGULATION_OF_GLUCOKINASE_BY_GLUCOKINASE_REGULATORY_PROTEIN	1.91936	0.0200534
	REACTOME_REGULATION_OF_HSF1_MEDIATED_HEAT_SHOCK_RESPONSE	2.09895	0.00816805
	REACTOME_REGULATION_OF_INSULIN_LIKE_GROWTH_FACTOR_IGF_TRANSPORT_AND_UPTAKE_BY_INSULIN_LIKE_GROWTH_FACTOR_BINDING_PROTEINS_IGFBPS	1.81302	0.0335005
	REACTOME_REGULATION_OF_INSULIN_SECRETION	1.21922	0.308664
	REACTOME_REGULATION_OF_LIPID_METABOLISM_BY_PPARALPHA	-1.49418	0.238257
	REACTOME_REGULATION_OF_MECP2_EXPRESSION_AND_ACTIVITY	-0.610975	0.952244
	REACTOME_REGULATION_OF_MRNA_STABILITY_BY_PROTEINS_THAT_BIND_AU_RICH_ELEMENTS	2.69454	0.000298717
	REACTOME_REGULATION_OF_PLK1_ACTIVITY_AT_G2_M_TRANSITION	1.75416	0.0432601
	REACTOME_REGULATION_OF_PTEN_GENE_TRANSCRIPTION	-1.37146	0.317236
	REACTOME_REGULATION_OF_PTEN_STABILITY_AND_ACTIVITY	2.6593	0.000374338
	REACTOME_REGULATION_OF_RAS_BY_GAPS	2.61641	0.000450752
	REACTOME_REGULATION_OF_RUNX2_EXPRESSION_AND_ACTIVITY	2.59027	0.000465474
	REACTOME_REGULATION_OF_RUNX3_EXPRESSION_AND_ACTIVITY	2.65578	0.000362704
	REACTOME_REGULATION_OF_TNFR1_SIGNALING	0.969642	0.554719
	REACTOME_REGULATION_OF_TP53_ACTIVITY	1.83648	0.0301613
	REACTOME_REGULATION_OF_TP53_ACTIVITY_THROUGH_PHOSPHORYLATION	1.5168	0.114403
	REACTOME_REPRODUCTION	-1.35302	0.332844
	REACTOME_RESOLUTION_OF_SISTER_CHROMATID_COHESION	2.13862	0.0067786
	REACTOME_RESPIRATORY_ELECTRON_TRANSPORT	-7.33896	0
	REACTOME_RESPIRATORY_ELECTRON_TRANSPORT_ATP_SYNTHESIS_BY_CHEMIOSMOTIC_COUPLING_AND_HEAT_PRODUCTION_BY_UNCOUPLING_PROTEINS	-7.38575	0
	REACTOME_RESPONSE_OF_EIF2AK4_GCN2_TO_AMINO_ACID_DEFICIENCY	-2.95224	5.32764e-05
	REACTOME_RESPONSE_OF_MTB_TO_PHAGOCYTOSIS	-0.886153	0.725543
	REACTOME_RESPONSE_TO_ELEVATED_PLATELET_CYTOSOLIC_CA2	1.3199	0.226108
	REACTOME_RETROGRADE_TRANSPORT_AT_THE_TRANS_GOLGI_NETWORK	1.78349	0.03825
	REACTOME_RHO_GTPASE_CYCLE	1.41533	0.163475
	REACTOME_RHO_GTPASE_EFFECTORS	2.20447	0.00477267
	REACTOME_RHO_GTPASES_ACTIVATE_CIT	0.952547	0.575638
	REACTOME_RHO_GTPASES_ACTIVATE_FORMINS	2.5764	0.000511588
	REACTOME_RHO_GTPASES_ACTIVATE_IQGAPS	1.50575	0.115335
	REACTOME_RHO_GTPASES_ACTIVATE_PAKS	1.3461	0.205775
	REACTOME_RHO_GTPASES_ACTIVATE_PKNS	1.51501	0.114781
	REACTOME_RHO_GTPASES_ACTIVATE_ROCKS	0.883251	0.661149
	REACTOME_RHO_GTPASES_ACTIVATE_WASPS_AND_WAVES	-1.32445	0.338536
	REACTOME_RHOA_GTPASE_CYCLE	0.953475	0.575981
	REACTOME_RHOB_GTPASE_CYCLE	-0.936388	0.699114
	REACTOME_RHOBTB_GTPASE_CYCLE	1.39769	0.17355
	REACTOME_RHOBTB1_GTPASE_CYCLE	1.18673	0.333323
	REACTOME_RHOBTB2_GTPASE_CYCLE	1.70219	0.0540782
	REACTOME_RHOC_GTPASE_CYCLE	-0.627169	0.95776
	REACTOME_RHOD_GTPASE_CYCLE	-1.15805	0.454563
	REACTOME_RHOF_GTPASE_CYCLE	-1.34455	0.335958
	REACTOME_RHOG_GTPASE_CYCLE	-0.888076	0.72659
	REACTOME_RHOH_GTPASE_CYCLE	-0.9164	0.716714
	REACTOME_RHOJ_GTPASE_CYCLE	-1.19169	0.418723
	REACTOME_RHOQ_GTPASE_CYCLE	-1.30885	0.355631
	REACTOME_RHOU_GTPASE_CYCLE	1.04251	0.479558
	REACTOME_RHOV_GTPASE_CYCLE	0.599569	0.949718
	REACTOME_RMTS_METHYLATE_HISTONE_ARGININES	0.978245	0.545126
	REACTOME_RNA_POLYMERASE_I_TRANSCRIPTION	-1.29481	0.351522
	REACTOME_RNA_POLYMERASE_II_PRE_TRANSCRIPTION_EVENTS	1.17231	0.343978
	REACTOME_RNA_POLYMERASE_II_TRANSCRIBES_SNRNA_GENES	1.12588	0.38281
	REACTOME_RNA_POLYMERASE_II_TRANSCRIPTION	2.25351	0.00360873
	REACTOME_RNA_POLYMERASE_II_TRANSCRIPTION_TERMINATION	2.3435	0.00208525
	REACTOME_RND2_GTPASE_CYCLE	1.28655	0.250764
	REACTOME_RND3_GTPASE_CYCLE	0.938448	0.591928
	REACTOME_ROS_AND_RNS_PRODUCTION_IN_PHAGOCYTES	1.37339	0.186801
	REACTOME_RRNA_MODIFICATION_IN_THE_NUCLEUS_AND_CYTOSOL	-1.36611	0.319925
	REACTOME_RRNA_PROCESSING	-2.85671	0.000128797
	REACTOME_RUNX1_REGULATES_GENES_INVOLVED_IN_MEGAKARYOCYTE_DIFFERENTIATION_AND_PLATELET_FUNCTION	-1.28314	0.35981
	REACTOME_RUNX1_REGULATES_TRANSCRIPTION_OF_GENES_INVOLVED_IN_DIFFERENTIATION_OF_HSCS	2.10287	0.0081566
	REACTOME_S_PHASE	2.18109	0.00540241
	REACTOME_SARS_COV_1_INFECTION	0.931423	0.600946
	REACTOME_SARS_COV_2_ACTIVATES_MODULATES_INNATE_AND_ADAPTIVE_IMMUNE_RESPONSES	1.39543	0.1737
	REACTOME_SARS_COV_2_HOST_INTERACTIONS	2.08452	0.00887515
	REACTOME_SARS_COV_2_INFECTION	1.93122	0.0188482
	REACTOME_SARS_COV_2_MODULATES_HOST_TRANSLATION_MACHINERY	-2.03769	0.0268508
	REACTOME_SARS_COV_INFECTIONS	1.81739	0.0328681
	REACTOME_SCF_BETA_TRCP_MEDIATED_DEGRADATION_OF_EMI1	2.53205	0.000686753
	REACTOME_SCF_SKP2_MEDIATED_DEGRADATION_OF_P27_P21	2.40704	0.00151304
	REACTOME_SEALING_OF_THE_NUCLEAR_ENVELOPE_NE_BY_ESCRT_III	1.70248	0.0542802
	REACTOME_SELECTIVE_AUTOPHAGY	1.63562	0.0723159
	REACTOME_SELENOAMINO_ACID_METABOLISM	-3.05781	1.97846e-05
	REACTOME_SEMA4D_IN_SEMAPHORIN_SIGNALING	0.88041	0.663666
	REACTOME_SEMAPHORIN_INTERACTIONS	0.901248	0.642558
	REACTOME_SENESCENCE_ASSOCIATED_SECRETORY_PHENOTYPE_SASP	-1.17345	0.438544
	REACTOME_SENSORY_PERCEPTION	-0.77743	0.816137
	REACTOME_SENSORY_PROCESSING_OF_SOUND	-1.15784	0.451116
	REACTOME_SENSORY_PROCESSING_OF_SOUND_BY_OUTER_HAIR_CELLS_OF_THE_COCHLEA	-0.880667	0.722001
	REACTOME_SEPARATION_OF_SISTER_CHROMATIDS	3.04022	3.08673e-05
	REACTOME_SIGNALING_BY_ALK_IN_CANCER	1.1385	0.372191
	REACTOME_SIGNALING_BY_BRAF_AND_RAF1_FUSIONS	-1.22156	0.397707
	REACTOME_SIGNALING_BY_CSF3_G_CSF	-1.34535	0.338969
	REACTOME_SIGNALING_BY_EGFR	1.00422	0.514487
	REACTOME_SIGNALING_BY_ERBB2	1.43394	0.153869
	REACTOME_SIGNALING_BY_ERBB4	1.38615	0.178918
	REACTOME_SIGNALING_BY_FGFR	1.30966	0.234276
	REACTOME_SIGNALING_BY_FGFR_IN_DISEASE	0.679518	0.889333
	REACTOME_SIGNALING_BY_FGFR1	1.0174	0.506663
	REACTOME_SIGNALING_BY_FGFR1_IN_DISEASE	-0.562176	0.970264
	REACTOME_SIGNALING_BY_FGFR2	1.29948	0.240688
	REACTOME_SIGNALING_BY_FGFR2_IN_DISEASE	1.30303	0.239391
	REACTOME_SIGNALING_BY_FGFR3	1.00926	0.510369
	REACTOME_SIGNALING_BY_FGFR4	1.01252	0.510485
	REACTOME_SIGNALING_BY_GPCR	-0.775811	0.814238
	REACTOME_SIGNALING_BY_HEDGEHOG	2.4678	0.000999457
	REACTOME_SIGNALING_BY_INSULIN_RECEPTOR	1.15582	0.357481
	REACTOME_SIGNALING_BY_INTERLEUKINS	-1.5048	0.242991
	REACTOME_SIGNALING_BY_MET	-0.680442	0.916798
	REACTOME_SIGNALING_BY_MODERATE_KINASE_ACTIVITY_BRAF_MUTANTS	-1.42127	0.280254
	REACTOME_SIGNALING_BY_NOTCH	2.02972	0.0116583
	REACTOME_SIGNALING_BY_NOTCH1	-0.860315	0.739137
	REACTOME_SIGNALING_BY_NOTCH1_PEST_DOMAIN_MUTANTS_IN_CANCER	0.867165	0.674594
	REACTOME_SIGNALING_BY_NOTCH4	2.57633	0.000504279
	REACTOME_SIGNALING_BY_NTRKS	1.03423	0.488398
	REACTOME_SIGNALING_BY_NUCLEAR_RECEPTORS	-1.25012	0.379358
	REACTOME_SIGNALING_BY_PDGF	-0.881648	0.72459
	REACTOME_SIGNALING_BY_PTK6	-0.933773	0.69467
	REACTOME_SIGNALING_BY_RECEPTOR_TYROSINE_KINASES	0.661467	0.901852
	REACTOME_SIGNALING_BY_RETINOIC_ACID	-1.90851	0.0506992
	REACTOME_SIGNALING_BY_RHO_GTPASES_MIRO_GTPASES_AND_RHOBTB3	2.10963	0.00792043
	REACTOME_SIGNALING_BY_ROBO_RECEPTORS	3.16376	1.38253e-05
	REACTOME_SIGNALING_BY_SCF_KIT	-0.840925	0.762924
	REACTOME_SIGNALING_BY_TGF_BETA_RECEPTOR_COMPLEX	0.783599	0.781358
	REACTOME_SIGNALING_BY_TGFB_FAMILY_MEMBERS	-0.908798	0.712262
	REACTOME_SIGNALING_BY_THE_B_CELL_RECEPTOR_BCR	2.17481	0.00554862
	REACTOME_SIGNALING_BY_TYPE_1_INSULIN_LIKE_GROWTH_FACTOR_1_RECEPTOR_IGF1R	-0.612114	0.956107
	REACTOME_SIGNALING_BY_VEGF	-0.864307	0.736743
	REACTOME_SIGNALING_BY_WNT	2.5035	0.000821612
	REACTOME_SIGNALLING_TO_ERKS	-0.840534	0.759234
	REACTOME_SLC_MEDIATED_TRANSMEMBRANE_TRANSPORT	-0.647556	0.948058
	REACTOME_SLC_TRANSPORTER_DISORDERS	1.88503	0.0234953
	REACTOME_SMOOTH_MUSCLE_CONTRACTION	-0.939073	0.698896
	REACTOME_SNRNP_ASSEMBLY	2.13821	0.0067474
	REACTOME_SPHINGOLIPID_DE_NOVO_BIOSYNTHESIS	1.2285	0.299795
	REACTOME_SPHINGOLIPID_METABOLISM	1.08762	0.425646
	REACTOME_SRP_DEPENDENT_COTRANSLATIONAL_PROTEIN_TARGETING_TO_MEMBRANE	2.59957	0.000473652
	REACTOME_STABILIZATION_OF_P53	2.61979	0.000446074
	REACTOME_STIMULI_SENSING_CHANNELS	1.20034	0.322544
	REACTOME_STRIATED_MUSCLE_CONTRACTION	1.21065	0.313516
	REACTOME_SULFUR_AMINO_ACID_METABOLISM	-1.11305	0.498712
	REACTOME_SUMOYLATION	2.52621	0.000700974
	REACTOME_SUMOYLATION_OF_CHROMATIN_ORGANIZATION_PROTEINS	2.11737	0.00760523
	REACTOME_SUMOYLATION_OF_DNA_DAMAGE_RESPONSE_AND_REPAIR_PROTEINS	1.89082	0.0229246
	REACTOME_SUMOYLATION_OF_DNA_REPLICATION_PROTEINS	2.07885	0.00915677
	REACTOME_SUMOYLATION_OF_RNA_BINDING_PROTEINS	2.24465	0.00375792
	REACTOME_SUMOYLATION_OF_SUMOYLATION_PROTEINS	2.04542	0.010756
	REACTOME_SUMOYLATION_OF_UBIQUITINYLATION_PROTEINS	2.00346	0.0135165
	REACTOME_SWITCHING_OF_ORIGINS_TO_A_POST_REPLICATIVE_STATE	2.22536	0.00422978
	REACTOME_SYNDECAN_INTERACTIONS	-0.789435	0.810971
	REACTOME_SYNTHESIS_OF_ACTIVE_UBIQUITIN_ROLES_OF_E1_AND_E2_ENZYMES	0.627753	0.92958
	REACTOME_SYNTHESIS_OF_DNA	2.25511	0.00363267
	REACTOME_SYNTHESIS_OF_PC	2.06735	0.00965896
	REACTOME_SYNTHESIS_OF_PIPS_AT_THE_PLASMA_MEMBRANE	1.27206	0.259539
	REACTOME_SYNTHESIS_OF_SUBSTRATES_IN_N_GLYCAN_BIOSYTHESIS	1.16952	0.346043
	REACTOME_TAK1_DEPENDENT_IKK_AND_NF_KAPPA_B_ACTIVATION	1.14991	0.36201
	REACTOME_TBC_RABGAPS	1.59298	0.0850759
	REACTOME_TCF_DEPENDENT_SIGNALING_IN_RESPONSE_TO_WNT	2.59585	0.000468925
	REACTOME_TCR_SIGNALING	2.3283	0.00230313
	REACTOME_TELOMERE_MAINTENANCE	-2.05715	0.0253946
	REACTOME_TGF_BETA_RECEPTOR_SIGNALING_ACTIVATES_SMADS	0.858148	0.682726
	REACTOME_THE_CITRIC_ACID_TCA_CYCLE_AND_RESPIRATORY_ELECTRON_TRANSPORT	-8.13866	0
	REACTOME_THE_ROLE_OF_GTSE1_IN_G2_M_PROGRESSION_AFTER_G2_CHECKPOINT	2.89042	7.92495e-05
	REACTOME_THE_ROLE_OF_NEF_IN_HIV_1_REPLICATION_AND_DISEASE_PATHOGENESIS	1.64326	0.0703615
	REACTOME_THROMBIN_SIGNALLING_THROUGH_PROTEINASE_ACTIVATED_RECEPTORS_PARS	-0.786457	0.811114
	REACTOME_TNF_SIGNALING	1.23716	0.291651
	REACTOME_TNFR1_INDUCED_NFKAPPAB_SIGNALING_PATHWAY	1.27753	0.255345
	REACTOME_TNFR2_NON_CANONICAL_NF_KB_PATHWAY	2.54689	0.000631426
	REACTOME_TOLL_LIKE_RECEPTOR_9_TLR9_CASCADE	-1.21462	0.400285
	REACTOME_TOLL_LIKE_RECEPTOR_CASCADES	-0.735633	0.854786
	REACTOME_TOLL_LIKE_RECEPTOR_TLR1_TLR2_CASCADE	-1.25263	0.383191
	REACTOME_TP53_REGULATES_METABOLIC_GENES	-1.73333	0.112563
	REACTOME_TP53_REGULATES_TRANSCRIPTION_OF_CELL_CYCLE_GENES	0.698171	0.872265
	REACTOME_TP53_REGULATES_TRANSCRIPTION_OF_DNA_REPAIR_GENES	0.930566	0.600495
	REACTOME_TRANS_GOLGI_NETWORK_VESICLE_BUDDING	1.52553	0.111075
	REACTOME_TRANSCRIPTION_COUPLED_NUCLEOTIDE_EXCISION_REPAIR_TC_NER	1.58416	0.0878799
	REACTOME_TRANSCRIPTION_OF_THE_HIV_GENOME	1.0912	0.422245
	REACTOME_TRANSCRIPTIONAL_ACTIVATION_OF_MITOCHONDRIAL_BIOGENESIS	-1.49837	0.241902
	REACTOME_TRANSCRIPTIONAL_ACTIVITY_OF_SMAD2_SMAD3_SMAD4_HETEROTRIMER	-1.27505	0.367238
	REACTOME_TRANSCRIPTIONAL_REGULATION_BY_MECP2	-0.873364	0.730045
	REACTOME_TRANSCRIPTIONAL_REGULATION_BY_RUNX1	2.07299	0.0094241
	REACTOME_TRANSCRIPTIONAL_REGULATION_BY_RUNX2	2.31915	0.00245872
	REACTOME_TRANSCRIPTIONAL_REGULATION_BY_RUNX3	2.44021	0.00121244
	REACTOME_TRANSCRIPTIONAL_REGULATION_BY_SMALL_RNAS	1.77466	0.0395618
	REACTOME_TRANSCRIPTIONAL_REGULATION_BY_TP53	-1.32794	0.337816
	REACTOME_TRANSCRIPTIONAL_REGULATION_OF_WHITE_ADIPOCYTE_DIFFERENTIATION	1.42609	0.157611
	REACTOME_TRANSFERRIN_ENDOCYTOSIS_AND_RECYCLING	1.37737	0.184617
	REACTOME_TRANSLATION	-3.2233	2.07121e-05
	REACTOME_TRANSLATION_OF_SARSCOV2_STRUCTURAL_PROTEINS	-0.941174	0.699732
	REACTOME_TRANSLOCATION_OF_SLC2A4_GLUT4_TO_THE_PLASMA_MEMBRANE	1.68963	0.056748
	REACTOME_TRANSMISSION_ACROSS_CHEMICAL_SYNAPSES	1.65693	0.066103
	REACTOME_TRANSPORT_OF_INORGANIC_CATIONS_ANIONS_AND_AMINO_ACIDS_OLIGOPEPTIDES	0.40896	0.999274
	REACTOME_TRANSPORT_OF_MATURE_MRNAS_DERIVED_FROM_INTRONLESS_TRANSCRIPTS	2.05775	0.0101957
	REACTOME_TRANSPORT_OF_MATURE_TRANSCRIPT_TO_CYTOPLASM	2.47855	0.000949707
	REACTOME_TRANSPORT_OF_SMALL_MOLECULES	0.715254	0.858043
	REACTOME_TRANSPORT_OF_THE_SLBP_DEPENDANT_MATURE_MRNA	1.89823	0.0222628
	REACTOME_TRANSPORT_TO_THE_GOLGI_AND_SUBSEQUENT_MODIFICATION	2.97671	4.04271e-05
	REACTOME_TRIGLYCERIDE_CATABOLISM	-1.1754	0.439285
	REACTOME_TRIGLYCERIDE_METABOLISM	-1.11458	0.500139
	REACTOME_TRNA_AMINOACYLATION	-2.57951	0.000973791
	REACTOME_TRNA_PROCESSING	1.63019	0.0737943
	REACTOME_TRNA_PROCESSING_IN_THE_NUCLEUS	2.37917	0.00175739
	REACTOME_UB_SPECIFIC_PROCESSING_PROTEASES	1.69778	0.0547659
	REACTOME_UCH_PROTEINASES	2.45347	0.00110267
	REACTOME_UNFOLDED_PROTEIN_RESPONSE_UPR	2.74713	0.00017842
	REACTOME_VASOPRESSIN_REGULATES_RENAL_WATER_HOMEOSTASIS_VIA_AQUAPORINS	-1.02692	0.586554
	REACTOME_VEGFR2_MEDIATED_VASCULAR_PERMEABILITY	-0.942424	0.70215
	REACTOME_VESICLE_MEDIATED_TRANSPORT	3.07823	2.92079e-05
	REACTOME_VIRAL_MESSENGER_RNA_SYNTHESIS	1.9804	0.0151026
	REACTOME_VISUAL_PHOTOTRANSDUCTION	1.21644	0.31058
