# Supplementary material for: GADD45A is a mediator of mitochondrial loss, atrophy, and weakness in skeletal muscle
Source: JCI Insight. 2023 Nov 22;8(22):e171772. doi: 10.1172/jci.insight.171772 (PMC10721312; doi:10.1172/jci.insight.171772)
Supplement: Supplemental table 4 [file jciinsight-8-171772-s027.xlsx]

## Sheet: Sheet1
	Table S4. TMT-mass spectroscopy data for mitochondrial proteins contained in the mouse MitoCarta 3.0 database. Data are from quadriceps muscles of 15-month-old male littermate control and GADD45A mTg mice.
	Protein Accession	Protein Name	Gene Symbol	log2FC	P-value	FDR	Sub-compartment
	Q9JIZ9	Phospholipid scramblase 3 [OS=Mus musculus]	Plscr3	-2.73589	0.251604	0.460567	MIM
	Q9CZU4	GTPase Era, mitochondrial [OS=Mus musculus]	Eral1	-1.80764	0.126059	0.284467	Matrix
	P12710	Fatty acid-binding protein, liver [OS=Mus musculus]	Fabp1	-1.35235	0.0318871	0.100853	unknown
	Q8C196	Carbamoyl-phosphate synthase [ammonia], mitochondrial [OS=Mus musculus]	Cps1	-0.896025	0.0168876	0.060341	Matrix
	Q9D7J9	Enoyl-CoA hydratase domain-containing protein 3, mitochondrial [OS=Mus musculus]	Echdc3	-0.774601	4.21972e-19	2.4683e-17	Matrix
	Q9Z2I8	Succinate--CoA ligase [GDP-forming] subunit beta, mitochondrial [OS=Mus musculus]	Suclg2	-0.747302	1.69482e-11	3.85295e-10	Matrix
	P21300	Aldo-keto reductase family 1 member B7 [OS=Mus musculus]	Akr1b7	-0.702728	3.14222e-32	3.80427e-30	unknown
	Q8BGT5	Alanine aminotransferase 2 [OS=Mus musculus]	Gpt2	-0.683704	1.93846e-33	2.72747e-31	Matrix
	Q61425	Hydroxyacyl-coenzyme A dehydrogenase, mitochondrial [OS=Mus musculus]	Hadh	-0.653203	3.24191e-13	9.53525e-12	Matrix
	Q9D8W7	OCIA domain-containing protein 2 [OS=Mus musculus]	Ociad2	-0.641165	5.96343e-18	2.92883e-16	unknown
	Q8BK30	NADH dehydrogenase [ubiquinone] flavoprotein 3, mitochondrial [OS=Mus musculus]	Ndufv3	-0.638264	0.00697216	0.029703	MIM
	Q8BH86	D-glutamate cyclase, mitochondrial [OS=Mus musculus]	Dglucy	-0.617492	5.3644e-19	3.10301e-17	Matrix
	Q3UHB1	5'-nucleotidase domain-containing protein 3 [OS=Mus musculus]	Nt5dc3	-0.609272	2.76455e-136	4.79742e-133	Matrix
	P03899	NADH-ubiquinone oxidoreductase chain 3 [OS=Mus musculus]	mt-Nd3	-0.604453	0.000384282	0.00240743	MIM
	Q7TNG8	Probable D-lactate dehydrogenase, mitochondrial [OS=Mus musculus]	Ldhd	-0.583419	5.01485e-07	5.8933e-06	MIM
	Q9CR21	Acyl carrier protein, mitochondrial [OS=Mus musculus]	Ndufab1	-0.571315	3.39788e-05	0.000281678	MIM
	Q9D6J5	NADH dehydrogenase [ubiquinone] 1 beta subcomplex subunit 8, mitochondrial [OS=Mus musculus]	Ndufb8	-0.552497	0.00256978	0.0126568	MIM
	Q6PEB4	Probable tRNA N6-adenosine threonylcarbamoyltransferase, mitochondrial [OS=Mus musculus]	Osgepl1	-0.539932	0.0702265	0.186549	Matrix
	P54869	Hydroxymethylglutaryl-CoA synthase, mitochondrial [OS=Mus musculus]	Hmgcs2	-0.535583	0.131892	0.293558	Matrix
	Q8BW75	Amine oxidase [flavin-containing] B [OS=Mus musculus]	Maob	-0.531695	7.39374e-20	4.52845e-18	MOM
	P12787	Cytochrome c oxidase subunit 5A, mitochondrial [OS=Mus musculus]	Cox5a	-0.528337	1.19701e-07	1.59377e-06	MIM
	P09671	Superoxide dismutase [Mn], mitochondrial [OS=Mus musculus]	Sod2	-0.524284	1.78242e-14	6.0255e-13	Matrix
	Q9CXV1	Succinate dehydrogenase [ubiquinone] cytochrome b small subunit, mitochondrial [OS=Mus musculus]	Sdhd	-0.523251	2.40435e-05	0.000206013	MIM
	P52503	NADH dehydrogenase [ubiquinone] iron-sulfur protein 6, mitochondrial [OS=Mus musculus]	Ndufs6	-0.521099	0.00394027	0.0183973	MIM
	Q9CPP6	NADH dehydrogenase [ubiquinone] 1 alpha subcomplex subunit 5 [OS=Mus musculus]	Ndufa5	-0.514238	0.000563427	0.0034107	MIM
	Q8VD26	Transmembrane protein 143 [OS=Mus musculus]	Tmem143	-0.511299	8.04699e-10	1.44457e-08	MIM
	Q99KR7	Peptidyl-prolyl cis-trans isomerase F, mitochondrial [OS=Mus musculus]	Ppif	-0.498581	3.68585e-13	1.07199e-11	Matrix
	Q9DCT2	NADH dehydrogenase [ubiquinone] iron-sulfur protein 3, mitochondrial [OS=Mus musculus]	Ndufs3	-0.495468	9.25676e-05	0.000676842	MIM
	A2AIL4	NADH dehydrogenase (ubiquinone) complex I, assembly factor 6 [OS=Mus musculus]	Ndufaf6	-0.492287	5.75091e-12	1.4325e-10	MIM
	Q9D0C4	tRNA (guanine(37)-N1)-methyltransferase [OS=Mus musculus]	Trmt5	-0.487621	0.039213	0.119034	Matrix
	Q9CWU6	Ubiquinol-cytochrome-c reductase complex assembly factor 1 [OS=Mus musculus]	Uqcc1	-0.483307	5.23946e-07	6.12958e-06	MIM
	Q3V132	ADP/ATP translocase 4 [OS=Mus musculus]	Slc25a31	-0.483055	1.2179e-08	1.88142e-07	MIM
	P58281	Dynamin-like 120 kDa protein, mitochondrial [OS=Mus musculus]	Opa1	-0.471586	7.84539e-16	3.16613e-14	MIM
	Q9CQY6	Ubiquinol-cytochrome-c reductase complex assembly factor 2 [OS=Mus musculus]	Uqcc2	-0.466552	5.54438e-09	8.88125e-08	MIM
	P99028	Cytochrome b-c1 complex subunit 6, mitochondrial [OS=Mus musculus]	Uqcrh	-0.464731	7.24471e-08	9.97776e-07	MIM
	Q9D6J6	NADH dehydrogenase [ubiquinone] flavoprotein 2, mitochondrial [OS=Mus musculus]	Ndufv2	-0.462397	0.0013906	0.00755685	MIM
	P0DJE0	Protein PET100 homolog, mitochondrial [OS=Mus musculus]	Pet100	-0.461807	9.59686e-06	8.93761e-05	MIM
	Q9CQN3	Mitochondrial import receptor subunit TOM6 homolog [OS=Mus musculus]	Tomm6	-0.45782	0.000562939	0.0034107	MOM
	P09528	Ferritin heavy chain [OS=Mus musculus]	Fth1	-0.456491	2.0587e-09	3.53716e-08	unknown
	Q9CQ69	Cytochrome b-c1 complex subunit 8 [OS=Mus musculus]	Uqcrq	-0.4529	7.80663e-07	8.79682e-06	MIM
	Q8C6I2	Succinate dehydrogenase assembly factor 2, mitochondrial [OS=Mus musculus]	Sdhaf2	-0.450205	9.25685e-05	0.000676842	Matrix
	O35683	NADH dehydrogenase [ubiquinone] 1 alpha subcomplex subunit 1 [OS=Mus musculus]	Ndufa1	-0.449632	0.0228184	0.077038	MIM
	P34914	Bifunctional epoxide hydrolase 2 [OS=Mus musculus]	Ephx2	-0.443651	0.000344423	0.00219469	unknown
	Q9CXZ1	NADH dehydrogenase [ubiquinone] iron-sulfur protein 4, mitochondrial [OS=Mus musculus]	Ndufs4	-0.44006	0.0159174	0.0577462	MIM
	Q64133	Amine oxidase [flavin-containing] A [OS=Mus musculus]	Maoa	-0.439788	1.07182e-31	1.26816e-29	MOM
	Q9D855	Cytochrome b-c1 complex subunit 7 [OS=Mus musculus]	Uqcrb	-0.439772	6.91216e-11	1.46876e-09	MIM
	Q99LC3	NADH dehydrogenase [ubiquinone] 1 alpha subcomplex subunit 10, mitochondrial [OS=Mus musculus]	Ndufa10	-0.439245	0.0104394	0.0414868	MIM
	Q9CRB8	Mitochondrial fission process protein 1 [OS=Mus musculus]	Mtfp1	-0.433883	9.06444e-05	0.000665578	Membrane
	Q922Q1	Mitochondrial amidoxime reducing component 2 [OS=Mus musculus]	Mtarc2	-0.433407	2.10501e-37	3.6529e-35	MOM
	Q9WUR9	Adenylate kinase 4, mitochondrial [OS=Mus musculus]	Ak4	-0.433064	1.15015e-05	0.000105417	Matrix
	Q80VL1	Tudor and KH domain-containing protein [OS=Mus musculus]	Tdrkh	-0.430669	6.48705e-09	1.03277e-07	Membrane
	Q8BWT1	3-ketoacyl-CoA thiolase, mitochondrial [OS=Mus musculus]	Acaa2	-0.42996	0.00198883	0.0102921	Matrix
	Q8BMF3	NADP-dependent malic enzyme, mitochondrial [OS=Mus musculus]	Me3	-0.429482	2.50123e-20	1.60758e-18	Matrix
	P08249	Malate dehydrogenase, mitochondrial [OS=Mus musculus]	Mdh2	-0.428795	2.07608e-09	3.55528e-08	Matrix
	Q8CFI5	Probable proline--tRNA ligase, mitochondrial [OS=Mus musculus]	Pars2	-0.427951	0.000369187	0.00233534	Matrix
	Q9CQ75	NADH dehydrogenase [ubiquinone] 1 alpha subcomplex subunit 2 [OS=Mus musculus]	Ndufa2	-0.42598	0.00255896	0.0126155	MIM
	P48962	ADP/ATP translocase 1 [OS=Mus musculus]	Slc25a4	-0.422962	6.3571e-15	2.29827e-13	MIM
	Q9DC69	NADH dehydrogenase [ubiquinone] 1 alpha subcomplex subunit 9, mitochondrial [OS=Mus musculus]	Ndufa9	-0.414673	0.00451077	0.0204436	MIM
	Q9CQC7	NADH dehydrogenase [ubiquinone] 1 beta subcomplex subunit 4 [OS=Mus musculus]	Ndufb4	-0.414165	0.0139228	0.0523714	MIM
	Q9WTP7	GTP:AMP phosphotransferase AK3, mitochondrial [OS=Mus musculus]	Ak3	-0.4082	1.58556e-09	2.76067e-08	Matrix
	Q78J03	Methionine-R-sulfoxide reductase B2, mitochondrial [OS=Mus musculus]	Msrb2	-0.406367	7.34966e-10	1.32855e-08	Matrix
	P19536	Cytochrome c oxidase subunit 5B, mitochondrial [OS=Mus musculus]	Cox5b	-0.405849	0.000352443	0.00224031	MIM
	Q14DH7	Acyl-CoA synthetase short-chain family member 3, mitochondrial [OS=Mus musculus]	Acss3	-0.40398	0.00769421	0.0322815	Matrix
	P99029	Peroxiredoxin-5, mitochondrial [OS=Mus musculus]	Prdx5	-0.397574	2.74922e-08	4.03167e-07	Matrix
	Q9D0M3	Cytochrome c1, heme protein, mitochondrial [OS=Mus musculus]	Cyc1	-0.397097	1.03632e-11	2.4862e-10	MIM
	Q8BMF4	Dihydrolipoyllysine-residue acetyltransferase component of pyruvate dehydrogenase complex, mitochondrial [OS=Mus musculus]	Dlat	-0.396921	7.28496e-06	6.92071e-05	Matrix
	Q9JLZ3	Methylglutaconyl-CoA hydratase, mitochondrial [OS=Mus musculus]	Auh	-0.396312	3.06062e-16	1.28497e-14	Matrix
	Q9D051	Pyruvate dehydrogenase E1 component subunit beta, mitochondrial [OS=Mus musculus]	Pdhb	-0.39507	1.34891e-22	1.01774e-20	Matrix
	Q9CR68	Cytochrome b-c1 complex subunit Rieske, mitochondrial [OS=Mus musculus]	Uqcrfs1	-0.394445	1.80239e-06	1.9307e-05	MIM
	P03893	NADH-ubiquinone oxidoreductase chain 2 [OS=Mus musculus]	mt-Nd2	-0.394117	0.0319319	0.100934	MIM
	P00416	Cytochrome c oxidase subunit 3 [OS=Mus musculus]	mt-Co3	-0.387713	0.279025	0.494756	MIM
	Q8K2C6	NAD-dependent protein deacylase sirtuin-5, mitochondrial [OS=Mus musculus]	Sirt5	-0.386505	4.54027e-23	3.6364e-21	Matrix
	Q9CR76	Transmembrane protein 186 [OS=Mus musculus]	Tmem186	-0.384432	0.000223863	0.00149414	MIM
	Q9JIQ3	Diablo homolog, mitochondrial [OS=Mus musculus]	Diablo	-0.381597	2.28606e-06	2.39461e-05	IMS
	Q9CQZ6	NADH dehydrogenase [ubiquinone] 1 beta subcomplex subunit 3 [OS=Mus musculus]	Ndufb3	-0.375365	0.00571539	0.0252345	MIM
	Q80Y14	Glutaredoxin-related protein 5, mitochondrial [OS=Mus musculus]	Glrx5	-0.374978	5.5419e-13	1.55114e-11	Matrix
	Q9CQ54	NADH dehydrogenase [ubiquinone] 1 subunit C2 [OS=Mus musculus]	Ndufc2	-0.374288	0.00886829	0.0366415	MIM
	Q5IRJ6	Zinc transporter 9 [OS=Mus musculus]	Slc30a9	-0.373735	9.41108e-07	1.05137e-05	MIM
	Q9DCZ4	MICOS complex subunit Mic26 [OS=Mus musculus]	Apoo	-0.368718	1.12638e-07	1.50744e-06	MIM
	Q8K3J1	NADH dehydrogenase [ubiquinone] iron-sulfur protein 8, mitochondrial [OS=Mus musculus]	Ndufs8	-0.367944	0.0041765	0.0192927	MIM
	Q8BYM8	Probable cysteine--tRNA ligase, mitochondrial [OS=Mus musculus]	Cars2	-0.367096	2.6591e-13	7.91043e-12	Matrix
	Q91VD9	NADH-ubiquinone oxidoreductase 75 kDa subunit, mitochondrial [OS=Mus musculus]	Ndufs1	-0.366468	0.0422463	0.125749	MIM
	Q9DCJ5	NADH dehydrogenase [ubiquinone] 1 alpha subcomplex subunit 8 [OS=Mus musculus]	Ndufa8	-0.366318	0.00162453	0.00862991	MIM
	Q91WD5	NADH dehydrogenase [ubiquinone] iron-sulfur protein 2, mitochondrial [OS=Mus musculus]	Ndufs2	-0.36552	0.00612247	0.0267223	MIM
	P46656	Adrenodoxin, mitochondrial [OS=Mus musculus]	Fdx1	-0.363684	0.00108931	0.00611093	Matrix
	Q8K4F5	Protein ABHD11 [OS=Mus musculus]	Abhd11	-0.361021	2.70441e-08	3.98843e-07	Matrix
	P56393	Cytochrome c oxidase subunit 7B, mitochondrial [OS=Mus musculus]	Cox7b	-0.360677	0.014084	0.0528253	MIM
	Q9DCS9	NADH dehydrogenase [ubiquinone] 1 beta subcomplex subunit 10 [OS=Mus musculus]	Ndufb10	-0.360188	0.00292075	0.014146	MIM
	Q9D924	Iron-sulfur cluster assembly 1 homolog, mitochondrial [OS=Mus musculus]	Isca1	-0.358397	1.12515e-09	1.9789e-08	Matrix
	Q91YT0	NADH dehydrogenase [ubiquinone] flavoprotein 1, mitochondrial [OS=Mus musculus]	Ndufv1	-0.355083	0.0263647	0.0865415	MIM
	Q91XF0	Pyridoxine-5'-phosphate oxidase [OS=Mus musculus]	Pnpo	-0.354927	0.00064071	0.00383836	Matrix
	Q9CPZ8	COX assembly mitochondrial protein homolog [OS=Mus musculus]	Cmc1	-0.354087	4.54509e-06	4.55034e-05	IMS
	Q9D8B4	NADH dehydrogenase [ubiquinone] 1 alpha subcomplex subunit 11 [OS=Mus musculus]	Ndufa11	-0.350536	0.00175734	0.00923179	MIM
	Q8BKZ9	Pyruvate dehydrogenase protein X component, mitochondrial [OS=Mus musculus]	Pdhx	-0.349511	5.25905e-08	7.4805e-07	Matrix
	Q921N7	Transmembrane protein 70, mitochondrial [OS=Mus musculus]	Tmem70	-0.349442	5.7111e-05	0.000446427	MIM
	Q8R404	MICOS complex subunit MIC13 [OS=Mus musculus]	Micos13	-0.346719	4.86316e-06	4.8224e-05	MIM
	O35943	Frataxin, mitochondrial [OS=Mus musculus]	Fxn	-0.346441	0.00162172	0.00862378	Matrix
	Q62425	Cytochrome c oxidase subunit NDUFA4 [OS=Mus musculus]	Ndufa4	-0.345889	0.0352466	0.109287	MIM
	Q9D1R1	Complex I assembly factor TMEM126B, mitochondrial [OS=Mus musculus]	Tmem126b	-0.342465	8.62202e-05	0.000640445	MIM
	Q9DC50	Peroxisomal carnitine O-octanoyltransferase [OS=Mus musculus]	Crot	-0.341534	0.000384246	0.00240743	unknown
	Q9CZB0	Succinate dehydrogenase cytochrome b560 subunit, mitochondrial [OS=Mus musculus]	Sdhc	-0.340385	0.0123842	0.0477217	MIM
	Q99KI0	Aconitate hydratase, mitochondrial [OS=Mus musculus]	Aco2	-0.33868	7.9841e-05	0.000598923	Matrix
	O08807	Peroxiredoxin-4 [OS=Mus musculus]	Prdx4	-0.338672	0.0134246	0.0509022	IMS
	Q9DCL9	Multifunctional protein ADE2 [OS=Mus musculus]	Paics	-0.33791	1.03093e-17	4.96945e-16	Matrix
	Q921H9	Cytochrome c oxidase assembly factor 7 [OS=Mus musculus]	Coa7	-0.3366	1.77177e-09	3.06439e-08	IMS
	Q9DB77	Cytochrome b-c1 complex subunit 2, mitochondrial [OS=Mus musculus]	Uqcrc2	-0.336125	8.6762e-05	0.000643423	MIM
	Q9CQR4	Acyl-coenzyme A thioesterase 13 [OS=Mus musculus]	Acot13	-0.336074	4.60961e-06	4.60232e-05	Matrix
	Q7TNS2	MICOS complex subunit Mic10 [OS=Mus musculus]	Micos10	-0.335912	0.0154885	0.0565845	MIM
	Q9JI39	ATP-binding cassette sub-family B member 10, mitochondrial [OS=Mus musculus]	Abcb10	-0.335274	8.68043e-10	1.55293e-08	MIM
	P35486	Pyruvate dehydrogenase E1 component subunit alpha, somatic form, mitochondrial [OS=Mus musculus]	Pdha1	-0.334443	4.65633e-11	1.01004e-09	Matrix
	O88986	2-amino-3-ketobutyrate coenzyme A ligase, mitochondrial [OS=Mus musculus]	Gcat	-0.334242	0.003263	0.0156464	unknown
	Q9CR61	NADH dehydrogenase [ubiquinone] 1 beta subcomplex subunit 7 [OS=Mus musculus]	Ndufb7	-0.333538	0.00536307	0.0239042	MIM
	P17665	Cytochrome c oxidase subunit 7C, mitochondrial [OS=Mus musculus]	Cox7c	-0.331947	0.0416667	0.124593	MIM
	Q9D6K8	FUN14 domain-containing protein 2 [OS=Mus musculus]	Fundc2	-0.331279	9.58492e-12	2.32089e-10	MOM
	Q9CQ91	NADH dehydrogenase [ubiquinone] 1 alpha subcomplex subunit 3 [OS=Mus musculus]	Ndufa3	-0.330218	0.0769381	0.199472	MIM
	Q3UUI3	Acyl-coenzyme A thioesterase THEM4 [OS=Mus musculus]	Them4	-0.329645	0.00214544	0.0109501	MIM
	Q9CZ13	Cytochrome b-c1 complex subunit 1, mitochondrial [OS=Mus musculus]	Uqcrc1	-0.328403	1.10528e-05	0.000102154	MIM
	Q8K3A0	Iron-sulfur cluster co-chaperone protein HscB [OS=Mus musculus]	Hscb	-0.326559	2.37938e-08	3.53916e-07	Matrix
	P48771	Cytochrome c oxidase subunit 7A2, mitochondrial [OS=Mus musculus]	Cox7a2	-0.326282	0.0275287	0.0894039	MIM
	Q9CQJ8	NADH dehydrogenase [ubiquinone] 1 beta subcomplex subunit 9 [OS=Mus musculus]	Ndufb9	-0.326113	0.00190167	0.00989019	MIM
	Q9ERS2	NADH dehydrogenase [ubiquinone] 1 alpha subcomplex subunit 13 [OS=Mus musculus]	Ndufa13	-0.325959	0.000676883	0.00402144	MIM
	Q9Z1P6	NADH dehydrogenase [ubiquinone] 1 alpha subcomplex subunit 7 [OS=Mus musculus]	Ndufa7	-0.320206	0.025489	0.0841445	MIM
	Q8K2B3	Succinate dehydrogenase [ubiquinone] flavoprotein subunit, mitochondrial [OS=Mus musculus]	Sdha	-0.319761	8.562e-06	8.03131e-05	MIM
	P56392	Cytochrome c oxidase subunit 7A1, mitochondrial [OS=Mus musculus]	Cox7a1	-0.318709	0.00222761	0.0113251	MIM
	Q9D8T7	SRA stem-loop-interacting RNA-binding protein, mitochondrial [OS=Mus musculus]	Slirp	-0.318502	1.73463e-18	9.6069e-17	Matrix
	Q99KB8	Hydroxyacylglutathione hydrolase, mitochondrial [OS=Mus musculus]	Hagh	-0.3177	3.1144e-18	1.60531e-16	Matrix
	Q8R1I1	Cytochrome b-c1 complex subunit 9 [OS=Mus musculus]	Uqcr10	-0.31645	0.00127885	0.00701547	MIM
	Q8BMG8	Mitochondrial folate transporter/carrier [OS=Mus musculus]	Slc25a32	-0.316127	0.286861	0.501813	MIM
	Q9CQA3	Succinate dehydrogenase [ubiquinone] iron-sulfur subunit, mitochondrial [OS=Mus musculus]	Sdhb	-0.311843	1.83965e-23	1.52019e-21	MIM
	P56391	Cytochrome c oxidase subunit 6B1 [OS=Mus musculus]	Cox6b1	-0.30993	0.0178574	0.0631563	MIM
	Q8BG51	Mitochondrial Rho GTPase 1 [OS=Mus musculus]	Rhot1	-0.309579	0.000504312	0.0030924	MOM
	Q8BGV0	Probable asparagine--tRNA ligase, mitochondrial [OS=Mus musculus]	Nars2	-0.308646	0.00485619	0.021813	Matrix
	Q9CPQ1	Cytochrome c oxidase subunit 6C [OS=Mus musculus]	Cox6c	-0.307085	0.000241479	0.00159333	MIM
	Q8VEM8	Phosphate carrier protein, mitochondrial [OS=Mus musculus]	Slc25a3	-0.305953	4.77351e-11	1.03116e-09	MIM
	Q9CQH3	NADH dehydrogenase [ubiquinone] 1 beta subcomplex subunit 5, mitochondrial [OS=Mus musculus]	Ndufb5	-0.305505	0.0123079	0.0475295	MIM
	O35435	Dihydroorotate dehydrogenase (quinone), mitochondrial [OS=Mus musculus]	Dhodh	-0.304109	1.31948e-07	1.73904e-06	MIM
	Q9CZP5	Mitochondrial chaperone BCS1 [OS=Mus musculus]	Bcs1l	-0.303954	0.000455464	0.00282279	MIM
	Q9DC70	NADH dehydrogenase [ubiquinone] iron-sulfur protein 7, mitochondrial [OS=Mus musculus]	Ndufs7	-0.301605	3.98057e-05	0.000322786	MIM
	Q8C3X4	Translation factor Guf1, mitochondrial [OS=Mus musculus]	Guf1	-0.298657	2.22615e-06	2.34128e-05	Matrix
	Q5RKZ7	Molybdenum cofactor biosynthesis protein 1 [OS=Mus musculus]	Mocs1	-0.298026	6.43452e-05	0.000495534	Matrix
	Q91ZA3	Propionyl-CoA carboxylase alpha chain, mitochondrial [OS=Mus musculus]	Pcca	-0.296752	5.51761e-08	7.76342e-07	Matrix
	Q8K2Q5	Coiled-coil-helix-coiled-coil-helix domain-containing protein 7 [OS=Mus musculus]	Chchd7	-0.296234	0.00316885	0.015275	IMS
	Q99LY9	NADH dehydrogenase [ubiquinone] iron-sulfur protein 5 [OS=Mus musculus]	Ndufs5	-0.296151	0.000191162	0.00129582	MIM
	B1AR13	CDGSH iron-sulfur domain-containing protein 3, mitochondrial [OS=Mus musculus]	Cisd3	-0.29587	0.00899454	0.036987	Matrix
	P47199	Quinone oxidoreductase [OS=Mus musculus]	Cryz	-0.294093	7.73437e-08	1.0624e-06	Matrix
	P36552	Oxygen-dependent coproporphyrinogen-III oxidase, mitochondrial [OS=Mus musculus]	Cpox	-0.293122	1.95292e-08	2.96411e-07	MIM
	O09111	NADH dehydrogenase [ubiquinone] 1 beta subcomplex subunit 11, mitochondrial [OS=Mus musculus]	Ndufb11	-0.291722	0.0153261	0.0561716	MIM
	Q9CQZ5	NADH dehydrogenase [ubiquinone] 1 alpha subcomplex subunit 6 [OS=Mus musculus]	Ndufa6	-0.291535	0.0368066	0.112981	MIM
	Q99MN9	Propionyl-CoA carboxylase beta chain, mitochondrial [OS=Mus musculus]	Pccb	-0.291479	2.15425e-06	2.28412e-05	Matrix
	Q8VIK2	Mpv17-like protein 2 [OS=Mus musculus]	Mpv17l2	-0.290837	0.000371593	0.00234771	MIM
	Q8VCM5	Mitochondrial ubiquitin ligase activator of NFKB 1 [OS=Mus musculus]	Mul1	-0.289078	0.00454352	0.0205683	MOM
	Q60930	Voltage-dependent anion-selective channel protein 2 [OS=Mus musculus]	Vdac2	-0.286209	7.91612e-45	1.87324e-42	MOM
	Q9D8Y1	Transmembrane protein 126A [OS=Mus musculus]	Tmem126a	-0.285309	0.00145764	0.00787185	MIM
	Q8CH40	Nucleoside diphosphate-linked moiety X motif 6 [OS=Mus musculus]	Nudt6	-0.284552	7.24296e-05	0.000546476	Matrix
	Q9CRB9	MICOS complex subunit Mic19 [OS=Mus musculus]	Chchd3	-0.28449	0.00105769	0.00595924	MIM
	Q9CZR3	Mitochondrial import receptor subunit TOM40B [OS=Mus musculus]	Tomm40l	-0.282195	3.54145e-09	5.89035e-08	MOM
	Q8K0D5	Elongation factor G, mitochondrial [OS=Mus musculus]	Gfm1	-0.282035	3.81278e-08	5.49843e-07	Matrix
	Q9CR98	Protein FAM136A [OS=Mus musculus]	Fam136a	-0.281519	0.035574	0.110106	IMS
	Q9CPU4	Microsomal glutathione S-transferase 3 [OS=Mus musculus]	Mgst3	-0.281444	2.30414e-05	0.000198599	MOM
	Q99N92	39S ribosomal protein L27, mitochondrial [OS=Mus musculus]	Mrpl27	-0.277995	0.594306	0.77953	Matrix
	Q64105	Sepiapterin reductase [OS=Mus musculus]	Spr	-0.277435	3.76328e-06	3.82649e-05	unknown
	Q5HZI9	Mitochondrial nicotinamide adenine dinucleotide transporter SLC25A51 [OS=Mus musculus]	Slc25a51	-0.276451	2.25481e-09	3.83612e-08	MIM
	P05202	Aspartate aminotransferase, mitochondrial [OS=Mus musculus]	Got2	-0.275782	0.000281983	0.00183271	MIM
	Q9CQ62	2,4-dienoyl-CoA reductase [(3E)-enoyl-CoA-producing], mitochondrial [OS=Mus musculus]	Decr1	-0.275623	0.0362772	0.111751	Matrix
	Q9D6U8	Protein FAM162A [OS=Mus musculus]	Fam162a	-0.275155	3.49006e-11	7.66634e-10	MIM
	Q9CWD8	Iron-sulfur protein NUBPL [OS=Mus musculus]	Nubpl	-0.273406	0.00214189	0.0109428	Matrix
	Q99MB2	Mitochondrial fission regulator 1 [OS=Mus musculus]	Mtfr1	-0.27056	0.0889508	0.220513	Membrane
	Q8BU85	Methionine-R-sulfoxide reductase B3, mitochondrial [OS=Mus musculus]	Msrb3	-0.268844	5.14485e-10	9.63456e-09	unknown
	Q6PB66	Leucine-rich PPR motif-containing protein, mitochondrial [OS=Mus musculus]	Lrpprc	-0.267738	2.75896e-10	5.33945e-09	Matrix
	Q8BKY8	Transcription termination factor 2, mitochondrial [OS=Mus musculus]	Mterf2	-0.265596	0.00265047	0.0129928	Matrix
	Q923X4	Glutaredoxin-2, mitochondrial [OS=Mus musculus]	Glrx2	-0.263838	0.000159259	0.00110253	Matrix
	Q99M07	Cytochrome c oxidase assembly factor 5 [OS=Mus musculus]	Coa5	-0.262592	0.0269668	0.0882397	IMS
	Q61387	Cytochrome c oxidase subunit 7A-related protein, mitochondrial [OS=Mus musculus]	Cox7a2l	-0.262193	0.00213901	0.0109388	MIM
	P51881	ADP/ATP translocase 2 [OS=Mus musculus]	Slc25a5	-0.261092	0.0440932	0.130351	MIM
	Q99JT1	Glutamyl-tRNA(Gln) amidotransferase subunit B, mitochondrial [OS=Mus musculus]	Gatb	-0.257363	0.00035014	0.0022284	Matrix
	Q9JMH6	Thioredoxin reductase 1, cytoplasmic [OS=Mus musculus]	Txnrd1	-0.256241	1.13773e-11	2.66802e-10	unknown
	Q8BTE0	Succinate dehydrogenase assembly factor 4, mitochondrial [OS=Mus musculus]	Sdhaf4	-0.255065	0.0244363	0.0813917	Matrix
	Q9DAT5	Mitochondrial tRNA-specific 2-thiouridylase 1 [OS=Mus musculus]	Trmu	-0.254071	0.0218788	0.0743814	Matrix
	Q8JZN5	Complex I assembly factor ACAD9, mitochondrial [OS=Mus musculus]	Acad9	-0.253833	6.65463e-10	1.21986e-08	MIM
	Q8BGY7	Protein FAM210A [OS=Mus musculus]	Fam210a	-0.253567	1.81727e-05	0.000159809	MIM
	Q8K1Z0	Ubiquinone biosynthesis protein COQ9, mitochondrial [OS=Mus musculus]	Coq9	-0.253022	0.00935837	0.0379732	MIM
	Q8CEI1	BolA-like protein 3 [OS=Mus musculus]	Bola3	-0.250215	0.0057197	0.0252345	Matrix
	A2AKU9	ATP synthase subunit gamma [OS=Mus musculus]	Atp5c1	-0.249663	0.00992082	0.0397903	MIM
	Q9CPW9	Methionine aminopeptidase 1D, mitochondrial [OS=Mus musculus]	Metap1d	-0.247583	0.0111818	0.0439338	Matrix
	Q3UFY8	tRNA methyltransferase 10 homolog C [OS=Mus musculus]	Trmt10c	-0.247024	0.000539014	0.00328969	Matrix
	Q9D2R6	Cytochrome c oxidase assembly factor 3 homolog, mitochondrial [OS=Mus musculus]	Coa3	-0.245869	0.0166073	0.0595028	MIM
	Q3URS9	Mitochondrial potassium channel [OS=Mus musculus]	Ccdc51	-0.243811	0.000220403	0.00147294	MIM
	Q8BH59	Calcium-binding mitochondrial carrier protein Aralar1 [OS=Mus musculus]	Slc25a12	-0.243181	5.91964e-07	6.84837e-06	MIM
	Q8BFR5	Elongation factor Tu, mitochondrial [OS=Mus musculus]	Tufm	-0.242792	5.42143e-08	7.64877e-07	Matrix
	Q8R086	Sulfite oxidase, mitochondrial [OS=Mus musculus]	Suox	-0.24233	2.50655e-07	3.12929e-06	IMS
	Q3UIU2	NADH dehydrogenase [ubiquinone] 1 beta subcomplex subunit 6 [OS=Mus musculus]	Ndufb6	-0.242071	0.028816	0.0928319	MIM
	Q61285	ATP-binding cassette sub-family D member 2 [OS=Mus musculus]	Abcd2	-0.241331	0.00098375	0.0055728	Membrane
	Q9CXJ4	Mitochondrial potassium channel ATP-binding subunit [OS=Mus musculus]	Abcb8	-0.240294	0.00251124	0.0124267	MIM
	Q9D2G2	Dihydrolipoyllysine-residue succinyltransferase component of 2-oxoglutarate dehydrogenase complex, mitochondrial [OS=Mus musculus]	Dlst	-0.239845	0.000506144	0.00309634	Matrix
	Q66JZ4	T-cell activation inhibitor, mitochondrial [OS=Mus musculus]	TCAIM	-0.238693	0.00692369	0.0295691	Matrix
	Q8BGX2	Mitochondrial import inner membrane translocase subunit Tim29 [OS=Mus musculus]	Timm29	-0.238434	0.0151241	0.0557226	MIM
	Q8BPE4	Transmembrane protein 177 [OS=Mus musculus]	Tmem177	-0.238403	0.00132318	0.00722061	MIM
	Q8QZT1	Acetyl-CoA acetyltransferase, mitochondrial [OS=Mus musculus]	Acat1	-0.23793	0.000856617	0.00492224	Matrix
	Q8BGH2	Sorting and assembly machinery component 50 homolog [OS=Mus musculus]	Samm50	-0.237775	0.000159714	0.00110421	MOM
	Q14CH7	Alanine--tRNA ligase, mitochondrial [OS=Mus musculus]	Aars2	-0.237313	0.0901763	0.222421	Matrix
	Q8VE38	Oxidoreductase NAD-binding domain-containing protein 1 [OS=Mus musculus]	Oxnad1	-0.236638	0.00246284	0.0122226	Matrix
	Q8K2T4	Ubiquinol-cytochrome-c reductase complex assembly factor 3 [OS=Mus musculus]	Uqcc3	-0.233597	0.0484051	0.139998	MIM
	Q5ND52	rRNA methyltransferase 3, mitochondrial [OS=Mus musculus]	Mrm3	-0.23356	0.0510329	0.146137	Matrix
	Q3V384	AFG1-like ATPase [OS=Mus musculus]	Afg1l	-0.233554	0.000872344	0.00500157	MIM
	P43023	Cytochrome c oxidase subunit 6A2, mitochondrial [OS=Mus musculus]	Cox6a2	-0.232991	0.0411361	0.12357	MIM
	Q64521	Glycerol-3-phosphate dehydrogenase, mitochondrial [OS=Mus musculus]	Gpd2	-0.232699	5.36102e-07	6.2443e-06	MIM
	Q9D0S9	Adenosine 5'-monophosphoramidase HINT2 [OS=Mus musculus]	Hint2	-0.231994	0.0457182	0.133713	Matrix
	P50544	Very long-chain specific acyl-CoA dehydrogenase, mitochondrial [OS=Mus musculus]	Acadvl	-0.231933	0.0319586	0.100957	MIM
	Q9CZU6	Citrate synthase, mitochondrial [OS=Mus musculus]	Cs	-0.231609	2.7944e-06	2.90373e-05	Matrix
	Q922B1	ADP-ribose glycohydrolase MACROD1 [OS=Mus musculus]	Macrod1	-0.231224	4.68942e-05	0.00037329	Matrix
	O08749	Dihydrolipoyl dehydrogenase, mitochondrial [OS=Mus musculus]	Dld	-0.231025	2.08814e-05	0.00018088	Matrix
	Q9JJL8	Serine--tRNA ligase, mitochondrial [OS=Mus musculus]	Sars2	-0.231004	0.00421401	0.0194225	Matrix
	Q80XN0	D-beta-hydroxybutyrate dehydrogenase, mitochondrial [OS=Mus musculus]	Bdh1	-0.230834	0.259916	0.471472	MIM
	Q9DAM5	Mitochondrial thiamine pyrophosphate carrier [OS=Mus musculus]	Slc25a19	-0.230043	0.0171325	0.0610068	MIM
	Q9CQB2	MAPK regulated corepressor interacting protein 2 [OS=Mus musculus]	Mcrip2	-0.229822	0.159885	0.33877	unknown
	Q8CGK3	Lon protease homolog, mitochondrial [OS=Mus musculus]	Lonp1	-0.229764	3.96443e-07	4.76647e-06	Matrix
	Q80U63	Mitofusin-2 [OS=Mus musculus]	Mfn2	-0.228069	7.08859e-06	6.74647e-05	MOM
	Q9Z2Y8	Pyridoxal phosphate homeostasis protein [OS=Mus musculus]	Plpbp	-0.227972	0.00075851	0.00442691	Matrix
	Q9JLT4	Thioredoxin reductase 2, mitochondrial [OS=Mus musculus]	Txnrd2	-0.22754	5.04327e-06	4.98202e-05	Matrix
	Q91YP2	Neurolysin, mitochondrial [OS=Mus musculus]	Nln	-0.227435	0.0220454	0.0748651	Matrix
	Q91YJ5	Translation initiation factor IF-2, mitochondrial [OS=Mus musculus]	Mtif2	-0.225066	0.0021598	0.0110126	Matrix
	Q9WUM5	Succinate--CoA ligase [ADP/GDP-forming] subunit alpha, mitochondrial [OS=Mus musculus]	Suclg1	-0.223925	1.00273e-06	1.11543e-05	Matrix
	Q8CAQ8	MICOS complex subunit Mic60 [OS=Mus musculus]	Immt	-0.22334	1.42108e-06	1.55097e-05	MIM
	Q91WS0	CDGSH iron-sulfur domain-containing protein 1 [OS=Mus musculus]	Cisd1	-0.223182	0.000312833	0.00200815	MOM
	Q9JK42	[Pyruvate dehydrogenase (acetyl-transferring)] kinase isozyme 2, mitochondrial [OS=Mus musculus]	Pdk2	-0.222542	0.00924501	0.0376587	Matrix
	Q8R4N0	Citramalyl-CoA lyase, mitochondrial [OS=Mus musculus]	Clybl	-0.222509	1.38601e-07	1.81752e-06	Matrix
	Q921H8	3-ketoacyl-CoA thiolase A, peroxisomal [OS=Mus musculus]	Acaa1a	-0.22211	4.39442e-10	8.28244e-09	Matrix
	P42125	Enoyl-CoA delta isomerase 1, mitochondrial [OS=Mus musculus]	Eci1	-0.221633	0.0258874	0.0852435	Matrix
	Q9CZN8	Glutamyl-tRNA(Gln) amidotransferase subunit A, mitochondrial [OS=Mus musculus]	Qrsl1	-0.220196	0.00120977	0.00669297	Matrix
	P97823	Acyl-protein thioesterase 1 [OS=Mus musculus]	Lypla1	-0.219993	0.00527392	0.0235298	unknown
	O35658	Complement component 1 Q subcomponent-binding protein, mitochondrial [OS=Mus musculus]	C1qbp	-0.217493	0.00374487	0.0176273	Matrix
	P63030	Mitochondrial pyruvate carrier 1 [OS=Mus musculus]	Mpc1	-0.216488	0.00244313	0.0121596	MIM
	O35680	28S ribosomal protein S12, mitochondrial [OS=Mus musculus]	Mrps12	-0.215319	0.000322463	0.00206741	Matrix
	P70404	Isocitrate dehydrogenase [NAD] subunit gamma 1, mitochondrial [OS=Mus musculus]	Idh3g	-0.215215	1.20403e-07	1.59902e-06	Matrix
	Q9WUR2	Enoyl-CoA delta isomerase 2 [OS=Mus musculus]	Eci2	-0.214777	0.00667985	0.0287399	Matrix
	Q99LB2	Dehydrogenase/reductase SDR family member 4 [OS=Mus musculus]	Dhrs4	-0.213889	0.0845644	0.21423	Matrix
	P62897	Cytochrome c, somatic [OS=Mus musculus]	Cycs	-0.213167	0.0774963	0.20052	IMS
	Q9DBG1	Sterol 26-hydroxylase, mitochondrial [OS=Mus musculus]	Cyp27a1	-0.213013	5.29283e-06	5.20505e-05	MIM
	Q8BTE5	Protein CEBPZOS [OS=Mus musculus]	Cebpzos	-0.212563	0.106125	0.251817	unknown
	Q920E5	Farnesyl pyrophosphate synthase [OS=Mus musculus]	Fdps	-0.210495	6.08777e-06	5.92391e-05	MIM
	Q9WVD5	Mitochondrial ornithine transporter 1 [OS=Mus musculus]	Slc25a15	-0.210441	3.92449e-12	9.9663e-11	MIM
	Q9CYW4	Haloacid dehalogenase-like hydrolase domain-containing protein 3 [OS=Mus musculus]	Hdhd3	-0.210297	0.0806031	0.2061	Matrix
	Q3UQ84	Threonine--tRNA ligase, mitochondrial [OS=Mus musculus]	Tars2	-0.209708	0.0198727	0.0687881	Matrix
	O55028	[3-methyl-2-oxobutanoate dehydrogenase [lipoamide]] kinase, mitochondrial [OS=Mus musculus]	Bckdk	-0.209693	0.0166371	0.0595476	Matrix
	Q61578	NADPH:adrenodoxin oxidoreductase, mitochondrial [OS=Mus musculus]	Fdxr	-0.209523	0.0390079	0.118579	Matrix
	Q8K126	Peptide chain release factor 1, mitochondrial [OS=Mus musculus]	Mtrf1	-0.20853	0.492395	0.701919	Matrix
	Q99JR6	Nicotinamide/nicotinic acid mononucleotide adenylyltransferase 3 [OS=Mus musculus]	Nmnat3	-0.20842	0.0245042	0.0815138	Matrix
	Q9DCM0	Persulfide dioxygenase ETHE1, mitochondrial [OS=Mus musculus]	Ethe1	-0.207439	0.00351215	0.0166221	Matrix
	Q9CWG8	Protein arginine methyltransferase NDUFAF7, mitochondrial [OS=Mus musculus]	Ndufaf7	-0.206096	0.00498722	0.0223246	MIM
	Q9D6R2	Isocitrate dehydrogenase [NAD] subunit alpha, mitochondrial [OS=Mus musculus]	Idh3a	-0.205892	9.40994e-05	0.000686109	Matrix
	Q9CQA6	Coiled-coil-helix-coiled-coil-helix domain-containing protein 1 [OS=Mus musculus]	Chchd1	-0.205876	0.129002	0.289103	MIM
	P08074	Carbonyl reductase [NADPH] 2 [OS=Mus musculus]	Cbr2	-0.204745	0.272224	0.486833	Matrix
	P19258	Protein Mpv17 [OS=Mus musculus]	Mpv17	-0.20467	0.015063	0.0555367	MIM
	Q811I0	ATP synthase mitochondrial F1 complex assembly factor 1 [OS=Mus musculus]	Atpaf1	-0.204475	0.00292376	0.014146	Matrix
	P58059	28S ribosomal protein S21, mitochondrial [OS=Mus musculus]	Mrps21	-0.203967	0.00545825	0.0242662	Matrix
	Q921G7	Electron transfer flavoprotein-ubiquinone oxidoreductase, mitochondrial [OS=Mus musculus]	Etfdh	-0.203458	0.0185772	0.065386	MIM
	Q9JIY5	Serine protease HTRA2, mitochondrial [OS=Mus musculus]	Htra2	-0.202331	0.00409982	0.018989	MIM
	P29758	Ornithine aminotransferase, mitochondrial [OS=Mus musculus]	Oat	-0.20096	0.000757947	0.00442691	Matrix
	Q8VDC0	Probable leucine--tRNA ligase, mitochondrial [OS=Mus musculus]	Lars2	-0.198884	0.000552796	0.00335806	Matrix
	Q9WV98	Mitochondrial import inner membrane translocase subunit Tim9 [OS=Mus musculus]	Timm9	-0.19126	0.139084	0.305257	MIM
	Q8C163	Nuclease EXOG, mitochondrial [OS=Mus musculus]	Exog	-0.190737	0.0877779	0.218571	MIM
	Q9CR62	Mitochondrial 2-oxoglutarate/malate carrier protein [OS=Mus musculus]	Slc25a11	-0.190312	0.00233689	0.0117143	MIM
	P20108	Thioredoxin-dependent peroxide reductase, mitochondrial [OS=Mus musculus]	Prdx3	-0.189776	0.00189763	0.00987907	Matrix
	Q8BIG7	Catechol O-methyltransferase domain-containing protein 1 [OS=Mus musculus]	Comtd1	-0.189257	8.61968e-05	0.000640445	Membrane
	Q9WV85	Nucleoside diphosphate kinase 3 [OS=Mus musculus]	Nme3	-0.189131	0.0469084	0.136396	MOM
	Q9D125	28S ribosomal protein S25, mitochondrial [OS=Mus musculus]	Mrps25	-0.188879	0.0418433	0.124895	Matrix
	Q80ZK0	28S ribosomal protein S10, mitochondrial [OS=Mus musculus]	Mrps10	-0.188681	0.0129607	0.0495399	Matrix
	Q8CI78	Required for meiotic nuclear division protein 1 homolog [OS=Mus musculus]	Rmnd1	-0.187787	0.0117572	0.0458486	MIM
	P62073	Mitochondrial import inner membrane translocase subunit Tim10 [OS=Mus musculus]	Timm10	-0.18607	0.211663	0.411163	MIM
	Q9CQE3	28S ribosomal protein S17, mitochondrial [OS=Mus musculus]	Mrps17	-0.185564	0.012253	0.0473564	Matrix
	Q8JZY4	Mitochondrial ribonuclease P catalytic subunit [OS=Mus musculus]	Prorp	-0.185234	0.0142109	0.0531861	Matrix
	Q9QZH6	Evolutionarily conserved signaling intermediate in Toll pathway, mitochondrial [OS=Mus musculus]	Ecsit	-0.184889	0.000716613	0.00420596	MIM
	Q8K0Z7	Translational activator of cytochrome c oxidase 1 [OS=Mus musculus]	Taco1	-0.184414	0.0437432	0.129538	Matrix
	Q8BVI4	Dihydropteridine reductase [OS=Mus musculus]	Qdpr	-0.184403	0.000150868	0.00104862	Matrix
	A2ASZ8	Calcium-binding mitochondrial carrier protein SCaMC-2 [OS=Mus musculus]	Slc25a25	-0.184358	0.15544	0.33192	MIM
	Q9CPX7	28S ribosomal protein S16, mitochondrial [OS=Mus musculus]	Mrps16	-0.18417	0.0165288	0.0593032	Matrix
	Q3URE1	Malonate--CoA ligase ACSF3, mitochondrial [OS=Mus musculus]	Acsf3	-0.184042	0.00451205	0.0204436	Matrix
	Q8BK72	28S ribosomal protein S27, mitochondrial [OS=Mus musculus]	Mrps27	-0.183866	0.00173741	0.00914556	Matrix
	Q8BGD8	Cytochrome c oxidase assembly factor 6 homolog [OS=Mus musculus]	Coa6	-0.183411	0.108927	0.256035	IMS
	P62075	Mitochondrial import inner membrane translocase subunit Tim13 [OS=Mus musculus]	Timm13	-0.182806	0.0353904	0.109668	MIM
	Q8VCM4	Lipoyltransferase 1, mitochondrial [OS=Mus musculus]	Lipt1	-0.182731	0.212948	0.413088	Matrix
	Q99M87	DnaJ homolog subfamily A member 3, mitochondrial [OS=Mus musculus]	Dnaja3	-0.18162	0.00329459	0.0157789	Matrix
	Q791T5	Mitochondrial carrier homolog 1 [OS=Mus musculus]	Mtch1	-0.181286	0.000248214	0.0016357	MOM
	P56501	Mitochondrial uncoupling protein 3 [OS=Mus musculus]	Ucp3	-0.181248	0.232926	0.437346	MIM
	Q9D6M3	Mitochondrial glutamate carrier 1 [OS=Mus musculus]	Slc25a22	-0.18078	0.0910206	0.223621	MIM
	Q9D273	Corrinoid adenosyltransferase [OS=Mus musculus]	Mmab	-0.178881	9.18428e-06	8.58408e-05	Matrix
	Q922E6	FAST kinase domain-containing protein 2, mitochondrial [OS=Mus musculus]	Fastkd2	-0.178286	0.0134135	0.0508971	Matrix
	Q8BJZ4	28S ribosomal protein S35, mitochondrial [OS=Mus musculus]	Mrps35	-0.177751	0.11998	0.273714	Matrix
	Q9D1H6	NADH dehydrogenase [ubiquinone] 1 alpha subcomplex assembly factor 4 [OS=Mus musculus]	Ndufaf4	-0.177487	0.0121603	0.047068	MIM
	Q9CXW2	28S ribosomal protein S22, mitochondrial [OS=Mus musculus]	Mrps22	-0.177169	0.0147334	0.0546402	Matrix
	Q9DA03	Complex III assembly factor LYRM7 [OS=Mus musculus]	Lyrm7	-0.176943	0.127399	0.286125	Matrix
	P58064	28S ribosomal protein S6, mitochondrial [OS=Mus musculus]	Mrps6	-0.176317	0.00743938	0.0314107	Matrix
	Q91VA7	Isocitrate dehydrogenase [NAD] subunit, mitochondrial [OS=Mus musculus]	Idh3b	-0.176261	6.91522e-08	9.57464e-07	Matrix
	Q3U2A8	Valine--tRNA ligase, mitochondrial [OS=Mus musculus]	Vars2	-0.175611	0.106119	0.251817	Matrix
	Q9CPW3	39S ribosomal protein L54, mitochondrial [OS=Mus musculus]	Mrpl54	-0.17535	0.0867791	0.217198	Matrix
	Q5XJY4	Presenilins-associated rhomboid-like protein, mitochondrial [OS=Mus musculus]	Parl	-0.174452	0.0270706	0.0884681	MIM
	Q9Z0X1	Apoptosis-inducing factor 1, mitochondrial [OS=Mus musculus]	Aifm1	-0.173803	0.00411705	0.0190403	MIM
	Q9D1I5	Methylmalonyl-CoA epimerase, mitochondrial [OS=Mus musculus]	Mcee	-0.173218	0.0190891	0.0663847	Matrix
	O55126	Protein NipSnap homolog 2 [OS=Mus musculus]	Nipsnap2	-0.172589	0.0702692	0.186549	Matrix
	Q9Z2Z6	Mitochondrial carnitine/acylcarnitine carrier protein [OS=Mus musculus]	Slc25a20	-0.172049	0.0869663	0.217353	MIM
	Q9CQX8	28S ribosomal protein S36, mitochondrial [OS=Mus musculus]	Mrps36	-0.171333	0.050799	0.145628	Matrix
	Q9CY16	28S ribosomal protein S28, mitochondrial [OS=Mus musculus]	Mrps28	-0.17122	0.000458294	0.00283696	Matrix
	Q9DB15	39S ribosomal protein L12, mitochondrial [OS=Mus musculus]	Mrpl12	-0.170168	0.176813	0.36197	Matrix
	Q920A7	AFG3-like protein 1 [OS=Mus musculus]	Afg3l1	-0.169125	0.0702594	0.186549	MIM
	O35459	Delta(3,5)-Delta(2,4)-dienoyl-CoA isomerase, mitochondrial [OS=Mus musculus]	Ech1	-0.169016	0.257847	0.468371	Matrix
	Q5SUC9	Protein SCO1 homolog, mitochondrial [OS=Mus musculus]	Sco1	-0.168405	0.0199302	0.0688548	MIM
	Q8BGB8	Ubiquinone biosynthesis protein COQ4 homolog, mitochondrial [OS=Mus musculus]	Coq4	-0.16829	0.0553447	0.155911	MIM
	Q8VDK1	Deaminated glutathione amidase [OS=Mus musculus]	Nit1	-0.167719	0.135011	0.2977	Matrix
	Q8R0Y6	Cytosolic 10-formyltetrahydrofolate dehydrogenase [OS=Mus musculus]	Aldh1l1	-0.167433	0.100888	0.241628	Matrix
	P05132	cAMP-dependent protein kinase catalytic subunit alpha [OS=Mus musculus]	Prkaca	-0.166133	0.102615	0.244603	MIM
	Q8JZN7	Mitochondrial Rho GTPase 2 [OS=Mus musculus]	Rhot2	-0.166009	0.00440745	0.0200921	MOM
	Q3TUH1	Phosphatidate cytidylyltransferase, mitochondrial [OS=Mus musculus]	Tamm41	-0.165462	0.0490167	0.14114	MIM
	Q66JT7	4-hydroxybenzoate polyprenyltransferase, mitochondrial [OS=Mus musculus]	Coq2	-0.164621	0.106276	0.251832	MIM
	Q9DCJ7	Aurora kinase A-interacting protein [OS=Mus musculus]	Aurkaip1	-0.16448	0.213607	0.41358	Matrix
	Q9CXI0	2-methoxy-6-polyprenyl-1,4-benzoquinol methylase, mitochondrial [OS=Mus musculus]	Coq5	-0.164349	0.00637354	0.0276045	MIM
	Q9CZN7	Serine hydroxymethyltransferase, mitochondrial [OS=Mus musculus]	Shmt2	-0.163633	0.0195577	0.0678329	Matrix
	P59041	DnaJ homolog subfamily C member 30, mitochondrial [OS=Mus musculus]	Dnajc30	-0.163562	0.480377	0.691414	MIM
	Q9D5T0	Outer mitochondrial transmembrane helix translocase [OS=Mus musculus]	Atad1	-0.163558	0.00587347	0.0258036	MOM
	Q8BP40	Lysophosphatidic acid phosphatase type 6 [OS=Mus musculus]	Acp6	-0.163058	0.101168	0.242042	IMS
	Q8K1M6	Dynamin-1-like protein [OS=Mus musculus]	Dnm1l	-0.162503	0.00134844	0.00734107	MOM
	Q8BK03	Mitoguardin 2 [OS=Mus musculus]	Miga2	-0.162309	0.0129197	0.0494558	MOM
	Q9JIK9	28S ribosomal protein S34, mitochondrial [OS=Mus musculus]	Mrps34	-0.161355	0.0227994	0.0770237	Matrix
	Q9CPY1	39S ribosomal protein L51, mitochondrial [OS=Mus musculus]	Mrpl51	-0.159357	0.0839673	0.212821	Matrix
	Q99J47	Dehydrogenase/reductase SDR family member 7B [OS=Mus musculus]	Dhrs7b	-0.159333	3.86662e-05	0.000314526	Membrane
	Q9Z0V8	Mitochondrial import inner membrane translocase subunit Tim17-A [OS=Mus musculus]	Timm17a	-0.15711	0.193977	0.386127	MIM
	Q791V5	Mitochondrial carrier homolog 2 [OS=Mus musculus]	Mtch2	-0.156019	0.00362551	0.017143	MOM
	B7ZMP1	Xaa-Pro aminopeptidase 3 [OS=Mus musculus]	Xpnpep3	-0.155794	0.0567357	0.158543	Matrix
	Q9EP89	Serine beta-lactamase-like protein LACTB, mitochondrial [OS=Mus musculus]	Lactb	-0.154475	0.00819127	0.034115	IMS
	Q14C51	Pentatricopeptide repeat domain-containing protein 3, mitochondrial [OS=Mus musculus]	Ptcd3	-0.153909	0.0261937	0.0860344	Matrix
	Q9D404	3-oxoacyl-[acyl-carrier-protein] synthase, mitochondrial [OS=Mus musculus]	Oxsm	-0.153362	0.00839018	0.0348598	Matrix
	Q80ZS3	28S ribosomal protein S26, mitochondrial [OS=Mus musculus]	Mrps26	-0.153087	0.0771131	0.199826	Matrix
	P19783	Cytochrome c oxidase subunit 4 isoform 1, mitochondrial [OS=Mus musculus]	Cox4i1	-0.152514	0.0558039	0.156781	MIM
	P47934	Carnitine O-acetyltransferase [OS=Mus musculus]	Crat	-0.152415	0.00901103	0.0370256	MIM
	Q9DC71	28S ribosomal protein S15, mitochondrial [OS=Mus musculus]	Mrps15	-0.152267	0.00348703	0.0165483	Matrix
	P52760	2-iminobutanoate/2-iminopropanoate deaminase [OS=Mus musculus]	Rida	-0.152265	0.173795	0.35811	Matrix
	Q9CWX2	Complex I intermediate-associated protein 30, mitochondrial [OS=Mus musculus]	Ndufaf1	-0.152109	0.0260799	0.0858229	MIM
	Q9ER88	28S ribosomal protein S29, mitochondrial [OS=Mus musculus]	Dap3	-0.151373	0.0163562	0.0589274	Matrix
	Q91YP0	L-2-hydroxyglutarate dehydrogenase, mitochondrial [OS=Mus musculus]	L2hgdh	-0.150161	0.0205926	0.0708154	MIM
	O35945	Aldehyde dehydrogenase, cytosolic 1 [OS=Mus musculus]	Aldh1a7	-0.149471	0.63225	0.808501	unknown
	Q9Z2I9	Succinate--CoA ligase [ADP-forming] subunit beta, mitochondrial [OS=Mus musculus]	Sucla2	-0.149344	2.85812e-08	4.1796e-07	Matrix
	Q99M01	Phenylalanine--tRNA ligase, mitochondrial [OS=Mus musculus]	Fars2	-0.149104	0.0281104	0.0909525	Matrix
	Q6NVE9	Protein phosphatase PTC7 homolog [OS=Mus musculus]	Pptc7	-0.148388	0.0415064	0.124328	Matrix
	O35386	Phytanoyl-CoA dioxygenase, peroxisomal [OS=Mus musculus]	Phyh	-0.146457	0.167746	0.350716	Matrix
	Q5NCS9	Mitochondrial dynamics protein MID49 [OS=Mus musculus]	Mief2	-0.146166	0.080533	0.206022	MOM
	Q9D0L4	AarF domain-containing protein kinase 1 [OS=Mus musculus]	Adck1	-0.146061	0.0455778	0.133377	unknown
	Q99KK9	Histidine--tRNA ligase, mitochondrial [OS=Mus musculus]	Hars2	-0.145881	0.0538485	0.152439	Matrix
	Q9D338	39S ribosomal protein L19, mitochondrial [OS=Mus musculus]	Mrpl19	-0.144269	0.0603248	0.166429	Matrix
	P38647	Stress-70 protein, mitochondrial [OS=Mus musculus]	Hspa9	-0.144216	0.000488077	0.00300702	Matrix
	P63038	60 kDa heat shock protein, mitochondrial [OS=Mus musculus]	Hspd1	-0.14416	0.0302794	0.0965306	Matrix
	A2AMZ4	NADH dehydrogenase [ubiquinone] 1 alpha subcomplex assembly factor 8 [OS=Mus musculus]	Ndufaf8	-0.14403	0.0917721	0.225255	IMS
	Q9DCC8	Mitochondrial import receptor subunit TOM20 homolog [OS=Mus musculus]	Tomm20	-0.143909	0.130746	0.291545	MOM
	Q9DCA2	28S ribosomal protein S11, mitochondrial [OS=Mus musculus]	Mrps11	-0.143262	0.113301	0.263515	Matrix
	Q9CQF4	Mitochondrial transcription rescue factor 1 [OS=Mus musculus]	Mtres1	-0.143049	0.00180019	0.00943784	Matrix
	Q8BIP0	Aspartate--tRNA ligase, mitochondrial [OS=Mus musculus]	Dars2	-0.14253	0.240685	0.447659	Matrix
	Q9JKL4	NADH dehydrogenase [ubiquinone] 1 alpha subcomplex assembly factor 3 [OS=Mus musculus]	Ndufaf3	-0.142063	0.064438	0.174995	MIM
	Q9D2R8	28S ribosomal protein S33, mitochondrial [OS=Mus musculus]	Mrps33	-0.141804	0.228721	0.432518	Matrix
	Q499X9	Methionine--tRNA ligase, mitochondrial [OS=Mus musculus]	Mars2	-0.141309	0.00208085	0.0107044	Matrix
	P31786	Acyl-CoA-binding protein [OS=Mus musculus]	Dbi	-0.139457	0.28389	0.499807	unknown
	Q8R2Q4	Ribosome-releasing factor 2, mitochondrial [OS=Mus musculus]	Gfm2	-0.13926	0.0646879	0.17549	Matrix
	Q8BHE8	m-AAA protease-interacting protein 1, mitochondrial [OS=Mus musculus]	Maip1	-0.138297	0.0300277	0.0960222	Matrix
	Q9D023	Mitochondrial pyruvate carrier 2 [OS=Mus musculus]	Mpc2	-0.13758	0.174137	0.358465	MIM
	P26443	Glutamate dehydrogenase 1, mitochondrial [OS=Mus musculus]	Glud1	-0.136935	0.0484465	0.14004	Matrix
	Q61102	Iron-sulfur clusters transporter ABCB7, mitochondrial [OS=Mus musculus]	Abcb7	-0.136012	0.00175285	0.00921753	MIM
	Q9CQN1	Heat shock protein 75 kDa, mitochondrial [OS=Mus musculus]	Trap1	-0.135731	3.98067e-07	4.76993e-06	Matrix
	Q61733	28S ribosomal protein S31, mitochondrial [OS=Mus musculus]	Mrps31	-0.132996	0.10074	0.24157	Matrix
	Q8CHT0	Delta-1-pyrroline-5-carboxylate dehydrogenase, mitochondrial [OS=Mus musculus]	Aldh4a1	-0.132731	0.000776014	0.00451389	Matrix
	Q8BUY5	Complex I assembly factor TIMMDC1, mitochondrial [OS=Mus musculus]	Timmdc1	-0.132021	0.430961	0.647686	MIM
	Q80X85	28S ribosomal protein S7, mitochondrial [OS=Mus musculus]	Mrps7	-0.131539	0.132869	0.294789	Matrix
	Q91YM4	FAST kinase domain-containing protein 4 [OS=Mus musculus]	Tbrg4	-0.131079	0.0849539	0.214798	Matrix
	Q8VDT9	39S ribosomal protein L50, mitochondrial [OS=Mus musculus]	Mrpl50	-0.13083	0.376666	0.594218	Matrix
	Q9ERB0	Synaptosomal-associated protein 29 [OS=Mus musculus]	Snap29	-0.13018	0.00187092	0.00975952	IMS
	E9Q4Z2	Acetyl-CoA carboxylase 2 [OS=Mus musculus]	Acacb	-0.129315	0.00219764	0.0111837	MOM
	Q9D0G0	28S ribosomal protein S30, mitochondrial [OS=Mus musculus]	Mrps30	-0.129298	0.148745	0.321714	Matrix
	Q3U276	Succinate dehydrogenase assembly factor 1, mitochondrial [OS=Mus musculus]	Sdhaf1	-0.128928	0.0562538	0.15745	Matrix
	O35857	Mitochondrial import inner membrane translocase subunit TIM44 [OS=Mus musculus]	Timm44	-0.127582	0.00430088	0.0196925	MIM
	Q8C7H1	Methylmalonic aciduria type A homolog, mitochondrial [OS=Mus musculus]	Mmaa	-0.126585	0.132004	0.293561	Matrix
	Q9CR59	Growth arrest and DNA damage-inducible proteins-interacting protein 1 [OS=Mus musculus]	Gadd45gip1	-0.12632	0.0332849	0.10426	Matrix
	Q924D0	Reticulon-4-interacting protein 1, mitochondrial [OS=Mus musculus]	Rtn4ip1	-0.125354	0.149	0.321864	Matrix
	Q7TMF3	NADH dehydrogenase [ubiquinone] 1 alpha subcomplex subunit 12 [OS=Mus musculus]	Ndufa12	-0.125133	0.1694	0.352476	MIM
	Q4VAE3	Transmembrane protein 65 [OS=Mus musculus]	Tmem65	-0.123928	0.308476	0.523956	MIM
	Q921S7	39S ribosomal protein L37, mitochondrial [OS=Mus musculus]	Mrpl37	-0.12362	0.189062	0.379289	Matrix
	Q8BJ03	Cytochrome c oxidase assembly protein COX15 homolog [OS=Mus musculus]	Cox15	-0.122943	0.0938323	0.229016	MIM
	Q8BU88	39S ribosomal protein L22, mitochondrial [OS=Mus musculus]	Mrpl22	-0.122559	0.141497	0.30899	Matrix
	Q9ESW4	Acylglycerol kinase, mitochondrial [OS=Mus musculus]	Agk	-0.12255	0.0223153	0.0756336	MIM
	Q9CWE0	Mitochondrial fission regulator 1-like [OS=Mus musculus]	Mtfr1l	-0.12248	0.0158386	0.0575006	unknown
	Q9CZD5	Translation initiation factor IF-3, mitochondrial [OS=Mus musculus]	Mtif3	-0.122087	0.145446	0.316155	Matrix
	Q99N87	28S ribosomal protein S5, mitochondrial [OS=Mus musculus]	Mrps5	-0.122076	0.111271	0.260467	Matrix
	Q99N93	39S ribosomal protein L16, mitochondrial [OS=Mus musculus]	Mrpl16	-0.120892	0.33396	0.54984	Matrix
	Q9CQQ7	ATP synthase F(0) complex subunit B1, mitochondrial [OS=Mus musculus]	Atp5pb	-0.120889	0.0283705	0.0917372	MIM
	Q9D6K5	Synaptojanin-2-binding protein [OS=Mus musculus]	Synj2bp	-0.120208	0.00364879	0.0172218	MOM
	Q60649	Caseinolytic peptidase B protein homolog [OS=Mus musculus]	Clpb	-0.119959	0.111614	0.261006	IMS
	O35129	Prohibitin-2 [OS=Mus musculus]	Phb2	-0.119596	0.0166427	0.0595476	MIM
	Q3KNM2	E3 ubiquitin-protein ligase MARCHF5 [OS=Mus musculus]	Marchf5	-0.119526	0.0581057	0.161418	MOM
	Q3U213	Protein SERAC1 [OS=Mus musculus]	Serac1	-0.119345	0.0266853	0.0875387	MOM
	Q8BTX9	Inactive hydroxysteroid dehydrogenase-like protein 1 [OS=Mus musculus]	Hsdl1	-0.11874	0.000419904	0.00262113	unknown
	P62077	Mitochondrial import inner membrane translocase subunit Tim8 B [OS=Mus musculus]	Timm8b	-0.118521	0.306519	0.522679	MIM
	Q99N85	28S ribosomal protein S18a, mitochondrial [OS=Mus musculus]	Mrps18a	-0.117162	0.29699	0.513152	Matrix
	Q9CTY5	Calcium uptake protein 3, mitochondrial [OS=Mus musculus]	Micu3	-0.115579	0.190493	0.380986	MIM
	Q99MR8	Methylcrotonoyl-CoA carboxylase subunit alpha, mitochondrial [OS=Mus musculus]	Mccc1	-0.115331	0.0822284	0.209536	Matrix
	Q9Z2Q5	39S ribosomal protein L40, mitochondrial [OS=Mus musculus]	Mrpl40	-0.115062	0.33625	0.551865	Matrix
	Q9DB10	Essential MCU regulator, mitochondrial [OS=Mus musculus]	Smdt1	-0.113409	0.171301	0.354589	MIM
	Q8BIJ6	Isoleucine--tRNA ligase, mitochondrial [OS=Mus musculus]	Iars2	-0.113167	0.00945814	0.0382588	Matrix
	Q8BGV8	Mitochondrial dynamics protein MID51 [OS=Mus musculus]	Mief1	-0.110455	0.0716253	0.189376	MOM , Matrix
	Q9CQB7	LYR motif-containing protein 1 [OS=Mus musculus]	Lyrm1	-0.110355	0.395104	0.612131	unknown
	Q8VE22	28S ribosomal protein S23, mitochondrial [OS=Mus musculus]	Mrps23	-0.108818	0.268218	0.481465	Matrix
	Q99N89	39S ribosomal protein L43, mitochondrial [OS=Mus musculus]	Mrpl43	-0.108683	0.0834428	0.211801	Matrix
	Q9QYA2	Mitochondrial import receptor subunit TOM40 homolog [OS=Mus musculus]	Tomm40	-0.108603	0.0130011	0.049645	MOM
	Q99N96	39S ribosomal protein L1, mitochondrial [OS=Mus musculus]	Mrpl1	-0.108534	0.391907	0.608672	Matrix
	P52825	Carnitine O-palmitoyltransferase 2, mitochondrial [OS=Mus musculus]	Cpt2	-0.108487	0.254827	0.464668	MIM
	Q3THF9	Coenzyme Q-binding protein COQ10 homolog B, mitochondrial [OS=Mus musculus]	Coq10b	-0.107514	0.356935	0.574761	MIM
	Q9DC29	ATP-binding cassette sub-family B member 6 [OS=Mus musculus]	Abcb6	-0.106618	0.402567	0.617918	MOM
	Q922S4	cGMP-dependent 3',5'-cyclic phosphodiesterase [OS=Mus musculus]	Pde2a	-0.106568	0.223751	0.425749	MIM
	Q91VM9	Inorganic pyrophosphatase 2, mitochondrial [OS=Mus musculus]	Ppa2	-0.104416	0.0389325	0.118565	Matrix
	Q80V03	Uncharacterized aarF domain-containing protein kinase 5 [OS=Mus musculus]	Adck5	-0.102314	0.21469	0.414876	unknown
	Q2TPA8	Hydroxysteroid dehydrogenase-like protein 2 [OS=Mus musculus]	Hsdl2	-0.100408	0.362381	0.580658	Matrix
	Q8BK08	Transmembrane protein 11, mitochondrial [OS=Mus musculus]	Tmem11	-0.100373	0.0329344	0.103349	MIM
	Q9CQ40	39S ribosomal protein L49, mitochondrial [OS=Mus musculus]	Mrpl49	-0.100164	0.404661	0.619425	Matrix
	Q9DCU6	39S ribosomal protein L4, mitochondrial [OS=Mus musculus]	Mrpl4	-0.0999531	0.287059	0.501992	Matrix
	Q8BWF0	Succinate-semialdehyde dehydrogenase, mitochondrial [OS=Mus musculus]	Aldh5a1	-0.0992498	0.309727	0.525396	Matrix
	Q91WK1	SPRY domain-containing protein 4 [OS=Mus musculus]	Spryd4	-0.098798	0.000310468	0.00199543	Matrix
	Q8CC88	von Willebrand factor A domain-containing protein 8 [OS=Mus musculus]	Vwa8	-0.0977627	0.140814	0.307887	Matrix
	Q5SWT3	Solute carrier family 25 member 35 [OS=Mus musculus]	Slc25a35	-0.0969321	0.204306	0.400307	MIM
	Q3TC33	Coiled-coil domain-containing protein 127 [OS=Mus musculus]	Ccdc127	-0.0966926	0.0025166	0.0124302	Membrane
	Q8BHF7	CDP-diacylglycerol--glycerol-3-phosphate 3-phosphatidyltransferase, mitochondrial [OS=Mus musculus]	Pgs1	-0.0963364	0.676199	0.835115	MIM
	Q9CZ42	ATP-dependent (S)-NAD(P)H-hydrate dehydratase [OS=Mus musculus]	Naxd	-0.0963342	0.000171877	0.00117736	MIM
	Q8K1R3	Polyribonucleotide nucleotidyltransferase 1, mitochondrial [OS=Mus musculus]	Pnpt1	-0.0962699	0.135468	0.298579	Matrix, IMS
	Q9JHW2	Omega-amidase NIT2 [OS=Mus musculus]	Nit2	-0.0960001	0.161152	0.340854	unknown
	Q3TLP5	Enoyl-CoA hydratase domain-containing protein 2, mitochondrial [OS=Mus musculus]	Echdc2	-0.0954944	0.125936	0.284312	Matrix
	Q8R104	NAD-dependent protein deacetylase sirtuin-3 [OS=Mus musculus]	Sirt3	-0.0952647	0.145698	0.31657	Matrix
	Q5M8N4	Epimerase family protein SDR39U1 [OS=Mus musculus]	Sdr39u1	-0.0951837	0.215123	0.415558	unknown
	O08600	Endonuclease G, mitochondrial [OS=Mus musculus]	Endog	-0.095019	0.0348376	0.10819	IMS
	Q8R1S0	Ubiquinone biosynthesis monooxygenase COQ6, mitochondrial [OS=Mus musculus]	Coq6	-0.0949298	0.12318	0.279911	MIM
	Q9D1I6	39S ribosomal protein L14, mitochondrial [OS=Mus musculus]	Mrpl14	-0.0943655	0.323594	0.538955	Matrix
	P60603	Reactive oxygen species modulator 1 [OS=Mus musculus]	Romo1	-0.0941853	0.378654	0.59591	MIM
	Q99M04	Lipoyl synthase, mitochondrial [OS=Mus musculus]	Lias	-0.0939098	0.31136	0.527135	Matrix
	Q9DCS3	Enoyl-[acyl-carrier-protein] reductase, mitochondrial [OS=Mus musculus]	Mecr	-0.0938868	0.0390142	0.118579	Matrix
	Q8R164	Valacyclovir hydrolase [OS=Mus musculus]	Bphl	-0.0938697	0.143703	0.312911	Matrix
	A2APY7	Arginine-hydroxylase NDUFAF5, mitochondrial [OS=Mus musculus]	Ndufaf5	-0.0937213	0.127501	0.286232	MIM
	Q8BMS4	Ubiquinone biosynthesis O-methyltransferase, mitochondrial [OS=Mus musculus]	Coq3	-0.0933754	0.319938	0.535046	MIM
	P45952	Medium-chain specific acyl-CoA dehydrogenase, mitochondrial [OS=Mus musculus]	Acadm	-0.093198	0.25085	0.459995	Matrix
	Q9CQV1	Mitochondrial import inner membrane translocase subunit TIM16 [OS=Mus musculus]	Pam16	-0.0924678	0.118833	0.27253	MIM
	Q91WM2	Haloacid dehalogenase-like hydrolase domain-containing 5 [OS=Mus musculus]	Hdhd5	-0.091756	0.119823	0.273595	Matrix
	Q60932	Voltage-dependent anion-selective channel protein 1 [OS=Mus musculus]	Vdac1	-0.0914222	0.0779076	0.201184	MOM
	Q6PCP5	Mitochondrial fission factor [OS=Mus musculus]	Mff	-0.0913805	0.101656	0.242866	MOM
	Q9CQV7	Mitochondrial import inner membrane translocase subunit TIM14 [OS=Mus musculus]	Dnajc19	-0.0910142	0.101699	0.242866	MIM
	Q9CYK1	Tryptophan--tRNA ligase, mitochondrial [OS=Mus musculus]	Wars2	-0.0904924	0.456842	0.670326	Matrix
	Q8R0F8	Acylpyruvase FAHD1, mitochondrial [OS=Mus musculus]	Fahd1	-0.0897628	0.119437	0.273193	Matrix
	Q8BUE4	Ferroptosis suppressor protein 1 [OS=Mus musculus]	Aifm2	-0.089229	0.0737513	0.193464	Membrane
	Q60597	2-oxoglutarate dehydrogenase, mitochondrial [OS=Mus musculus]	Ogdh	-0.0891997	0.132233	0.293814	Matrix
	Q924X2	Carnitine O-palmitoyltransferase 1, muscle isoform [OS=Mus musculus]	Cpt1b	-0.0871484	0.27666	0.491902	MOM
	Q91WK5	Glycine cleavage system H protein, mitochondrial [OS=Mus musculus]	Gcsh	-0.0857838	0.24429	0.451945	Matrix
	Q9CQF8	Ribosomal protein 63, mitochondrial [OS=Mus musculus]	Mrpl57	-0.0850915	0.456153	0.67006	Matrix
	Q3UN90	LYR motif-containing protein 9 [OS=Mus musculus]	Lyrm9	-0.0844716	0.44764	0.662803	unknown
	P56394	Cytochrome c oxidase copper chaperone [OS=Mus musculus]	Cox17	-0.0842166	0.592177	0.777737	IMS
	Q9DBC0	Protein adenylyltransferase SelO, mitochondrial [OS=Mus musculus]	Selenoo	-0.0835502	0.232198	0.436763	Matrix
	Q9CQ85	Mitochondrial import inner membrane translocase subunit Tim22 [OS=Mus musculus]	Timm22	-0.0825738	0.268292	0.481465	MIM
	Q3U186	Probable arginine--tRNA ligase, mitochondrial [OS=Mus musculus]	Rars2	-0.0815453	0.140412	0.307266	Matrix
	Q8CC21	Tetratricopeptide repeat protein 19, mitochondrial [OS=Mus musculus]	Ttc19	-0.0812013	0.0832029	0.211295	MIM
	Q9DCV4	Regulator of microtubule dynamics protein 1 [OS=Mus musculus]	Rmdn1	-0.0809583	0.216296	0.417051	MOM
	Q811U4	Mitofusin-1 [OS=Mus musculus]	Mfn1	-0.0809053	0.224453	0.426467	MOM
	Q8R0Y8	Mitochondrial coenzyme A transporter SLC25A42 [OS=Mus musculus]	Slc25a42	-0.0802878	0.175091	0.35986	MIM
	Q8R3F5	Malonyl-CoA-acyl carrier protein transacylase, mitochondrial [OS=Mus musculus]	Mcat	-0.079934	0.209166	0.407224	Matrix
	Q80YD1	ATP-dependent RNA helicase SUPV3L1, mitochondrial [OS=Mus musculus]	Supv3l1	-0.0796135	0.318758	0.534467	Matrix
	Q9CQP3	Coiled-coil-helix-coiled-coil-helix domain-containing protein 5 [OS=Mus musculus]	Chchd5	-0.0792361	0.576241	0.766339	IMS
	Q9CQ92	Mitochondrial fission 1 protein [OS=Mus musculus]	Fis1	-0.078557	0.30583	0.521711	MOM
	P97493	Thioredoxin, mitochondrial [OS=Mus musculus]	Txn2	-0.0785001	0.394238	0.611198	Matrix
	Q61586	Glycerol-3-phosphate acyltransferase 1, mitochondrial [OS=Mus musculus]	Gpam	-0.0783868	0.0936927	0.228844	Membrane
	Q9EQI8	39S ribosomal protein L46, mitochondrial [OS=Mus musculus]	Mrpl46	-0.0777336	0.513637	0.718623	Matrix
	Q3ULF4	Paraplegin [OS=Mus musculus]	Spg7	-0.0776241	0.238339	0.444889	MIM
	P40630	Transcription factor A, mitochondrial [OS=Mus musculus]	Tfam	-0.0776111	0.157282	0.334481	Matrix
	Q8CCM6	Mitochondrial import inner membrane translocase subunit Tim21 [OS=Mus musculus]	Timm21	-0.0775793	0.331406	0.54702	MIM
	Q8CFV9	Riboflavin kinase [OS=Mus musculus]	Rfk	-0.0760799	0.339266	0.555415	Matrix
	Q99L13	3-hydroxyisobutyrate dehydrogenase, mitochondrial [OS=Mus musculus]	Hibadh	-0.07507	0.533049	0.732784	Matrix
	Q99N84	28S ribosomal protein S18b, mitochondrial [OS=Mus musculus]	Mrps18b	-0.0748829	0.496842	0.705169	Matrix
	P53702	Holocytochrome c-type synthase [OS=Mus musculus]	Hccs	-0.0743817	0.218901	0.420515	IMS
	Q9D7N6	39S ribosomal protein L30, mitochondrial [OS=Mus musculus]	Mrpl30	-0.0738892	0.456511	0.67006	Matrix
	O89110	Caspase-8 [OS=Mus musculus]	Casp8	-0.0723826	0.427918	0.644788	MOM
	Q9D0D3	Poly(A) RNA polymerase, mitochondrial [OS=Mus musculus]	Mtpap	-0.0717664	0.341338	0.557405	Matrix
	Q8BH70	F-box/LRR-repeat protein 4 [OS=Mus musculus]	Fbxl4	-0.0717136	0.300653	0.516738	IMS
	Q9WTP6	Adenylate kinase 2, mitochondrial [OS=Mus musculus]	Ak2	-0.071371	0.173827	0.35811	IMS
	Q8JZQ2	AFG3-like protein 2 [OS=Mus musculus]	Afg3l2	-0.0694604	0.243485	0.451258	MIM
	Q07417	Short-chain specific acyl-CoA dehydrogenase, mitochondrial [OS=Mus musculus]	Acads	-0.0689136	0.257317	0.468061	Matrix
	Q8BWM0	Prostaglandin E synthase 2 [OS=Mus musculus]	Ptges2	-0.0688234	0.300886	0.516898	MIM
	Q3ULD5	Methylcrotonoyl-CoA carboxylase beta chain, mitochondrial [OS=Mus musculus]	Mccc2	-0.067276	0.450847	0.665736	Matrix
	Q9D773	39S ribosomal protein L2, mitochondrial [OS=Mus musculus]	Mrpl2	-0.0668658	0.585823	0.774256	Matrix
	Q9DBM2	Peroxisomal bifunctional enzyme [OS=Mus musculus]	Ehhadh	-0.0665852	0.370552	0.58778	unknown
	Q924T2	28S ribosomal protein S2, mitochondrial [OS=Mus musculus]	Mrps2	-0.0665571	0.54408	0.741682	Matrix
	Q3UV70	[Pyruvate dehydrogenase [acetyl-transferring]]-phosphatase 1, mitochondrial [OS=Mus musculus]	Pdp1	-0.0652717	0.177282	0.362076	MIM
	Q8K199	COX assembly mitochondrial protein 2 homolog [OS=Mus musculus]	Cmc2	-0.0636574	0.833371	0.921719	IMS
	Q91VT4	3-oxoacyl-[acyl-carrier-protein] reductase [OS=Mus musculus]	Cbr4	-0.0635519	0.184289	0.372876	Matrix
	Q9QZ23	NFU1 iron-sulfur cluster scaffold homolog, mitochondrial [OS=Mus musculus]	Nfu1	-0.0633403	0.151217	0.324634	Matrix
	Q6PE15	Palmitoyl-protein thioesterase ABHD10, mitochondrial [OS=Mus musculus]	Abhd10	-0.0629943	0.272777	0.487419	Matrix
	O08715	A-kinase anchor protein 1, mitochondrial [OS=Mus musculus]	Akap1	-0.0622177	0.29473	0.510922	MOM
	Q8R123	FAD synthase [OS=Mus musculus]	Flad1	-0.0619429	0.324976	0.540644	Matrix
	Q99LP6	GrpE protein homolog 1, mitochondrial [OS=Mus musculus]	Grpel1	-0.0604486	0.29628	0.512096	Matrix
	P51175	Protoporphyrinogen oxidase [OS=Mus musculus]	Ppox	-0.060262	0.482463	0.693075	MIM
	P97742	Carnitine O-palmitoyltransferase 1, liver isoform [OS=Mus musculus]	Cpt1a	-0.0592936	0.0565917	0.158311	MOM
	P09925	Surfeit locus protein 1 [OS=Mus musculus]	Surf1	-0.058937	0.440964	0.656841	MIM
	Q9CPY7	Cytosol aminopeptidase [OS=Mus musculus]	Lap3	-0.0589194	0.227509	0.430851	Matrix
	Q9Z2I0	Mitochondrial proton/calcium exchanger protein [OS=Mus musculus]	Letm1	-0.0585609	0.409823	0.624937	MIM
	P35290	Ras-related protein Rab-24 [OS=Mus musculus]	Rab24	-0.0550698	0.434274	0.651278	MOM
	Q3UMR5	Calcium uniporter protein, mitochondrial [OS=Mus musculus]	Mcu	-0.0544294	0.17403	0.358387	MIM
	Q8BYL4	Tyrosine--tRNA ligase, mitochondrial [OS=Mus musculus]	Yars2	-0.0539631	0.43769	0.653647	Matrix
	P48410	ATP-binding cassette sub-family D member 1 [OS=Mus musculus]	Abcd1	-0.0533239	0.51774	0.721123	Membrane
	Q9CR63	Cytochrome c oxidase assembly protein COX16 homolog, mitochondrial [OS=Mus musculus]	Cox16	-0.0532742	0.747808	0.875245	MIM
	Q9EQ80	NIF3-like protein 1 [OS=Mus musculus]	Nif3l1	-0.0517403	0.303405	0.519492	Matrix
	Q3U5Q7	UMP-CMP kinase 2, mitochondrial [OS=Mus musculus]	Cmpk2	-0.0516496	0.40073	0.616126	Matrix
	Q9CR88	28S ribosomal protein S14, mitochondrial [OS=Mus musculus]	Mrps14	-0.0514473	0.701971	0.850864	Matrix
	P32020	Sterol carrier protein 2 [OS=Mus musculus]	Scp2	-0.0513379	0.365209	0.583035	MIM
	Q9WU79	Proline dehydrogenase 1, mitochondrial [OS=Mus musculus]	Prodh	-0.0509299	0.47438	0.686006	MIM
	P70349	Adenosine 5'-monophosphoramidase HINT1 [OS=Mus musculus]	Hint1	-0.0508038	0.583156	0.771515	unknown
	Q9CQN7	39S ribosomal protein L41, mitochondrial [OS=Mus musculus]	Mrpl41	-0.0507357	0.501124	0.708735	Matrix
	Q9D8H7	Metalloendopeptidase OMA1, mitochondrial [OS=Mus musculus]	Oma1	-0.0492573	0.555603	0.749479	MIM
	Q9DCI9	39S ribosomal protein L32, mitochondrial [OS=Mus musculus]	Mrpl32	-0.0487726	0.657112	0.824527	Matrix
	Q9CRA7	ATP synthase subunit s, mitochondrial [OS=Mus musculus]	Dmac2l	-0.0485722	0.300012	0.516147	MIM
	P51174	Long-chain specific acyl-CoA dehydrogenase, mitochondrial [OS=Mus musculus]	Acadl	-0.0475681	0.618398	0.798062	MIM
	Q66GT5	Phosphatidylglycerophosphatase and protein-tyrosine phosphatase 1 [OS=Mus musculus]	Ptpmt1	-0.0461964	0.421763	0.637913	MIM
	Q9CQF0	39S ribosomal protein L11, mitochondrial [OS=Mus musculus]	Mrpl11	-0.0447884	0.636913	0.811072	Matrix
	Q8C5Q4	G-rich sequence factor 1 [OS=Mus musculus]	Grsf1	-0.0439254	0.481723	0.692584	Matrix
	Q9D880	Mitochondrial import inner membrane translocase subunit TIM50 [OS=Mus musculus]	Timm50	-0.0436707	0.696037	0.846424	MIM
	Q9DCW4	Electron transfer flavoprotein subunit beta [OS=Mus musculus]	Etfb	-0.0423339	0.527559	0.72812	Matrix
	Q9D7J4	Cytochrome c oxidase assembly protein COX20, mitochondrial [OS=Mus musculus]	Cox20	-0.0399999	0.513588	0.718623	MIM
	Q501J2	Adenine nucleotide translocase lysine N-methyltransferase [OS=Mus musculus]	Antkmt	-0.0394746	0.621726	0.800102	MIM
	Q9D0L7	Armadillo repeat-containing protein 10 [OS=Mus musculus]	Armc10	-0.0394386	0.559403	0.751995	MOM
	Q60931	Voltage-dependent anion-selective channel protein 3 [OS=Mus musculus]	Vdac3	-0.0394266	0.502715	0.709994	MOM
	Q5U458	DnaJ homolog subfamily C member 11 [OS=Mus musculus]	Dnajc11	-0.0390993	0.61243	0.793903	MOM
	Q9D9V3	Ethylmalonyl-CoA decarboxylase [OS=Mus musculus]	Echdc1	-0.0389787	0.67874	0.837129	unknown
	Q8K2Y7	39S ribosomal protein L47, mitochondrial [OS=Mus musculus]	Mrpl47	-0.0370869	0.710822	0.855379	Matrix
	O08734	Bcl-2 homologous antagonist/killer [OS=Mus musculus]	Bak1	-0.0364405	0.742682	0.872384	MOM
	Q91X52	L-xylulose reductase [OS=Mus musculus]	Dcxr	-0.0360825	0.243929	0.451712	Matrix
	P28661	Septin-4 [OS=Mus musculus]	Septin4	-0.0357634	0.543715	0.741377	MOM
	P47968	Ribose-5-phosphate isomerase [OS=Mus musculus]	Rpia	-0.0356236	0.533266	0.732889	Matrix
	Q9D0K2	Succinyl-CoA:3-ketoacid coenzyme A transferase 1, mitochondrial [OS=Mus musculus]	Oxct1	-0.0350621	0.650346	0.818809	Matrix
	Q8CAK1	Putative transferase CAF17 homolog, mitochondrial [OS=Mus musculus]	Iba57	-0.0345134	0.694956	0.846374	Matrix
	Q60759	Glutaryl-CoA dehydrogenase, mitochondrial [OS=Mus musculus]	Gcdh	-0.0339842	0.689691	0.844481	Matrix
	Q9D7P6	Iron-sulfur cluster assembly enzyme ISCU, mitochondrial [OS=Mus musculus]	Iscu	-0.0328966	0.409744	0.624937	Matrix
	Q8BVU5	ADP-ribose pyrophosphatase, mitochondrial [OS=Mus musculus]	Nudt9	-0.0320689	0.638867	0.811809	Matrix
	Q8K4Z3	NAD(P)H-hydrate epimerase [OS=Mus musculus]	Naxe	-0.0312834	0.440096	0.656111	Matrix
	Q8VCE6	5'(3')-deoxyribonucleotidase, mitochondrial [OS=Mus musculus]	Nt5m	-0.0309428	0.757255	0.880938	Matrix
	Q9CY73	39S ribosomal protein L44, mitochondrial [OS=Mus musculus]	Mrpl44	-0.0309107	0.772879	0.889588	Matrix
	Q9QYR9	Acyl-coenzyme A thioesterase 2, mitochondrial [OS=Mus musculus]	Acot2	-0.0296827	0.823701	0.916084	Matrix
	Q9D1P0	39S ribosomal protein L13, mitochondrial [OS=Mus musculus]	Mrpl13	-0.0292023	0.733944	0.867674	Matrix
	O35972	39S ribosomal protein L23, mitochondrial [OS=Mus musculus]	Mrpl23	-0.0287281	0.785146	0.896058	Matrix
	Q8VCL2	Protein SCO2 homolog, mitochondrial [OS=Mus musculus]	Sco2	-0.0269092	0.769996	0.887761	MIM
	Q9CZR8	Elongation factor Ts, mitochondrial [OS=Mus musculus]	Tsfm	-0.0263125	0.853338	0.930055	Matrix
	Q5SSK3	Transcription elongation factor, mitochondrial [OS=Mus musculus]	Tefm	-0.0260789	0.70322	0.851387	Matrix
	Q9CWV0	Mitochondrial assembly of ribosomal large subunit protein 1 [OS=Mus musculus]	Malsu1	-0.0256197	0.7894	0.897993	Matrix
	Q71RI9	Kynurenine--oxoglutarate transaminase 3 [OS=Mus musculus]	Kyat3	-0.0256184	0.688753	0.843841	Matrix
	Q9WTQ8	Mitochondrial import inner membrane translocase subunit Tim23 [OS=Mus musculus]	Timm23	-0.0246243	0.643015	0.814366	MIM
	Q61171	Peroxiredoxin-2 [OS=Mus musculus]	Prdx2	-0.0215072	0.76027	0.881878	unknown
	Q9JKF7	39S ribosomal protein L39, mitochondrial [OS=Mus musculus]	Mrpl39	-0.0214528	0.853054	0.930055	Matrix
	P56380	Bis(5'-nucleosyl)-tetraphosphatase [asymmetrical] [OS=Mus musculus]	Nudt2	-0.0213968	0.724861	0.861362	Matrix
	Q8K009	Mitochondrial 10-formyltetrahydrofolate dehydrogenase [OS=Mus musculus]	Aldh1l2	-0.0205699	0.877236	0.941479	Matrix
	Q8VCX5	Calcium uptake protein 1, mitochondrial [OS=Mus musculus]	Micu1	-0.020428	0.698305	0.847802	MIM
	Q4KMM3	Oxidation resistance protein 1 [OS=Mus musculus]	Oxr1	-0.0201735	0.847981	0.92841	MOM
	Q80SW1	S-adenosylhomocysteine hydrolase-like protein 1 [OS=Mus musculus]	Ahcyl1	-0.0190805	0.706289	0.853515	MOM
	P97386	DNA ligase 3 [OS=Mus musculus]	Lig3	-0.0189275	0.691166	0.844489	Matrix
	O08756	3-hydroxyacyl-CoA dehydrogenase type-2 [OS=Mus musculus]	Hsd17b10	-0.0188882	0.721611	0.860355	Matrix
	Q9D110	5-formyltetrahydrofolate cyclo-ligase [OS=Mus musculus]	Mthfs	-0.0186541	0.806901	0.906893	Matrix
	Q7TSQ8	Pyruvate dehydrogenase phosphatase regulatory subunit, mitochondrial [OS=Mus musculus]	Pdpr	-0.0185025	0.822742	0.9158	Matrix
	Q3TL44	NLR family member X1 [OS=Mus musculus]	Nlrx1	-0.0176957	0.758966	0.881173	Matrix
	Q9CZ83	39S ribosomal protein L55, mitochondrial [OS=Mus musculus]	Mrpl55	-0.0174353	0.814656	0.911166	Matrix
	Q91XL9	Oxysterol-binding protein-related protein 1 [OS=Mus musculus]	Osbpl1a	-0.0168025	0.723452	0.861226	unknown
	Q9D1N9	39S ribosomal protein L21, mitochondrial [OS=Mus musculus]	Mrpl21	-0.0164557	0.832885	0.921597	Matrix
	P38060	Hydroxymethylglutaryl-CoA lyase, mitochondrial [OS=Mus musculus]	Hmgcl	-0.0149327	0.71592	0.857193	Matrix
	Q80XL6	Acyl-CoA dehydrogenase family member 11 [OS=Mus musculus]	Acad11	-0.0127213	0.895915	0.950069	MIM
	Q78IK4	MICOS complex subunit Mic27 [OS=Mus musculus]	Apool	-0.0114793	0.869703	0.938962	MIM
	P97287	Induced myeloid leukemia cell differentiation protein Mcl-1 homolog [OS=Mus musculus]	Mcl1	-0.0099491	0.924123	0.964705	MOM
	Q8CEE7	Retinol dehydrogenase 13 [OS=Mus musculus]	Rdh13	-0.00944466	0.848838	0.928762	MIM
	Q8BH55	Threonine synthase-like 1 [OS=Mus musculus]	Thnsl1	-0.00796621	0.871179	0.939302	Matrix
	Q1HFZ0	RNA cytosine C(5)-methyltransferase NSUN2 [OS=Mus musculus]	Nsun2	-0.00782722	0.878266	0.941845	Matrix
	Q91VA6	Polymerase delta-interacting protein 2 [OS=Mus musculus]	Poldip2	-0.00746344	0.93145	0.967599	Matrix
	Q9D8P4	39S ribosomal protein L17, mitochondrial [OS=Mus musculus]	Mrpl17	-0.00647695	0.948829	0.978882	Matrix
	Q8K2M0	39S ribosomal protein L38, mitochondrial [OS=Mus musculus]	Mrpl38	-0.0059985	0.959764	0.983956	Matrix
	Q3TIU4	2',5'-phosphodiesterase 12 [OS=Mus musculus]	Pde12	-0.00520355	0.934533	0.968773	Matrix
	Q8K354	Carbonyl reductase [NADPH] 3 [OS=Mus musculus]	Cbr3	-0.00491116	0.954629	0.981835	Matrix
	Q8R1R3	StAR-related lipid transfer protein 7, mitochondrial [OS=Mus musculus]	Stard7	-0.00486076	0.972395	0.99177	IMS
	Q9D1H8	39S ribosomal protein L53, mitochondrial [OS=Mus musculus]	Mrpl53	-0.00471935	0.929518	0.96671	Matrix
	P52196	Thiosulfate sulfurtransferase [OS=Mus musculus]	Tst	-0.00436415	0.928392	0.96671	Matrix
	Q9DBL7	Bifunctional coenzyme A synthase [OS=Mus musculus]	Coasy	-0.0040245	0.962981	0.985304	Matrix
	Q9D7B6	Isobutyryl-CoA dehydrogenase, mitochondrial [OS=Mus musculus]	Acad8	-0.0039888	0.932698	0.967698	Matrix
	Q3TX08	tRNA (guanine(26)-N(2))-dimethyltransferase [OS=Mus musculus]	Trmt1	-0.0032276	0.990635	0.996253	Matrix
	Q9CXD6	Mitochondrial calcium uniporter regulator 1 [OS=Mus musculus]	Mcur1	-0.00127654	0.979759	0.99408	MIM
	Q8K1N1	Calcium-independent phospholipase A2-gamma [OS=Mus musculus]	Pnpla8	-0.00121407	0.98353	0.995428	MIM
	Q9CQ06	39S ribosomal protein L24, mitochondrial [OS=Mus musculus]	Mrpl24	-0.00104785	0.98938	0.996167	Matrix
	Q8K411	Presequence protease, mitochondrial [OS=Mus musculus]	Pitrm1	3.14547e-05	0.999205	1	Matrix
	P47802	Metaxin-1 [OS=Mus musculus]	Mtx1	0.000311682	0.995725	0.999078	MOM
	Q9CZ57	5-methylcytosine rRNA methyltransferase NSUN4 [OS=Mus musculus]	Nsun4	0.000638365	0.994949	0.998598	Matrix
	Q64433	10 kDa heat shock protein, mitochondrial [OS=Mus musculus]	Hspe1	0.00079042	0.988424	0.996079	Matrix
	Q9D1B9	39S ribosomal protein L28, mitochondrial [OS=Mus musculus]	Mrpl28	0.0008146	0.992681	0.996985	Matrix
	Q9CQL4	39S ribosomal protein L20, mitochondrial [OS=Mus musculus]	Mrpl20	0.000905356	0.995816	0.999078	Matrix
	Q9CQU8	Mitochondrial inner membrane protease subunit 1 [OS=Mus musculus]	Immp1l	0.00168287	0.990087	0.996253	MIM
	O55003	BCL2/adenovirus E1B 19 kDa protein-interacting protein 3 [OS=Mus musculus]	Bnip3	0.00174648	0.980545	0.994642	MOM
	Q8BH51	Cytochrome c oxidase assembly protein COX14 [OS=Mus musculus]	Cox14	0.00197116	0.990175	0.996253	MIM
	Q9CRD0	OCIA domain-containing protein 1 [OS=Mus musculus]	Ociad1	0.00201946	0.985677	0.995428	MOM
	Q9JLJ2	4-trimethylaminobutyraldehyde dehydrogenase [OS=Mus musculus]	Aldh9a1	0.00374301	0.951715	0.979993	Matrix
	Q9JHS4	ATP-dependent Clp protease ATP-binding subunit clpX-like, mitochondrial [OS=Mus musculus]	Clpx	0.00525232	0.949715	0.979053	Matrix
	Q9D7N3	28S ribosomal protein S9, mitochondrial [OS=Mus musculus]	Mrps9	0.00591245	0.917479	0.962207	Matrix
	Q8K1J6	CCA tRNA nucleotidyltransferase 1, mitochondrial [OS=Mus musculus]	Trnt1	0.00666904	0.874647	0.939817	Matrix
	Q99KR3	Endoribonuclease LACTB2 [OS=Mus musculus]	Lactb2	0.00697039	0.860979	0.935434	Matrix
	Q8C5H8	NAD kinase 2, mitochondrial [OS=Mus musculus]	Nadk2	0.007951	0.833824	0.921866	Matrix
	Q505D7	Optic atrophy 3 protein homolog [OS=Mus musculus]	Opa3	0.00806852	0.909978	0.959909	MOM
	Q9CRA5	Golgi phosphoprotein 3 [OS=Mus musculus]	Golph3	0.00808913	0.922519	0.964664	IMS
	P97478	5-demethoxyubiquinone hydroxylase, mitochondrial [OS=Mus musculus]	Coq7	0.0136965	0.878831	0.941845	MIM
	P84084	ADP-ribosylation factor 5 [OS=Mus musculus]	Arf5	0.0138209	0.73459	0.867674	unknown
	Q9D0Q7	39S ribosomal protein L45, mitochondrial [OS=Mus musculus]	Mrpl45	0.0139949	0.889021	0.946252	Matrix
	Q9CQ00	Distal membrane-arm assembly complex protein 1 [OS=Mus musculus]	Dmac1	0.0143092	0.914511	0.961418	MIM
	O88441	Metaxin-2 [OS=Mus musculus]	Mtx2	0.0148694	0.917913	0.962275	MOM
	Q9D6S7	Ribosome-recycling factor, mitochondrial [OS=Mus musculus]	Mrrf	0.0165444	0.721709	0.860355	Matrix
	A6H611	Mitochondrial intermediate peptidase [OS=Mus musculus]	Mipep	0.0168482	0.717763	0.858019	Matrix
	Q9ERI6	Retinol dehydrogenase 14 [OS=Mus musculus]	Rdh14	0.0181565	0.691667	0.844489	Membrane
	Q91VC9	Growth hormone-inducible transmembrane protein [OS=Mus musculus]	Ghitm	0.0187538	0.836445	0.922961	MIM
	Q8R035	Peptidyl-tRNA hydrolase ICT1, mitochondrial [OS=Mus musculus]	Mrpl58	0.0202799	0.850776	0.929901	Matrix
	P59017	Bcl-2-like protein 13 [OS=Mus musculus]	Bcl2l13	0.0208147	0.722196	0.860355	MOM
	O09174	Alpha-methylacyl-CoA racemase [OS=Mus musculus]	Amacr	0.0217318	0.798073	0.901714	Matrix
	Q8QZS1	3-hydroxyisobutyryl-CoA hydrolase, mitochondrial [OS=Mus musculus]	Hibch	0.0221425	0.659339	0.82572	Matrix
	Q8C0K5	Graves disease carrier protein homolog [OS=Mus musculus]	Slc25a16	0.0225301	0.591575	0.777515	MIM
	Q9CXT8	Mitochondrial-processing peptidase subunit beta [OS=Mus musculus]	Pmpcb	0.0238636	0.65007	0.818809	Matrix
	Q91Z53	Glyoxylate reductase/hydroxypyruvate reductase [OS=Mus musculus]	Grhpr	0.0242519	0.539563	0.737903	Matrix
	Q69ZP3	Probable hydrolase PNKD [OS=Mus musculus]	Pnkd	0.0251877	0.852912	0.930055	MIM
	Q6P8I6	Cytochrome c oxidase assembly protein COX11, mitochondrial [OS=Mus musculus]	Cox11	0.0252541	0.719557	0.85898	MIM
	Q9CXJ1	Probable glutamate--tRNA ligase, mitochondrial [OS=Mus musculus]	Ears2	0.0274082	0.421733	0.637913	Matrix
	Q9D8S9	BolA-like protein 1 [OS=Mus musculus]	Bola1	0.0274404	0.570309	0.760509	Matrix
	Q9R112	Sulfide:quinone oxidoreductase, mitochondrial [OS=Mus musculus]	Sqor	0.0299168	0.535211	0.73498	MIM
	P47740	Aldehyde dehydrogenase family 3 member A2 [OS=Mus musculus]	Aldh3a2	0.0301907	0.515546	0.719667	Membrane
	Q9CPV3	39S ribosomal protein L42, mitochondrial [OS=Mus musculus]	Mrpl42	0.0308299	0.839941	0.925642	Matrix
	Q9CPR5	39S ribosomal protein L15, mitochondrial [OS=Mus musculus]	Mrpl15	0.030859	0.759708	0.881444	Matrix
	Q9CYR0	Single-stranded DNA-binding protein, mitochondrial [OS=Mus musculus]	Ssbp1	0.031022	0.351417	0.568392	Matrix
	P28352	DNA-(apurinic or apyrimidinic site) endonuclease [OS=Mus musculus]	Apex1	0.0320265	0.561065	0.753199	Matrix
	P53395	Lipoamide acyltransferase component of branched-chain alpha-keto acid dehydrogenase complex, mitochondrial [OS=Mus musculus]	Dbt	0.0337011	0.512175	0.717541	Matrix
	O88967	ATP-dependent zinc metalloprotease YME1L1 [OS=Mus musculus]	Yme1l1	0.0343607	0.646001	0.816578	MIM
	Q99J39	Malonyl-CoA decarboxylase, mitochondrial [OS=Mus musculus]	Mlycd	0.034673	0.725914	0.862023	Matrix
	Q9DCB8	Iron-sulfur cluster assembly 2 homolog, mitochondrial [OS=Mus musculus]	Isca2	0.0353246	0.714286	0.856617	Matrix
	Q9Z0V7	Mitochondrial import inner membrane translocase subunit Tim17-B [OS=Mus musculus]	Timm17b	0.0356499	0.607247	0.789149	MIM
	Q99J99	3-mercaptopyruvate sulfurtransferase [OS=Mus musculus]	Mpst	0.0357195	0.350855	0.567958	MIM
	O88587	Catechol O-methyltransferase [OS=Mus musculus]	Comt	0.0361273	0.474307	0.686006	Membrane
	Q99N95	39S ribosomal protein L3, mitochondrial [OS=Mus musculus]	Mrpl3	0.0369756	0.755267	0.880018	Matrix
	Q9CQX2	Cytochrome b5 type B [OS=Mus musculus]	Cyb5b	0.0393122	0.670691	0.832725	MOM
	P11352	Glutathione peroxidase 1 [OS=Mus musculus]	Gpx1	0.0411722	0.573837	0.764626	Matrix
	O70571	[Pyruvate dehydrogenase (acetyl-transferring)] kinase isozyme 4, mitochondrial [OS=Mus musculus]	Pdk4	0.0418271	0.833858	0.921866	MIM
	Q91YY4	ATP synthase mitochondrial F1 complex assembly factor 2 [OS=Mus musculus]	Atpaf2	0.0424847	0.568341	0.759051	Matrix
	O35465	Peptidyl-prolyl cis-trans isomerase FKBP8 [OS=Mus musculus]	Fkbp8	0.0431783	0.3748	0.591992	MOM
	Q8K0C8	Cytochrome c oxidase assembly protein COX19 [OS=Mus musculus]	Cox19	0.0434934	0.564993	0.756812	IMS
	Q99LC5	Electron transfer flavoprotein subunit alpha, mitochondrial [OS=Mus musculus]	Etfa	0.0435458	0.44898	0.664593	Matrix
	Q8VEA4	Mitochondrial intermembrane space import and assembly protein 40 [OS=Mus musculus]	Chchd4	0.0437953	0.794204	0.900594	IMS
	Q8BGA9	Mitochondrial inner membrane protein OXA1L [OS=Mus musculus]	Oxa1l	0.0473972	0.88098	0.943117	MIM
	Q9D1E8	1-acyl-sn-glycerol-3-phosphate acyltransferase epsilon [OS=Mus musculus]	Agpat5	0.0477484	0.691861	0.844489	MOM
	Q99L04	Dehydrogenase/reductase SDR family member 1 [OS=Mus musculus]	Dhrs1	0.0491997	0.466476	0.680055	MIM
	Q99JB2	Stomatin-like protein 2, mitochondrial [OS=Mus musculus]	Stoml2	0.0496539	0.539141	0.737903	MIM
	Q8K449	ATP-binding cassette sub-family A member 9 [OS=Mus musculus]	Abca9	0.050501	0.647596	0.817439	Membrane
	Q9DCM2	Glutathione S-transferase kappa 1 [OS=Mus musculus]	Gstk1	0.051241	0.196112	0.38849	Matrix
	Q9D964	Glycine amidinotransferase, mitochondrial [OS=Mus musculus]	Gatm	0.0523381	0.621409	0.800102	Matrix
	Q9Z1J3	Cysteine desulfurase, mitochondrial [OS=Mus musculus]	Nfs1	0.0560592	0.384058	0.601144	Matrix
	Q8K215	LYR motif-containing protein 4 [OS=Mus musculus]	Lyrm4	0.057061	0.587776	0.775263	Matrix
	Q9QZD8	Mitochondrial dicarboxylate carrier [OS=Mus musculus]	Slc25a10	0.0584483	0.47088	0.683793	MIM
	Q9CQS4	Solute carrier family 25 member 46 [OS=Mus musculus]	Slc25a46	0.0591187	0.402314	0.617918	MOM
	Q3TBW2	39S ribosomal protein L10, mitochondrial [OS=Mus musculus]	Mrpl10	0.0597546	0.723878	0.861362	Matrix
	P41216	Long-chain-fatty-acid--CoA ligase 1 [OS=Mus musculus]	Acsl1	0.0666908	0.508784	0.714714	MOM
	Q9EQ20	Methylmalonate-semialdehyde dehydrogenase [acylating], mitochondrial [OS=Mus musculus]	Aldh6a1	0.0669268	0.0400112	0.121104	MIM
	P47738	Aldehyde dehydrogenase, mitochondrial [OS=Mus musculus]	Aldh2	0.0677902	0.272305	0.486833	Matrix
	Q59J78	NADH dehydrogenase [ubiquinone] 1 alpha subcomplex assembly factor 2 [OS=Mus musculus]	Ndufaf2	0.0705079	0.119699	0.273545	MIM
	Q9JK81	MYG1 exonuclease [OS=Mus musculus]	Myg1	0.0758192	0.201027	0.396003	Matrix
	Q922Q4	Pyrroline-5-carboxylate reductase 2 [OS=Mus musculus]	Pycr2	0.0760276	0.381382	0.598215	Matrix
	Q8K1C0	Protein angel homolog 2 [OS=Mus musculus]	Angel2	0.0762806	0.413614	0.629428	Matrix
	Q4FZG7	Putative mitochondrial import inner membrane translocase subunit Tim8 A-B [OS=Mus musculus]	Timm8a2	0.077553	0.67096	0.832861	IMS
	Q8BMD8	Calcium-binding mitochondrial carrier protein SCaMC-1 [OS=Mus musculus]	Slc25a24	0.0784402	0.387865	0.605284	MIM
	Q9D113	DNL-type zinc finger protein [OS=Mus musculus]	Dnlz	0.0788584	0.198885	0.392791	Matrix
	Q91V16	Electron transfer flavoprotein regulatory factor 1 [OS=Mus musculus]	Etfrf1	0.0803153	0.443879	0.65892	Matrix
	Q8R2Y8	Peptidyl-tRNA hydrolase 2, mitochondrial [OS=Mus musculus]	Ptrh2	0.085277	0.0363258	0.111834	MOM
	P24270	Catalase [OS=Mus musculus]	Cat	0.0861572	0.230808	0.435516	IMS
	Q07813	Apoptosis regulator BAX [OS=Mus musculus]	Bax	0.086263	0.213129	0.413239	MOM
	Q8C025	Cholinephosphotransferase 1 [OS=Mus musculus]	Chpt1	0.0900986	0.248409	0.457866	MIM
	Q6P8J7	Creatine kinase S-type, mitochondrial [OS=Mus musculus]	Ckmt2	0.0903984	0.32583	0.541421	MIM
	Q9DC61	Mitochondrial-processing peptidase subunit alpha [OS=Mus musculus]	Pmpca	0.0926414	0.0743534	0.194417	Matrix
	Q99N94	39S ribosomal protein L9, mitochondrial [OS=Mus musculus]	Mrpl9	0.0947115	0.420683	0.63702	Matrix
	P56213	FAD-linked sulfhydryl oxidase ALR [OS=Mus musculus]	Gfer	0.0961691	0.36823	0.585524	IMS
	Q64520	Guanylate kinase [OS=Mus musculus]	Guk1	0.0966817	0.129717	0.289836	Matrix
	Q9D6Y7	Mitochondrial peptide methionine sulfoxide reductase [OS=Mus musculus]	Msra	0.096847	0.0230313	0.0774556	Matrix
	Q8R0N6	Hydroxyacid-oxoacid transhydrogenase, mitochondrial [OS=Mus musculus]	Adhfe1	0.100248	0.118114	0.271359	Matrix
	Q91V12	Cytosolic acyl coenzyme A thioester hydrolase [OS=Mus musculus]	Acot7	0.101134	0.0497366	0.142886	Matrix
	P11930	Acyl-coenzyme A diphosphatase NUDT19 [OS=Mus musculus]	Nudt19	0.101351	0.0959022	0.232773	Matrix
	P51660	Peroxisomal multifunctional enzyme type 2 [OS=Mus musculus]	Hsd17b4	0.103818	0.273556	0.488217	unknown
	P54071	Isocitrate dehydrogenase [NADP], mitochondrial [OS=Mus musculus]	Idh2	0.104029	0.556228	0.749798	Matrix
	Q8BH95	Enoyl-CoA hydratase, mitochondrial [OS=Mus musculus]	Echs1	0.105395	0.171866	0.355476	Matrix
	P08228	Superoxide dismutase [Cu-Zn] [OS=Mus musculus]	Sod1	0.105871	0.1807	0.367326	IMS
	Q9CR24	Mitochondrial coenzyme A diphosphatase NUDT8 [OS=Mus musculus]	Nudt8	0.106576	0.28108	0.496371	Matrix
	Q8JZS9	39S ribosomal protein L48, mitochondrial [OS=Mus musculus]	Mrpl48	0.111298	0.435532	0.651921	Matrix
	Q8BHS6	Armadillo repeat-containing X-linked protein 3 [OS=Mus musculus]	Armcx3	0.116515	0.968459	0.988976	MOM
	Q8C3X2	Coiled-coil domain-containing protein 90B, mitochondrial [OS=Mus musculus]	Ccdc90b	0.116952	0.060576	0.166769	MIM
	Q8K370	Acyl-CoA dehydrogenase family member 10 [OS=Mus musculus]	Acad10	0.118222	0.0838226	0.212661	Matrix
	Q9D009	Putative lipoyltransferase 2, mitochondrial [OS=Mus musculus]	Lipt2	0.120756	0.090496	0.222858	Matrix
	Q9DBF1	Alpha-aminoadipic semialdehyde dehydrogenase [OS=Mus musculus]	Aldh7a1	0.121607	0.00150127	0.00808234	Matrix
	Q80Y81	Zinc phosphodiesterase ELAC protein 2 [OS=Mus musculus]	Elac2	0.12193	0.111713	0.261032	Matrix
	Q9WVL0	Maleylacetoacetate isomerase [OS=Mus musculus]	Gstz1	0.123454	0.0452116	0.132678	Matrix
	Q78PY7	Staphylococcal nuclease domain-containing protein 1 [OS=Mus musculus]	Snd1	0.124183	0.00112402	0.00627188	unknown
	Q8R216	NAD-dependent protein lipoamidase sirtuin-4, mitochondrial [OS=Mus musculus]	Sirt4	0.124642	0.229517	0.433708	Matrix
	Q91VN4	MICOS complex subunit Mic25 [OS=Mus musculus]	Chchd6	0.128088	1.21251e-05	0.000110134	MIM
	Q99NB1	Acetyl-coenzyme A synthetase 2-like, mitochondrial [OS=Mus musculus]	Acss1	0.130736	0.308631	0.524048	MIM
	Q9QX60	Deoxyguanosine kinase, mitochondrial [OS=Mus musculus]	Dguok	0.136144	0.340491	0.556752	Matrix
	Q9D8S4	Oligoribonuclease, mitochondrial [OS=Mus musculus]	Rexo2	0.142929	3.15999e-06	3.24475e-05	Matrix
	Q99LX0	Parkinson disease protein 7 homolog [OS=Mus musculus]	Park7	0.143604	0.113583	0.263861	MOM
	P61922	4-aminobutyrate aminotransferase, mitochondrial [OS=Mus musculus]	Abat	0.144604	0.233209	0.437666	Matrix
	Q8VCW8	Medium-chain acyl-CoA ligase ACSF2, mitochondrial [OS=Mus musculus]	Acsf2	0.152195	0.0375079	0.114838	Matrix
	Q8VCF0	Mitochondrial antiviral-signaling protein [OS=Mus musculus]	Mavs	0.15306	0.0883585	0.219568	MOM
	Q9D0J4	ADP-ribosylation factor-like protein 2 [OS=Mus musculus]	Arl2	0.153156	0.000671383	0.00400369	IMS
	Q91WC3	Long-chain-fatty-acid--CoA ligase 6 [OS=Mus musculus]	Acsl6	0.153423	0.0307182	0.0975116	MOM
	Q9Z210	Peroxisomal membrane protein 11B [OS=Mus musculus]	Pex11b	0.153486	0.0172559	0.0613621	Membrane
	Q8BFP9	[Pyruvate dehydrogenase (acetyl-transferring)] kinase isozyme 1, mitochondrial [OS=Mus musculus]	Pdk1	0.155665	0.00389057	0.0181816	Matrix
	Q7TPD2	Protein FAM185A [OS=Mus musculus]	Fam185a	0.157438	0.0458553	0.133963	Matrix
	P47791	Glutathione reductase, mitochondrial [OS=Mus musculus]	Gsr	0.159193	0.0425309	0.126451	Matrix
	O35855	Branched-chain-amino-acid aminotransferase, mitochondrial [OS=Mus musculus]	Bcat2	0.160514	9.03211e-05	0.00066508	Matrix
	O70325	Phospholipid hydroperoxide glutathione peroxidase [OS=Mus musculus]	Gpx4	0.161698	0.00185951	0.00970975	MIM
	Q8BX10	Serine/threonine-protein phosphatase PGAM5, mitochondrial [OS=Mus musculus]	Pgam5	0.162824	0.00381691	0.0179246	MOM
	P55096	ATP-binding cassette sub-family D member 3 [OS=Mus musculus]	Abcd3	0.163002	0.0497603	0.142886	Membrane
	O88696	ATP-dependent Clp protease proteolytic subunit, mitochondrial [OS=Mus musculus]	Clpp	0.167126	0.00638328	0.0276237	Matrix
	Q3V3R1	Monofunctional C1-tetrahydrofolate synthase, mitochondrial [OS=Mus musculus]	Mthfd1l	0.169814	0.0415648	0.12436	Matrix
	Q9CQL5	39S ribosomal protein L18, mitochondrial [OS=Mus musculus]	Mrpl18	0.173363	0.341902	0.558151	Matrix
	Q99JY0	Trifunctional enzyme subunit beta, mitochondrial [OS=Mus musculus]	Hadhb	0.178517	0.0367971	0.112981	MIM
	Q9CPV4	Glyoxalase domain-containing protein 4 [OS=Mus musculus]	Glod4	0.180512	0.0272869	0.0888401	Matrix
	D3Z7P3	Glutaminase kidney isoform, mitochondrial [OS=Mus musculus]	Gls	0.184661	0.201044	0.396003	MIM
	P42925	Peroxisomal membrane protein 2 [OS=Mus musculus]	Pxmp2	0.187949	0.0528754	0.150503	MIM
	Q91ZE0	Trimethyllysine dioxygenase, mitochondrial [OS=Mus musculus]	Tmlhe	0.192782	0.00576954	0.02542	Matrix
	Q9D3P8	Plasminogen receptor (KT) [OS=Mus musculus]	Plgrkt	0.194314	0.244121	0.451792	Membrane
	Q8CD10	Calcium uptake protein 2, mitochondrial [OS=Mus musculus]	Micu2	0.195417	0.0231692	0.0777183	MIM
	Q9R257	Heme-binding protein 1 [OS=Mus musculus]	Hebp1	0.196207	0.54171	0.739613	IMS
	Q5SWU9	Acetyl-CoA carboxylase 1 [OS=Mus musculus]	Acaca	0.197498	0.279211	0.494851	Matrix
	Q9DBL1	Short/branched chain specific acyl-CoA dehydrogenase, mitochondrial [OS=Mus musculus]	Acadsb	0.198915	0.0517907	0.147929	Matrix
	Q99JR1	Sideroflexin-1 [OS=Mus musculus]	Sfxn1	0.200142	0.29398	0.510154	MIM
	Q60936	Atypical kinase COQ8A, mitochondrial [OS=Mus musculus]	Coq8a	0.205838	0.162088	0.342464	MIM
	Q8BMS1	Trifunctional enzyme subunit alpha, mitochondrial [OS=Mus musculus]	Hadha	0.20639	0.071361	0.188773	MIM
	Q9JHI5	Isovaleryl-CoA dehydrogenase, mitochondrial [OS=Mus musculus]	Ivd	0.207984	4.19729e-05	0.000338252	Matrix
	Q9CPS6	Adenosine 5'-monophosphoramidase HINT3 [OS=Mus musculus]	Hint3	0.209604	0.000922236	0.00525291	unknown
	Q91VS7	Microsomal glutathione S-transferase 1 [OS=Mus musculus]	Mgst1	0.211602	0.0729558	0.191822	Membrane
	Q91V61	Sideroflexin-3 [OS=Mus musculus]	Sfxn3	0.213053	0.0344888	0.10745	MIM
	Q5NCE8	Magnesium transporter MRS2 homolog, mitochondrial [OS=Mus musculus]	Mrs2	0.213085	0.290253	0.505708	MIM
	O08709	Peroxiredoxin-6 [OS=Mus musculus]	Prdx6	0.213333	2.94623e-07	3.63461e-06	unknown
	Q6P3A8	2-oxoisovalerate dehydrogenase subunit beta, mitochondrial [OS=Mus musculus]	Bckdhb	0.214192	0.0189373	0.0660584	MIM
	Q9D0I4	Syntaxin-17 [OS=Mus musculus]	Stx17	0.215912	0.149652	0.322375	MOM
	Q9CYH2	Peroxiredoxin-like 2A [OS=Mus musculus]	Prxl2a	0.216654	0.0326833	0.102685	Membrane
	Q9JIA7	Sphingosine kinase 2 [OS=Mus musculus]	Sphk2	0.224565	0.0746076	0.194886	MIM
	Q9CPW2	Ferredoxin-2, mitochondrial [OS=Mus musculus]	Fdx2	0.229812	0.202392	0.397333	Matrix
	P16125	L-lactate dehydrogenase B chain [OS=Mus musculus]	Ldhb	0.238849	0.10508	0.2499	unknown
	P50136	2-oxoisovalerate dehydrogenase subunit alpha, mitochondrial [OS=Mus musculus]	Bckdha	0.24347	0.000217078	0.00145633	MIM
	Q8C460	ERI1 exoribonuclease 3 [OS=Mus musculus]	Eri3	0.246689	7.81005e-08	1.06998e-06	Matrix
	Q78YY6	DnaJ homolog subfamily C member 15 [OS=Mus musculus]	Dnajc15	0.249807	0.0408704	0.123132	MIM
	Q8JZM0	Dimethyladenosine transferase 1, mitochondrial [OS=Mus musculus]	Tfb1m	0.250715	2.45216e-05	0.000209278	Matrix
	Q7M753	Pantothenate kinase 2, mitochondrial [OS=Mus musculus]	Pank2	0.25873	0.396869	0.613202	IMS
	Q8BH04	Phosphoenolpyruvate carboxykinase [GTP], mitochondrial [OS=Mus musculus]	Pck2	0.260133	0.108242	0.254749	Matrix
	Q8VCE1	DnaJ homolog subfamily C member 28 [OS=Mus musculus]	Dnajc28	0.270297	0.494773	0.703575	unknown
	Q9CZL5	Pterin-4-alpha-carbinolamine dehydratase 2 [OS=Mus musculus]	Pcbd2	0.290199	0.00470719	0.021217	unknown
	P85094	Isochorismatase domain-containing protein 2A [OS=Mus musculus]	Isoc2a	0.295597	7.18658e-05	0.000543009	Matrix
	P19096	Fatty acid synthase [OS=Mus musculus]	Fasn	0.301611	0.423228	0.639757	IMS
	Q8JZU0	NAD(P)H pyrophosphatase NUDT13, mitochondrial [OS=Mus musculus]	Nudt13	0.302538	0.0104699	0.041576	Matrix
	Q8JZU2	Tricarboxylate transport protein, mitochondrial [OS=Mus musculus]	Slc25a1	0.303414	0.168385	0.351125	MIM
	Q923Z3	Protein MTO1 homolog, mitochondrial [OS=Mus musculus]	Mto1	0.304772	0.0230507	0.0774707	Matrix
	Q8BHC4	Dephospho-CoA kinase domain-containing protein [OS=Mus musculus]	Dcakd	0.306709	0.000180335	0.00122882	Membrane
	Q9JHR7	Insulin-degrading enzyme [OS=Mus musculus]	Ide	0.308418	0.0719139	0.189821	Matrix
	Q9CYG7	Mitochondrial import receptor subunit TOM34 [OS=Mus musculus]	Tomm34	0.319529	6.30261e-14	1.9415e-12	MOM
	Q9D1L0	Coiled-coil-helix-coiled-coil-helix domain-containing protein 2 [OS=Mus musculus]	Chchd2	0.32057	2.29979e-07	2.88499e-06	IMS
	Q8BPT6	Mitochondrial inner membrane protease subunit 2 [OS=Mus musculus]	Immp2l	0.34176	0.000205909	0.00138676	MIM
	P54265	Myotonin-protein kinase [OS=Mus musculus]	Dmpk	0.346304	0.0360929	0.111315	MOM
	Q9Z2G9	Oxidoreductase HTATIP2 [OS=Mus musculus]	Htatip2	0.360781	2.09973e-10	4.17221e-09	Membrane
	Q9CQN6	Transmembrane protein 14C [OS=Mus musculus]	Tmem14c	0.363371	0.798209	0.901714	MIM
	Q91V92	ATP-citrate synthase [OS=Mus musculus]	Acly	0.369767	0.139572	0.305894	Matrix
	P70677	Caspase-3 [OS=Mus musculus]	Casp3	0.388574	0.237259	0.443189	IMS
	Q566J8	Atypical kinase COQ8B, mitochondrial [OS=Mus musculus]	Coq8b	0.390436	0.0700739	0.186448	MIM
	Q8K409	DNA polymerase beta [OS=Mus musculus]	Polb	0.413429	0.0885135	0.219848	Matrix
	P16332	Methylmalonyl-CoA mutase, mitochondrial [OS=Mus musculus]	Mmut	0.418408	2.39709e-12	6.33465e-11	Matrix
	Q9QXX4	Calcium-binding mitochondrial carrier protein Aralar2 [OS=Mus musculus]	Slc25a13	0.46755	6.85946e-05	0.000522846	MIM
	Q8C167	Prolyl endopeptidase-like [OS=Mus musculus]	Prepl	0.483941	0.00674282	0.0289153	Matrix
	Q9R0X4	Acyl-coenzyme A thioesterase 9, mitochondrial [OS=Mus musculus]	Acot9	0.491363	1.05532e-24	9.63858e-23	MIM
	Q9DCN2	NADH-cytochrome b5 reductase 3 [OS=Mus musculus]	Cyb5r3	0.528795	4.24874e-88	2.76487e-85	MOM
	Q91XE8	Transmembrane protein 205 [OS=Mus musculus]	Tmem205	0.61516	5.53365e-09	8.88125e-08	Membrane
	Q9CZS1	Aldehyde dehydrogenase X, mitochondrial [OS=Mus musculus]	Aldh1b1	0.636568	0.000436129	0.00271265	Matrix
	P54116	Stomatin [OS=Mus musculus]	Stom	1.61406	3.68282e-224	1.91728e-220	Membrane
	Q61941	NAD(P) transhydrogenase, mitochondrial [OS=Mus musculus]	Nnt	1.72163	0.065696	0.177415	MIM
