# Supplementary material for: GADD45A is a mediator of mitochondrial loss, atrophy, and weakness in skeletal muscle
Source: JCI Insight. 2023 Nov 22;8(22):e171772. doi: 10.1172/jci.insight.171772 (PMC10721312; doi:10.1172/jci.insight.171772)
Supplement: Supplemental table 5 [file jciinsight-8-171772-s028.xlsx]

## Sheet: Sheet1
	Table S5. TMT-mass spectroscopy data from tibialis anterior muscles of 8-week-old male C57BL/6 mice transfected with either empty plasmid (Control) or plasmid encoding MEKK4ΔN
				Raw intensities log2 transformed and quantile normalized
	Accession	Protein Name	Gene Symbol	Control-1	Control-2	Control-3	Control-4	MEKK4ΔN -1	MEKK4ΔN -2	MEKK4ΔN -3	MEKK4ΔN -4	log2FC	P-value	FDR
	Q5YD48	APOBEC1 complementation factor	A1cf	12.7273	13.5057	12.8004	13.1844	12.4817	12.686	13.0651	13.1741	-0.202738	0.345691	0.377927
	P58742	Aladin	Aaas	17.7884	17.7472	17.8185	17.695	17.4065	17.3995	17.5023	17.4065	-0.333574	2.8265e-17	6.79428e-17
	Q9D2R0	Acetoacetyl-CoA synthetase	Aacs	16.7492	16.8939	16.8334	16.7375	17.1203	17.2497	17.287	17.127	0.39253	1.90729e-10	3.6438e-10
	Q8R2R3	Alpha- and gamma-adaptin-binding protein p34	Aagab	12.6006	13.0093	12.6798	12.2101	13.1127	12.9505	13.4275	13.2014	0.548067	0.00804811	0.0104322
	Q3UHJ0	AP2-associated protein kinase 1	Aak1	17.0374	16.9996	16.9617	16.9376	17.2026	17.1892	17.1513	17.1391	0.186442	5.27426e-160	2.2094e-158
	Q8R0P4	Mth938 domain-containing protein	Aamdc	20.3073	20.2039	20.1756	20.3398	19.6331	19.6989	19.6738	19.6642	-0.589137	1.44053e-38	6.23986e-38
	Q9D2V5	Protein AAR2 homolog	Aar2	14.8747	14.9539	15.0051	15.1644	15.1631	15.3892	15.5841	15.4163	0.388672	1.35613e-08	2.38704e-08
	Q8BGQ7	Alanine--tRNA ligase, cytoplasmic	Aars1	20.7759	20.8104	20.7999	20.843	20.8322	20.9032	20.9235	20.8032	0.0582644	0.0886448	0.104279
	Q14CH7	Alanine--tRNA ligase, mitochondrial	Aars2	17.287	17.3392	17.4451	17.3879	16.6823	16.6813	16.623	16.6838	-0.697211	4.12968e-82	4.84145e-81
	Q3THG9	Alanyl-tRNA editing protein Aarsd1	Aarsd1	18.4352	18.424	18.4597	18.4775	17.7011	17.8819	17.835	17.8621	-0.62908	1.90441e-69	1.7398e-68
	Q9CQF6	L-aminoadipate-semialdehyde dehydrogenase-phosphopantetheinyl transferase	Aasdhppt	16.9844	17.0251	17.0068	17.0624	16.5583	16.5093	16.4146	16.464	-0.53314	3.23769e-46	1.74591e-45
	Q9JKX4	Protein AATF	Aatf	11.2224	10.9887	11.2523	11.607	10.5833	10.4137	10.3545	8.92505	-1.19844	0.00309789	0.00415918
	P61922	4-aminobutyrate aminotransferase, mitochondrial	Abat	14.6744	14.9473	14.5078	15.2012	14.773	14.1941	14.4385	14.4068	-0.37958	0.0733159	0.0868264
	P41233	Phospholipid-transporting ATPase ABCA1	Abca1	14.1343	14.3184	14.0687	14.156	13.503	13.8696	13.473	13.8105	-0.505323	5.49237e-05	8.24216e-05
	Q8K440	ABC-type organic anion transporter ABCA8B	Abca8b	14.3372	14.1234	14.1489	14.4749	13.5498	13.4588	13.6027	13.5991	-0.718525	2.84707e-15	6.44672e-15
	Q8K449	ATP-binding cassette sub-family A member 9	Abca9	17.1052	17.0772	16.9665	17.0374	17.5122	17.5559	17.4673	17.4278	0.444217	7.18175e-48	4.01127e-47
	Q9JI39	ATP-binding cassette sub-family B member 10, mitochondrial	Abcb10	17.539	17.5055	17.553	17.5137	16.6627	16.6251	16.7204	16.757	-0.83648	9.3937e-176	4.36045e-174
	Q9QY30	Bile salt export pump	Abcb11	13.6932	13.8579	13.8541	14.0271	14.0189	13.945	14.0563	13.8485	0.109094	0.198585	0.224869
	P21447	ATP-dependent translocase ABCB1	Abcb1a	18.4277	18.4757	18.4016	18.3554	17.7402	17.6614	17.641	17.7054	-0.728106	2.40029e-127	5.97464e-126
	P21440	Phosphatidylcholine translocator ABCB4	Abcb4	14.9682	15.0558	15.0367	14.9774	13.9375	14.2317	14.1021	13.6431	-1.03088	5.49821e-15	1.23561e-14
	Q9DC29	ATP-binding cassette sub-family B member 6	Abcb6	16.4954	16.6346	16.5573	16.623	15.8479	15.8762	15.7497	16.0003	-0.70906	1.03929e-33	3.99325e-33
	Q61102	Iron-sulfur clusters transporter ABCB7, mitochondrial	Abcb7	19.082	19.0657	19.2462	18.9386	17.9772	17.7417	17.7402	17.8997	-1.24342	6.0155e-42	2.85404e-41
	Q9CXJ4	Mitochondrial potassium channel ATP-binding subunit	Abcb8	19.9039	20.0942	20.2158	20.0253	18.8264	18.6438	18.5756	18.9277	-1.31644	4.22589e-34	1.64022e-33
	Q9JJ59	ABC-type oligopeptide transporter ABCB9	Abcb9	11.5438	11.4798	10.912	11.6526	5.01758	8.95588	5.0007	10.4694	-4.03614	0.00422255	0.00560558
	O35379	Multidrug resistance-associated protein 1	Abcc1	17.3562	17.2778	17.2909	17.0981	16.4563	16.1971	16.3714	16.3293	-0.917268	8.63555e-40	3.86238e-39
	B2RX12	ATP-binding cassette sub-family C member 3	Abcc3	12.6624	12.0679	12.6606	12.4787	13.453	13.7062	13.6387	13.4275	1.08891	1.77222e-10	3.39046e-10
	E9Q236	ATP-binding cassette sub-family C member 4	Abcc4	18.2753	18.3251	18.2366	18.0975	17.2276	17.1366	17.064	17.4243	-1.02049	3.61207e-24	1.05595e-23
	Q9R1X5	ATP-binding cassette sub-family C member 5	Abcc5	12.8271	13.0244	12.9989	13.3372	13.8375	13.6679	13.6085	13.4665	0.598155	2.74027e-05	4.18441e-05
	P70170	ATP-binding cassette sub-family C member 9	Abcc9	20.1002	20.1205	20.0253	20.0193	18.9065	18.844	18.7265	18.946	-1.2106	1.72501e-99	2.66911e-98
	P48410	ATP-binding cassette sub-family D member 1	Abcd1	16.7581	16.977	16.8542	16.7506	16.6035	16.5827	16.5251	16.7257	-0.225698	0.00218614	0.00296112
	Q61285	ATP-binding cassette sub-family D member 2	Abcd2	18.179	18.3523	18.1783	18.226	17.251	17.2108	17.1165	17.3748	-0.995591	1.59368e-42	7.7157e-42
	P55096	ATP-binding cassette sub-family D member 3	Abcd3	18.6016	18.596	18.5565	18.5397	18.5369	18.4975	18.4064	18.4284	-0.10616	8.60788e-09	1.53163e-08
	O89016	Lysosomal cobalamin transporter ABCD4	Abcd4	16.2828	16.2128	16.2483	16.1466	15.8207	15.8699	15.6178	15.8753	-0.426722	1.06319e-09	1.96717e-09
	P61222	ATP-binding cassette sub-family E member 1	Abce1	20.5154	20.4513	20.3587	20.4937	20.2928	20.2057	20.1723	20.1389	-0.252348	8.18075e-10	1.52556e-09
	Q6P542	ATP-binding cassette sub-family F member 1	Abcf1	19.1209	19.0647	19.0379	19.0972	19.5377	19.5148	19.3901	19.4029	0.381207	9.62068e-30	3.33135e-29
	Q99LE6	ATP-binding cassette sub-family F member 2	Abcf2	20.0381	19.9763	19.8046	19.9224	19.5768	19.5057	19.3264	19.405	-0.48188	4.23874e-19	1.08019e-18
	Q8K268	ATP-binding cassette sub-family F member 3	Abcf3	19.1892	19.1068	19.1383	19.1209	19.234	19.231	19.084	19.0493	0.0107938	0.763604	0.78333
	Q7TMS5	Broad substrate specificity ATP-binding cassette transporter ABCG2	Abcg2	17.6614	17.5083	17.5858	17.3898	17.1017	16.9116	16.8178	16.8006	-0.628439	2.61807e-40	1.19114e-39
	Q6PE15	Palmitoyl-protein thioesterase ABHD10, mitochondrial	Abhd10	15.9021	16.0008	16.337	15.9858	15.2843	15.2789	15.3475	15.4628	-0.71307	4.54778e-13	9.51957e-13
	Q8K4F5	Protein ABHD11	Abhd11	19.4731	19.4211	19.5194	19.405	18.2651	18.0028	17.9708	18.1577	-1.35559	4.4823e-69	4.0571e-68
	Q99LR1	Lysophosphatidylserine lipase ABHD12	Abhd12	17.7867	17.6659	17.7454	17.6854	17.7435	17.8786	17.8629	17.9108	0.128091	0.0082648	0.0106949
	Q80UX8	Protein ABHD13	Abhd13	11.7856	12.1935	12.4857	12.5955	12.6397	12.7054	12.9166	12.3677	0.392318	0.0598318	0.0714985
	Q8VCR7	Protein ABHD14B	Abhd14b	17.1044	17.1651	17.1191	17.1601	16.6021	16.6718	16.7034	16.592	-0.494825	5.72991e-50	3.39349e-49
	Q9Z1Q2	Phosphatidylserine lipase ABHD16A	Abhd16a	19.6519	19.6225	19.6797	19.6502	18.7771	18.6977	18.6471	18.8353	-0.911754	4.22396e-85	5.3343e-84
	Q8VD66	(Lyso)-N-acylphosphatidylethanolamine lipase	Abhd4	13.3658	13.4896	13.4053	12.8197	13.2666	12.972	13.0148	12.7227	-0.276091	0.025688	0.031769
	Q8R2Y0	Monoacylglycerol lipase ABHD6	Abhd6	15.9481	15.9233	15.941	15.9615	15.5044	15.3192	15.2604	15.3799	-0.577502	4.97083e-26	1.54105e-25
	Q8CBW3	Abl interactor 1	Abi1	16.8992	16.8982	16.7301	16.885	17.5693	17.7427	17.5972	17.5823	0.769765	2.16319e-36	8.85117e-36
	Q8BYZ1	ABI gene family member 3	Abi3	15.0925	15.1389	15.1866	15.0985	15.5891	15.501	15.6491	15.6265	0.462296	2.50089e-31	9.03794e-31
	Q80ZQ9	Protein Abitram	Abitram	13.278	13.2792	13.1741	13.0227	13.6837	13.5258	13.5658	13.473	0.37359	9.32943e-23	2.63433e-22
	P00520	Tyrosine-protein kinase ABL1	Abl1	14.6467	14.6482	14.5257	14.3648	14.0583	13.8607	13.921	13.9364	-0.602203	4.2778e-25	1.28502e-24
	Q4JIM5	Tyrosine-protein kinase ABL2	Abl2	12.9378	12.7831	12.4817	12.8245	12.6362	12.5376	12.5423	12.8079	-0.125784	0.321956	0.354575
	Q8K4G5	Actin-binding LIM protein 1	Ablim1	19.3539	19.4509	19.6118	19.396	19.1257	19.082	18.9829	19.042	-0.394988	1.80904e-08	3.17205e-08
	Q8BL65	Actin-binding LIM protein 2	Ablim2	19.3667	19.3832	19.3482	19.3366	18.6769	18.5727	18.4328	18.6214	-0.78272	2.76747e-47	1.52957e-46
	Q69ZX8	Actin-binding LIM protein 3	Ablim3	18.6448	18.5925	18.6016	18.5182	17.5315	17.5535	17.3207	17.6285	-1.08074	1.18275e-45	6.28424e-45
	Q5SSL4	Active breakpoint cluster region-related protein	Abr	16.8111	16.8246	16.9123	16.8659	17.4869	17.7435	17.5893	17.5521	0.739477	7.97721e-32	2.91974e-31
	Q8BUZ1	Actin-binding Rho-activating protein	Abra	18.1199	18.2573	18.1047	17.9078	19.1324	18.8264	18.7877	18.3444	0.675312	1.19558e-09	2.20856e-09
	Q4KML4	Costars family protein ABRACL	Abracl	15.4259	15.4121	15.6327	15.7478	17.4243	17.5235	17.625	17.2687	1.90574	1.55104e-61	1.20675e-60
	Q3TCJ1	BRISC complex subunit Abraxas 2	Abraxas2	17.5179	17.3356	17.4785	17.4495	17.4526	17.4335	17.3441	17.4702	-0.0202486	0.699919	0.724381
	Q9QYL7	Activator of basal transcription 1	Abt1	14.9764	15.0855	15.2589	14.9171	14.9408	15.1062	14.9498	14.9045	-0.0841525	0.374456	0.40725
	Q7TQI7	Ankyrin repeat and BTB/POZ domain-containing protein 2	Abtb2	12.9553	14.7919	13.7928	13.2934	13.2423	13.5446	14.1976	13.7981	-0.0127351	0.978699	0.9817
	Q921H8	3-ketoacyl-CoA thiolase A, peroxisomal	Acaa1a	18.4486	18.4975	18.8751	18.5887	19.3391	19.4923	19.5768	19.4497	0.861977	1.25282e-17	3.05208e-17
	Q8BWT1	3-ketoacyl-CoA thiolase, mitochondrial	Acaa2	21.7422	21.8675	22.0712	21.8103	21.092	21.0648	21.0618	21.203	-0.767378	3.85669e-23	1.0994e-22
	Q5SWU9	Acetyl-CoA carboxylase 1	Acaca	17.9446	18.21	18.2556	17.9967	17.7231	17.7147	17.741	17.7321	-0.374027	7.66616e-06	1.20298e-05
	E9Q4Z2	Acetyl-CoA carboxylase 2	Acacb	20.8577	20.9135	20.8921	20.7975	19.797	19.6948	19.5743	19.8078	-1.14672	1.48722e-71	1.41512e-70
	Q8K370	Acyl-CoA dehydrogenase family member 10	Acad10	19.733	19.8885	20.023	19.5593	18.8874	18.4415	18.4161	18.4687	-1.24754	1.25632e-18	3.15805e-18
	Q80XL6	Acyl-CoA dehydrogenase family member 11	Acad11	18.9309	18.9065	18.8226	18.7235	17.9565	17.8601	17.695	17.9577	-0.978513	7.52627e-41	3.46552e-40
	Q9D7B6	Isobutyryl-CoA dehydrogenase, mitochondrial	Acad8	19.5774	19.6546	19.8181	19.6927	18.7282	18.6193	18.603	18.7499	-1.01063	1.35959e-58	9.8527e-58
	Q8JZN5	Complex I assembly factor ACAD9, mitochondrial	Acad9	20.0909	20.1287	20.1543	20.079	19.1657	19.1052	19.0356	19.2826	-0.965996	1.74792e-60	1.32395e-59
	P51174	Long-chain specific acyl-CoA dehydrogenase, mitochondrial	Acadl	21.7011	21.69	21.8922	21.7259	20.9671	20.8338	20.8322	20.9802	-0.848989	2.25443e-37	9.46116e-37
	P45952	Medium-chain specific acyl-CoA dehydrogenase, mitochondrial	Acadm	21.5733	21.5607	21.8359	21.6538	20.6678	20.7408	20.7781	20.9756	-0.865376	1.5041e-37	6.37065e-37
	Q07417	Short-chain specific acyl-CoA dehydrogenase, mitochondrial	Acads	21.2509	21.2669	21.4114	21.357	20.4992	20.602	20.3903	20.5948	-0.799957	5.35619e-37	2.22877e-36
	Q9DBL1	Short/branched chain specific acyl-CoA dehydrogenase, mitochondrial	Acadsb	19.9329	19.931	20.0193	19.877	19.1383	19.0169	19.0114	19.1068	-0.87169	1.26352e-77	1.3375e-76
	P50544	Very long-chain specific acyl-CoA dehydrogenase, mitochondrial	Acadvl	22.474	22.6305	22.7248	22.4983	21.4483	21.3195	21.2891	21.6628	-1.15195	2.0665e-27	6.67772e-27
	Q6ZQK5	Arf-GAP with coiled-coil, ANK repeat and PH domain-containing protein 2	Acap2	18.472	18.4397	18.4397	18.3821	18.7604	18.8448	18.8894	18.8638	0.406219	1.20423e-28	4.04354e-28
	Q8QZT1	Acetyl-CoA acetyltransferase, mitochondrial	Acat1	22.178	22.3019	22.4434	22.2366	21.4536	21.5498	21.5607	21.6247	-0.742764	6.55404e-35	2.59967e-34
	Q8CAY6	Acetyl-CoA acetyltransferase, cytosolic	Acat2	16.8222	16.8325	16.7264	16.7991	16.5896	16.7557	16.7701	16.5855	-0.119806	0.0488517	0.0587863
	Q8BMP6	Golgi resident protein GCP60	Acbd3	17.5083	17.5783	17.4763	17.5006	18.0215	18.1116	18.0433	17.9708	0.520908	2.76383e-47	1.52879e-46
	Q5XG73	Acyl-CoA-binding domain-containing protein 5	Acbd5	16.87	16.8146	16.8589	16.87	16.6566	16.7464	16.6758	16.6693	-0.166328	3.03107e-10	5.74599e-10
	Q9D061	Acyl-CoA-binding domain-containing protein 6	Acbd6	12.9794	13.0907	12.2765	12.7096	12.3156	12.4584	12.3078	12.1448	-0.457374	0.00965446	0.012409
	P09470	Angiotensin-converting enzyme	Ace	19.0364	18.9609	18.9309	19.0327	18.7214	18.8702	18.5907	18.5554	-0.305797	2.60125e-05	3.98274e-05
	P21836	Acetylcholinesterase	Ache	15.8215	15.7519	15.6551	15.776	14.9456	14.8173	14.6451	14.9708	-0.906434	1.70423e-24	5.02709e-24
	Q9JIX8	Apoptotic chromatin condensation inducer in the nucleus	Acin1	18.7877	18.8264	18.7751	18.8671	19.5934	19.6935	19.6836	19.6738	0.847046	1.55063e-221	1.17064e-219
	Q91V92	ATP-citrate synthase	Acly	19.5377	19.6502	19.6149	19.6519	20.279	20.3352	20.4347	20.3285	0.730661	3.21739e-87	4.18626e-86
	P28271	Cytoplasmic aconitate hydratase	Aco1	20.9369	20.8254	20.861	20.9075	20.5948	20.6422	20.6687	20.6088	-0.254064	6.48419e-15	1.45529e-14
	Q99KI0	Aconitate hydratase, mitochondrial	Aco2	23.6086	23.5771	23.7198	23.6086	22.565	22.4434	22.4101	22.6353	-1.11509	6.48851e-66	5.51002e-65
	Q8VHQ9	Acyl-coenzyme A thioesterase 11	Acot11	16.1853	15.9643	16.2994	16.1015	16.1127	16.2292	16.2963	16.3409	0.10715	0.206417	0.233237
	Q9CQR4	Acyl-coenzyme A thioesterase 13	Acot13	19.8949	19.9602	20.23	19.8745	18.8557	18.5404	18.6947	18.8448	-1.25601	1.35942e-25	4.16929e-25
	Q9QYR9	Acyl-coenzyme A thioesterase 2, mitochondrial	Acot2	20.2313	20.5052	20.6006	20.5052	19.4754	19.4962	19.5235	19.5515	-0.948903	2.24593e-45	1.18689e-44
	Q91V12	Cytosolic acyl coenzyme A thioester hydrolase	Acot7	17.5225	17.3656	17.4323	17.4434	18.1732	18.2477	18.3437	18.2484	0.812291	3.85515e-56	2.63008e-55
	P58137	Acyl-coenzyme A thioesterase 8	Acot8	16.1072	15.9461	15.9351	16.0683	16.2128	16.2212	16.092	15.9633	0.108185	0.0925329	0.108574
	Q9R0X4	Acyl-coenzyme A thioesterase 9, mitochondrial	Acot9	19.7157	19.6836	19.8504	19.7189	19.6442	19.6238	19.4882	19.5831	-0.157295	0.00423733	0.00562303
	Q9R0H0	Peroxisomal acyl-coenzyme A oxidase 1	Acox1	19.1834	18.8943	18.8564	18.8298	18.2314	18.2735	18.1277	18.1554	-0.744002	4.50086e-32	1.65441e-31
	Q9EPL9	Peroxisomal acyl-coenzyme A oxidase 3	Acox3	18.1277	18.109	18.101	18.1681	17.9791	18.0299	17.9666	18.0587	-0.117868	2.23972e-06	3.60855e-06
	Q9D358	Low molecular weight phosphotyrosine protein phosphatase	Acp1	18.8413	18.8638	18.9777	18.8943	18.0645	17.949	17.9548	18.0037	-0.901247	1.36118e-94	1.99814e-93
	P24638	Lysosomal acid phosphatase	Acp2	16.6139	16.6499	16.7044	16.7447	17.4429	17.6148	17.5333	17.5902	0.867061	1.21428e-147	4.08926e-146
	Q8BP40	Lysophosphatidic acid phosphatase type 6	Acp6	18.3487	18.457	18.4697	18.4185	17.5359	17.4646	17.4013	17.5083	-0.945969	4.34729e-104	7.37429e-103
	Q8VCW8	Medium-chain acyl-CoA ligase ACSF2, mitochondrial	Acsf2	17.6073	17.748	17.6979	17.714	17.7999	18.0215	18.0317	18.008	0.273477	1.50736e-07	2.55126e-07
	Q3URE1	Malonate--CoA ligase ACSF3, mitochondrial	Acsf3	18.9386	19.0613	19.1225	18.9417	18.4672	18.5051	18.3669	18.5002	-0.556166	8.19695e-20	2.13065e-19
	P41216	Long-chain-fatty-acid--CoA ligase 1	Acsl1	22.5945	22.6353	22.7412	22.5405	21.5559	21.2834	21.342	21.5607	-1.19237	7.9936e-39	3.48452e-38
	Q9CZW4	Fatty acid CoA ligase Acsl3	Acsl3	19.2918	19.2298	19.1432	19.177	18.7178	18.769	18.6565	18.8759	-0.455659	1.98199e-13	4.21426e-13
	Q9QUJ7	Long-chain-fatty-acid--CoA ligase 4	Acsl4	18.9516	18.8751	18.8001	18.8372	18.3659	18.3946	18.3389	18.5131	-0.462867	3.78179e-17	9.05889e-17
	Q8JZR0	Long-chain-fatty-acid--CoA ligase 5	Acsl5	15.2142	15.1751	15.2623	14.9682	16.0983	16.0442	16.2192	16.142	0.970991	5.09997e-34	1.97502e-33
	Q91WC3	Long-chain-fatty-acid--CoA ligase 6	Acsl6	18.3002	18.3992	18.3495	18.3707	17.3077	17.2299	17.1481	17.4991	-1.05872	4.24591e-41	1.97224e-40
	Q99NB1	Acetyl-coenzyme A synthetase 2-like, mitochondrial	Acss1	17.0965	17.2497	17.3244	17.0382	16.2685	16.2772	16.325	16.527	-0.82778	1.36867e-19	3.53621e-19
	Q9QXG4	Acetyl-coenzyme A synthetase, cytoplasmic	Acss2	17.3898	17.4278	17.6088	17.3474	17.3274	17.5254	17.4347	17.2778	-0.0520903	0.549267	0.579997
	Q14DH7	Acyl-CoA synthetase short-chain family member 3, mitochondrial	Acss3	14.5498	14.5763	14.3481	14.7277	13.3231	13.0519	13.2218	13.4812	-1.28099	5.75527e-26	1.78183e-25
	P68134	Actin, alpha skeletal muscle	Acta1	28.496	28.496	28.496	28.496	28.496	28.496	28.496	28.496	0	1	1
	P62737	Actin, aortic smooth muscle	Acta2	19.6948	19.7623	19.6331	19.5218	18.611	18.4597	18.4664	18.7045	-1.09262	8.65794e-39	3.77172e-38
	P60710	Actin, cytoplasmic 1	Actb	22.458	22.7066	22.5741	22.7808	23.6717	24.3088	24.454	24.3351	1.56248	1.27389e-26	4.01635e-26
	Q8BFZ3	Beta-actin-like protein 2	Actbl2	17.0957	17.2037	17.3223	16.8246	16.0108	15.9567	16.0091	16.1338	-1.08398	1.00758e-18	2.53741e-18
	Q9Z2N8	Actin-like protein 6A	Actl6a	18.1361	18.0677	18.1303	18.1401	18.4047	18.4775	18.4016	18.3018	0.277851	1.06864e-11	2.14101e-11
	Q7TPR4	Alpha-actinin-1	Actn1	21.3585	21.4075	21.4483	21.4792	21.4696	21.5392	21.6361	21.8209	0.193083	4.1082e-06	6.54075e-06
	Q9JI91	Alpha-actinin-2	Actn2	24.8684	24.975	25.2111	24.9352	24.9352	25.0106	24.975	25.0106	-0.0145927	0.851422	0.865917
	O88990	Alpha-actinin-3	Actn3	25.6074	25.813	25.813	25.813	24.7187	24.7187	24.3695	24.975	-1.06613	1.09156e-14	2.43002e-14
	P57780	Alpha-actinin-4	Actn4	20.1114	20.279	20.2656	20.2947	20.6909	20.863	20.8872	20.8948	0.59631	7.011e-53	4.41481e-52
	Q9QZB7	Actin-related protein 10	Actr10	18.2556	18.1597	18.1351	18.1444	18.1244	18.0486	17.9412	17.9647	-0.153995	4.40124e-08	7.60094e-08
	P61164	Alpha-centractin	Actr1a	20.3022	20.4082	20.3572	20.2804	20.2777	20.3155	20.3033	20.3684	-0.0207724	0.575359	0.604946
	Q8R5C5	Beta-centractin	Actr1b	18.2052	18.0685	18.1374	18.0629	17.9671	17.8497	17.7863	17.7831	-0.271921	3.98244e-15	8.98207e-15
	P61161	Actin-related protein 2	Actr2	18.9998	19.1324	19.1938	19.2327	20.0586	20.1164	20.1797	20.1205	0.979142	2.06066e-161	8.68511e-160
	Q99JY9	Actin-related protein 3	Actr3	19.1315	19.1477	19.1538	19.2255	20.1287	20.1781	20.2465	20.2369	1.03295	0	0
	Q641P0	Actin-related protein 3B	Actr3b	14.0199	13.5839	14.1789	13.9536	12.7327	12.3386	12.5784	12.9222	-1.2911	2.01001e-12	4.13684e-12
	Q8R2S9	Actin-related protein 8	Actr8	13.4324	13.3516	13.4749	13.5586	14.0333	13.968	13.9078	13.9078	0.499825	3.22936e-18	8.00061e-18
	P37172	Activin receptor type-1	Acvr1	12.3474	12.3945	12.244	12.4134	12.2269	12.244	12.3027	12.362	-0.0659134	0.159844	0.183143
	Q99JW2	Aminoacylase-1	Acy1	17.4061	17.4249	17.3656	17.3429	16.6428	16.6916	16.7723	16.7943	-0.659648	1.79969e-57	1.27201e-56
	Q91XE4	N-acyl-aromatic-L-amino acid amidohydrolase (carboxylate-forming)	Acy3	13.6667	13.6608	13.9133	14.0996	13.2403	13.1863	13.4854	13.3637	-0.516186	1.56669e-10	3.00395e-10
	P56376	Acylphosphatase-1	Acyp1	18.1813	18.0511	18.1401	18.1228	17.2923	17.1063	17.157	17.192	-0.936901	9.57867e-80	1.0735e-78
	P56375	Acylphosphatase-2	Acyp2	21.0689	21.0049	21.1545	21.0618	19.8221	19.5464	19.826	19.9852	-1.2776	6.3405e-41	2.92934e-40
	P03958	Adenosine deaminase	Ada	15.5361	15.2685	15.2763	15.3886	15.8664	16.1099	16.1149	15.9498	0.6429	1.76281e-11	3.4961e-11
	Q80SY6	Adenosine deaminase-like protein	Adal	16.0784	15.9918	15.9677	15.9643	15.3924	15.34	15.1412	15.378	-0.687678	1.62752e-27	5.27161e-27
	O35598	Disintegrin and metalloproteinase domain-containing protein 10	Adam10	17.193	17.1587	17.1601	17.1044	17.1218	16.8371	16.9147	16.9582	-0.1961	0.00106349	0.00147391
	O88839	Disintegrin and metalloproteinase domain-containing protein 15	Adam15	14.6589	14.8578	14.6852	14.827	14.709	14.6069	14.8578	14.5646	-0.0726361	0.417656	0.450722
	Q9Z0F8	Disintegrin and metalloproteinase domain-containing protein 17	Adam17	15.4748	15.5282	15.1874	15.2418	15.3999	15.5523	15.4602	15.6398	0.154995	0.14694	0.168837
	Q61072	Disintegrin and metalloproteinase domain-containing protein 9	Adam9	16.5172	16.5664	16.342	16.4577	16.5057	16.516	16.4425	16.4715	0.013088	0.785103	0.803824
	Q8C9W3	A disintegrin and metalloproteinase with thrombospondin motifs 2	Adamts2	12.7166	13.2841	12.7129	13.322	13.7225	13.8824	13.8375	13.5768	0.745877	0.000153126	0.000223635
	Q80T21	ADAMTS-like protein 4	Adamtsl4	13.7928	14.3015	14.1899	13.7539	13.7677	13.8066	13.8477	14.1899	-0.106585	0.547463	0.578182
	Q8R2V5	Arf-GAP with dual PH domain-containing protein 2	Adap2	13.979	14.1976	14.0548	14.0189	13.98	14.1489	13.98	14.0941	-0.0118192	0.864733	0.878618
	Q99MU3	Double-stranded RNA-specific adenosine deaminase	Adar	14.0314	14.1987	14.166	14.0983	15.3437	15.3789	15.4648	15.4784	1.29286	4.10059e-197	2.34759e-195
	Q9D0L4	AarF domain-containing protein kinase 1	Adck1	17.7499	17.7999	18.0269	17.6167	16.9821	16.6788	16.7231	16.903	-0.976598	7.52168e-16	1.72996e-15
	Q80V03	Uncharacterized aarF domain-containing protein kinase 5	Adck5	14.568	14.6704	14.7809	14.3725	13.8818	13.9572	13.8036	13.6823	-0.766724	2.72868e-15	6.18478e-15
	Q80TL1	Adenylate cyclase type 2	Adcy2	13.9062	13.8906	14.1594	14.1137	13.649	13.5797	13.5498	13.8175	-0.368496	5.60028e-07	9.26412e-07
	Q01341	Adenylate cyclase type 6	Adcy6	11.5565	11.2079	11.8708	10.8595	10.9189	10.6951	10.2863	10.9651	-0.657336	0.0192471	0.024037
	P51829	Adenylate cyclase type 7	Adcy7	11.1251	11.0674	11.4688	11.1251	11.644	11.7042	12.1723	10.4005	0.283604	0.480796	0.513297
	P51830	Adenylate cyclase type 9	Adcy9	17.1181	17.1044	16.945	17.0144	16.0086	15.9858	15.8762	16.0803	-1.05775	3.88072e-66	3.31187e-65
	Q9QYC0	Alpha-adducin	Add1	18.3297	18.3696	18.3659	18.3931	18.2359	18.2359	18.226	18.3077	-0.113192	9.59889e-13	1.98867e-12
	Q9QYB5	Gamma-adducin	Add3	18.5275	18.6605	18.5597	18.7724	18.3519	18.3396	18.4277	18.4406	-0.240078	9.37843e-08	1.59796e-07
	Q61549	Adhesion G protein-coupled receptor E1	Adgre1	14.9456	15.441	15.1062	15.5175	17.3879	17.3167	17.4232	17.4263	2.13597	3.94937e-62	3.10793e-61
	Q9Z0M6	Adhesion G protein-coupled receptor E5	Adgre5	17.3531	17.1406	17.2814	17.4184	17.8762	17.8058	17.7867	17.8415	0.529163	6.65091e-15	1.49124e-14
	G5E8Q8	Adhesion G protein-coupled receptor F5	Adgrf5	15.0084	15.3244	15.3707	14.8307	14.4349	14.2402	14.1386	14.3274	-0.848287	1.79595e-08	3.1499e-08
	P00329	Alcohol dehydrogenase 1	Adh1	20.4116	20.4233	20.4992	20.4747	19.5073	19.7295	19.6045	19.5627	-0.851219	3.70812e-55	2.4661e-54
	P28474	Alcohol dehydrogenase class-3	Adh5	21.2336	21.1951	21.1709	21.2799	20.5257	20.5549	20.6519	20.6306	-0.629117	2.51913e-82	2.96342e-81
	Q8R0N6	Hydroxyacid-oxoacid transhydrogenase, mitochondrial	Adhfe1	16.5987	16.9147	17.1024	16.8688	15.384	15.3669	15.5044	15.5853	-1.41099	3.10017e-52	1.93093e-51
	Q99JT9	1,2-dihydroxy-3-keto-5-methylthiopentene dioxygenase	Adi1	18.6274	18.4732	18.209	18.42	17.4816	17.5591	17.6029	17.5476	-0.884594	2.35382e-21	6.41188e-21
	Q60994	Adiponectin	Adipoq	17.387	17.304	17.6054	17.3479	16.5261	16.5605	16.5987	16.5014	-0.864392	1.4775e-29	5.09561e-29
	Q8BQS5	Adiponectin receptor protein 2	Adipor2	13.5498	13.3609	13.3609	13.4314	12.0656	12.2306	11.726	12.1764	-1.3761	6.06439e-26	1.87668e-25
	P55264	Adenosine kinase	Adk	19.7235	19.7815	19.8027	19.8181	19.0431	19.0797	19.1268	19.084	-0.698087	0	0
	Q9Z103	Activity-dependent neuroprotector homeobox protein	Adnp	14.543	14.6731	14.6137	14.4707	15.0242	15.0714	15.0138	15.0925	0.475348	4.58779e-20	1.20252e-19
	Q6PDY2	2-aminoethanethiol dioxygenase	Ado	19.6331	19.6576	19.6381	19.6118	19.1453	19.0726	19.0235	19.099	-0.550037	2.76338e-96	4.10918e-95
	Q8VDL4	ADP-dependent glucokinase	Adpgk	17.8133	17.7811	17.7933	17.7237	17.8841	17.8755	17.8543	17.7222	0.0561348	0.0339951	0.0416229
	P54923	[Protein ADP-ribosylarginine] hydrolase	Adprh	19.6589	19.5714	19.7115	19.7126	19.6546	19.7009	19.6367	19.5934	-0.0172128	0.693627	0.718627
	Q8BGK2	[Protein ADP-ribosylarginine] hydrolase-like protein 1	Adprhl1	18.6643	18.5727	18.7547	18.7116	18.8943	18.8689	18.752	18.596	0.101939	0.195519	0.221617
	Q8CG72	ADP-ribose glycohydrolase ARH3	Adprs	15.2531	15.2054	15.1602	15.3924	14.9187	15.0179	15.0207	14.8431	-0.302671	2.59372e-05	3.9721e-05
	Q9JKV1	Proteasomal ubiquitin receptor ADRM1	Adrm1	18.2121	18.2769	18.2141	18.2349	18.5554	18.5002	18.4653	18.4142	0.249295	2.64357e-18	6.55644e-18
	P54822	Adenylosuccinate lyase	Adsl	20.9109	20.8715	20.863	20.8763	19.9852	19.8719	19.8339	19.9791	-0.962894	1.11689e-113	2.18606e-112
	P28650	Adenylosuccinate synthetase isozyme 1	Adss1	21.8519	21.8359	21.7708	21.8461	20.7938	20.6088	20.5785	20.8872	-1.10911	1.66848e-40	7.61623e-40
	P46664	Adenylosuccinate synthetase isozyme 2	Adss2	16.8428	16.9325	17.0664	17.0488	17.795	18.0012	18.1206	17.9198	0.986541	9.84171e-44	4.94605e-43
	Q640N1	Adipocyte enhancer-binding protein 1	Aebp1	17.7487	18.0852	18.0597	18.0556	18.363	18.6668	18.968	18.6863	0.683713	1.01063e-08	1.79268e-08
	Q80YS6	Actin filament-associated protein 1	Afap1	10.6762	7.65675	10.3428	10.7134	11.6743	11.5907	11.5486	10.9399	1.59108	0.0539026	0.0646379
	Q8BZI0	Actin filament-associated protein 1-like 1	Afap1l1	14.8921	15.0437	15.0188	15.4121	15.3121	14.798	14.865	14.8104	-0.145276	0.424386	0.457195
	Q9QZQ1	Afadin	Afdn	18.9277	18.9731	19.1748	18.8738	18.3437	18.269	18.3523	18.3952	-0.647322	2.03977e-17	4.93076e-17
	Q9ESC8	AF4/FMR2 family member 4	Aff4	12.7512	12.6624	12.4519	12.4115	13.6638	13.8485	13.8175	13.6219	1.16868	2.17607e-44	1.12234e-43
	Q3V384	AFG1-like ATPase	Afg1l	18.9934	19.0275	19.2545	18.9448	17.8185	17.7081	17.7133	17.8721	-1.27708	1.66191e-49	9.70037e-49
	Q920A7	AFG3-like protein 1	Afg3l1	17.1011	17.2211	17.1553	17.2387	16.6693	16.6213	16.592	16.7048	-0.532224	5.57062e-43	2.73163e-42
	Q8JZQ2	AFG3-like protein 2	Afg3l2	21.224	21.2553	21.3865	21.2591	20.764	20.7355	20.6157	20.8369	-0.543209	1.39388e-18	3.49359e-18
	O89020	Afamin	Afm	18.3659	18.4597	18.8341	18.5554	18.8226	19.2291	19.8078	19.0038	0.662063	0.00539849	0.00710899
	Q80WT5	Aftiphilin	Aftph	12.7542	12.8666	12.7656	12.9271	12.6498	12.2812	12.5116	12.6531	-0.304424	0.00250793	0.00338297
	Q3UPL5	Uncharacterized protein C11orf96 homolog	Ag2	14.7533	14.668	14.8528	14.9826	16.0934	15.7322	15.6014	15.0455	0.803967	0.000235049	0.000338956
	Q64191	N(4)-(beta-N-acetylglucosaminyl)-L-asparaginase	Aga	17.8543	17.7222	17.7512	17.6766	17.1249	17.0844	17.2409	17.2168	-0.584285	5.26596e-24	1.53423e-23
	Q8BXK8	Arf-GAP with GTPase, ANK repeat and PH domain-containing protein 1	Agap1	12.9146	12.8912	12.91	13.1396	12.3785	12.6211	12.4982	12.4389	-0.479665	5.02503e-10	9.44513e-10
	Q8VHH5	Arf-GAP with GTPase, ANK repeat and PH domain-containing protein 3	Agap3	15.8838	15.8804	15.8937	15.7369	15.7873	15.7734	15.8897	15.8727	-0.0179356	0.730363	0.752828
	Q09M05	Cytosolic carboxypeptidase 4	Agbl1	14.244	14.7277	14.5916	14.4577	13.5635	13.6049	13.4174	13.7694	-0.916433	1.66492e-12	3.43484e-12
	Q8K2K6	Arf-GAP domain and FG repeat-containing protein 1	Agfg1	17.3196	17.3531	17.3685	17.2989	17.6558	17.6696	17.652	17.5438	0.295267	1.54266e-22	4.31341e-22
	Q80WC7	Arf-GAP domain and FG repeat-containing protein 2	Agfg2	15.4671	15.5517	15.4889	15.3358	15.6265	15.4182	15.4084	15.4851	0.0237018	0.689685	0.714974
	Q9ESW4	Acylglycerol kinase, mitochondrial	Agk	17.934	17.9906	18.0364	17.8124	17.5914	17.5845	17.4249	17.5914	-0.395306	1.41588e-09	2.60501e-09
	F8VPN4	4-alpha-glucanotransferase	Agl	23.5771	23.6501	23.4033	23.5333	22.474	22.281	22.1454	22.4983	-1.19131	1.49512e-29	5.15378e-29
	Q8CJG1	Protein argonaute-1	Ago1	12.1702	12.4921	11.3496	12.294	11.9183	11.402	11.5019	11.3958	-0.521949	0.0675775	0.0802936
	Q8CJG0	Protein argonaute-2	Ago2	19.9979	19.9833	19.9916	19.994	19.6094	19.654	19.5905	19.6892	-0.355931	5.35025e-54	3.47084e-53
	Q8CJF9	Protein argonaute-3	Ago3	14.084	14.2317	14.0897	13.9387	13.5615	13.2741	13.155	13.3857	-0.741981	2.79639e-14	6.13776e-14
	O35083	1-acyl-sn-glycerol-3-phosphate acyltransferase alpha	Agpat1	17.87	17.9499	17.8927	17.7778	17.0068	16.9357	16.8967	17.1413	-0.877497	2.55996e-35	1.02667e-34
	Q9D517	1-acyl-sn-glycerol-3-phosphate acyltransferase gamma	Agpat3	20.3227	20.2573	20.3437	20.3379	20.3022	20.3495	20.2369	20.2712	-0.0254648	0.451827	0.484706
	Q8K4X7	1-acyl-sn-glycerol-3-phosphate acyltransferase delta	Agpat4	15.7529	15.8185	15.8224	15.54	16.0047	15.9746	16.021	16.0429	0.277299	8.55822e-05	0.000127069
	Q9D1E8	1-acyl-sn-glycerol-3-phosphate acyltransferase epsilon	Agpat5	17.3995	17.4285	17.3231	17.3861	16.8939	16.6779	16.5299	16.7179	-0.679398	1.37399e-19	3.54861e-19
	Q8C0I1	Alkyldihydroxyacetonephosphate synthase, peroxisomal	Agps	18.0597	18.1488	18.0714	18.0381	18.1973	18.1849	18.1527	18.1884	0.101353	0.000142313	0.000208552
	A2ASQ1	Agrin	Agrn	17.7927	17.8654	17.8093	17.7262	17.515	17.4687	17.3649	17.5362	-0.32719	6.56025e-11	1.2771e-10
	P11859	Angiotensinogen	Agt	16.7186	16.5964	16.5108	16.5482	16.6471	16.9827	17.0014	16.6	0.214239	0.0789248	0.0932439
	Q8CJF7	Protein ELYS	Ahctf1	16.2013	16.0383	16.1615	16.0269	15.9197	16.0534	16.1533	16.1547	-0.0367512	0.62298	0.650635
	P50247	Adenosylhomocysteinase	Ahcy	20.9433	20.8279	20.9075	20.9772	20.8157	20.7884	20.7709	20.7015	-0.14485	0.000788737	0.00110135
	Q80SW1	S-adenosylhomocysteine hydrolase-like protein 1	Ahcyl1	18.6658	18.6589	18.7103	18.6985	19.1032	19.2163	19.207	19.1032	0.474055	5.28195e-39	2.30833e-38
	Q68FL4	Putative adenosylhomocysteinase 3	Ahcyl2	15.1681	14.8953	15.0985	15.1003	14.9299	14.8426	15.0269	14.8774	-0.146339	0.0612225	0.0730713
	Q6PAL7	AT-hook DNA-binding motif-containing protein 1	Ahdc1	11.7958	11.1251	11.5019	10.4252	11.6225	11.8403	11.8167	11.914	0.586367	0.0493358	0.0593377
	E9Q616	submitted name: AHNAK nucleoprotein (desmoyokin)	Ahnak	23.6501	23.6086	23.5771	23.7198	24.3088	24.4865	24.598	24.5699	0.85188	5.98282e-49	3.43375e-48
	Q8BK64	Activator of 90 kDa heat shock protein ATPase homolog 1	Ahsa1	20.1354	20.0563	19.951	20.0096	20.5549	20.3646	20.2898	20.1823	0.309824	3.79621e-11	7.44717e-11
	Q8N9S3	Activator of 90 kDa heat shock protein ATPase homolog 2	Ahsa2	18.0666	17.7787	17.8297	17.87	18.3566	18.1361	18.0171	17.9615	0.231596	0.00171972	0.00235021
	P29699	Alpha-2-HS-glycoprotein	Ahsg	20.8653	20.9014	20.8715	20.7999	21.2669	21.6628	21.7506	21.1709	0.603268	0.000125066	0.000184023
	Q8C4Q6	Axin interactor, dorsalization-associated protein	Aida	13.2319	13.1638	13.1983	13.2014	13.6823	13.8275	13.9941	13.9133	0.655463	1.96109e-25	5.97988e-25
	O70200	Allograft inflammatory factor 1	Aif1	16.6	16.7044	16.7662	17.0315	19.1068	19.296	19.4395	19.4477	2.54698	0	0
	Q9EQX4	Allograft inflammatory factor 1-like	Aif1l	16.3844	16.1501	16.0559	16.6864	17.0123	17.0765	16.8306	16.9246	0.641809	9.11687e-05	0.000135101
	Q9Z0X1	Apoptosis-inducing factor 1, mitochondrial	Aifm1	20.2804	20.3774	20.4256	20.2057	19.3799	19.27	19.2751	19.471	-0.973258	1.80102e-38	7.79158e-38
	Q8BUE4	Ferroptosis suppressor protein 1	Aifm2	16.7347	16.7331	16.8417	16.7464	16.3658	16.1723	16.1723	16.2361	-0.527395	6.68941e-21	1.79868e-20
	Q9D8B1	Androgen-induced gene 1 protein	Aig1	16.4754	16.7539	16.328	16.178	15.9441	15.8495	15.8984	15.8553	-0.547028	1.29062e-06	2.10208e-06
	P31230	Aminoacyl tRNA synthase complex-interacting multifunctional protein 1	Aimp1	19.8319	19.6045	19.6398	19.6813	19.4288	19.3456	19.3722	19.3441	-0.316702	1.39797e-10	2.6872e-10
	Q8R010	Aminoacyl tRNA synthase complex-interacting multifunctional protein 2	Aimp2	19.3567	19.234	19.1962	19.2093	18.8781	18.734	18.7321	18.7321	-0.479992	5.41534e-48	3.03701e-47
	O08915	AH receptor-interacting protein	Aip	18.6471	18.5424	18.599	18.5642	18.5214	18.5466	18.5642	18.5332	-0.0468546	0.0721899	0.0855815
	Q9R0Y5	Adenylate kinase isoenzyme 1	Ak1	24.4256	24.4017	24.3351	24.3695	23.471	23.2915	23.3478	23.5333	-0.972055	1.69383e-51	1.03621e-50
	Q9WTP6	Adenylate kinase 2, mitochondrial	Ak2	19.3264	19.3567	19.504	19.3066	19.1703	19.2761	19.1938	19.2727	-0.145175	0.00842635	0.0108937
	Q9WTP7	GTP:AMP phosphotransferase AK3, mitochondrial	Ak3	20.0942	20.0586	20.1287	19.9979	19.3292	19.2182	19.1555	19.314	-0.815625	1.08418e-55	7.30943e-55
	Q9WUR9	Adenylate kinase 4, mitochondrial	Ak4	16.1344	16.0283	16.5124	15.779	15.2441	14.8096	15.0529	15.0481	-1.07485	1.01917e-08	1.80689e-08
	Q920P5	Adenylate kinase isoenzyme 5	Ak5	16.7967	16.7594	16.7644	16.6027	15.2685	15.0949	15.1681	15.4748	-1.47922	1.14156e-47	6.34507e-47
	Q8VCP8	Adenylate kinase isoenzyme 6	Ak6	17.1692	17.1381	17.158	17.0278	16.6355	16.3438	16.5241	16.4995	-0.622531	4.3556e-20	1.14297e-19
	O08715	A-kinase anchor protein 1, mitochondrial	Akap1	18.3592	18.1751	18.5321	18.2769	17.7208	17.5988	17.6285	17.7499	-0.661296	3.63359e-13	7.63855e-13
	O88845	A-kinase anchor protein 10, mitochondrial	Akap10	14.052	14.634	14.4255	14.3739	14.4444	14.4464	15.0603	15.0803	0.386465	0.0246449	0.0305284
	Q9WTQ5	A-kinase anchor protein 12	Akap12	18.7478	18.909	18.9172	18.8496	18.8341	18.8496	18.8994	18.8413	0.000195936	0.996232	0.996958
	E9Q394	A-kinase anchor protein 13	Akap13	17.9472	17.8344	17.8338	17.8997	18.4522	18.4284	18.4687	18.4047	0.559724	1.8889e-70	1.75361e-69
	O54931	A-kinase anchor protein 2	Akap2	19.0235	19.0912	19.1736	18.9985	18.9695	18.9347	18.911	18.8148	-0.164187	0.00124258	0.0017152
	Q7TN79	A-kinase anchor protein 7 isoform gamma	Akap7	12.3945	12.9258	13.0449	12.6149	12.8625	12.8659	12.8394	12.8525	0.110044	0.486228	0.518292
	Q9DBR0	A-kinase anchor protein 8	Akap8	16.8296	16.8877	16.9346	17.022	17.4646	17.6344	17.7345	17.6201	0.694926	2.13897e-50	1.27891e-49
	Q70FJ1	A-kinase anchor protein 9	Akap9	18.1303	18.1218	18.008	18.0037	17.9593	18.0364	17.9256	18.0239	-0.0796679	0.0647815	0.077145
	Q9JII6	Aldo-keto reductase family 1 member A1	Akr1a1	19.4593	19.4176	19.3722	19.5934	19.9602	20.0909	20.1634	20.0273	0.599791	2.54813e-21	6.92743e-21
	P45376	Aldo-keto reductase family 1 member B1	Akr1b1	22.0345	21.8015	21.6628	21.7422	21.5498	21.6106	21.6628	21.6045	-0.203335	0.0131037	0.0166431
	P21300	Aldo-keto reductase family 1 member B7	Akr1b7	16.5458	16.3728	16.5039	16.4321	15.9088	15.7553	15.8741	15.8081	-0.62707	1.21806e-32	4.55778e-32
	P45377	Aldose reductase-related protein 2	Akr1b8	19.5962	19.4497	19.4486	19.4971	19.4486	19.6398	19.6502	19.5127	0.0649192	0.323982	0.356463
	Q8VC28	Aldo-keto reductase family 1 member C13	Akr1c13	13.1603	12.2129	12.9677	12.5028	12.7096	12.7227	12.9485	12.7166	0.0634683	0.791468	0.809737
	Q9DCT1	1,5-anhydro-D-fructose reductase	Akr1e2	19.1136	19.0468	19.009	19.0855	18.2869	18.2207	18.3804	18.2813	-0.771399	4.22164e-69	3.82621e-68
	Q8CG76	Aflatoxin B1 aldehyde reductase member 2	Akr7a2	20.2963	20.3819	20.3552	20.3684	19.3947	19.3515	19.2012	19.4803	-0.993535	7.82074e-52	4.8187e-51
	P31750	RAC-alpha serine/threonine-protein kinase	Akt1	17.0733	17.0549	17.0669	17.2119	17.3574	17.3685	17.4356	17.4155	0.292536	1.04203e-21	2.85778e-21
	Q9D1F4	Proline-rich AKT1 substrate 1	Akt1s1	16.459	16.4668	16.4391	16.3535	16.3114	16.3303	16.2747	16.1708	-0.157763	5.21138e-10	9.78737e-10
	Q60823	RAC-beta serine/threonine-protein kinase	Akt2	20.1634	20.0639	19.9852	20.1585	20.0956	20.2638	20.0621	20.1114	0.0404611	0.542752	0.573735
	Q64362	AKT-interacting protein	Aktip	15.883	15.6485	15.7873	15.8224	15.2	15.0876	14.9926	15.0122	-0.71222	5.61147e-27	1.79389e-26
	P10518	Delta-aminolevulinic acid dehydratase	Alad	17.7641	17.7417	17.807	17.6158	16.9473	16.8111	16.7614	16.8953	-0.878339	1.49381e-53	9.57319e-53
	Q8VC19	5-aminolevulinate synthase, nonspecific, mitochondrial	Alas1	15.2034	14.8747	15.5441	15.0229	14.167	14.0805	14.0254	14.3364	-1.00895	4.65614e-09	8.38911e-09
	P07724	Albumin	Alb	24.598	24.7187	24.8339	24.8339	25.813	26.9755	27.203	26.5703	1.89434	1.72629e-10	3.30535e-10
	Q571I9	Aldehyde dehydrogenase family 16 member A1	Aldh16a1	16.7426	16.8861	17.0052	16.9608	17.3441	17.3665	17.4309	17.3474	0.473524	4.47944e-20	1.17457e-19
	Q9Z110	Delta-1-pyrroline-5-carboxylate synthase	Aldh18a1	18.3696	18.3642	18.295	18.3946	18.852	18.9731	19.0327	18.957	0.597844	3.11382e-43	1.5401e-42
	P24549	Aldehyde dehydrogenase 1A1	Aldh1a1	20.1328	20.2369	20.1002	20.4948	18.7644	18.7638	18.7447	19.0468	-1.41125	4.063e-56	2.76365e-55
	Q62148	Retinal dehydrogenase 2	Aldh1a2	17.8344	17.8207	17.6962	17.8679	19.084	19.4198	19.5029	19.0588	1.46155	1.00134e-28	3.37383e-28
	Q9CZS1	Aldehyde dehydrogenase X, mitochondrial	Aldh1b1	16.8944	16.8156	16.996	16.9495	17.0488	17.14	17.1898	17.2574	0.245106	2.82194e-10	5.35694e-10
	Q8R0Y6	Cytosolic 10-formyltetrahydrofolate dehydrogenase	Aldh1l1	16.857	17.1024	16.9864	17.0338	16.4613	16.5422	16.4779	16.6095	-0.472177	7.11014e-18	1.74515e-17
	Q8K009	Mitochondrial 10-formyltetrahydrofolate dehydrogenase	Aldh1l2	18.3251	18.5873	18.4333	18.5369	18.2566	18.388	18.4118	18.4768	-0.0873245	0.123931	0.143625
	P47738	Aldehyde dehydrogenase, mitochondrial	Aldh2	20.6519	20.8157	20.9802	20.8476	20.7163	20.9575	20.97	20.8856	0.0585015	0.430693	0.463699
	P47740	Aldehyde dehydrogenase family 3 member A2	Aldh3a2	17.8497	17.8415	17.8989	17.8452	18.048	18.0239	18.0498	18.0059	0.173079	7.74232e-21	2.07691e-20
	Q80VQ0	Aldehyde dehydrogenase family 3 member B1	Aldh3b1	14.5514	14.6229	14.4052	14.7934	15.5389	15.6159	15.5809	15.4094	0.943072	1.12291e-20	2.99238e-20
	Q8CHT0	Delta-1-pyrroline-5-carboxylate dehydrogenase, mitochondrial	Aldh4a1	21.3109	21.3333	21.3249	21.342	20.1205	20.0177	20.0273	20.1781	-1.24188	8.48806e-205	5.34982e-203
	Q8BWF0	Succinate-semialdehyde dehydrogenase, mitochondrial	Aldh5a1	19.2973	19.3408	19.5774	19.3061	18.2005	17.9869	18.0226	18.1681	-1.28586	4.03159e-44	2.05468e-43
	Q9EQ20	Methylmalonate-semialdehyde dehydrogenase [acylating], mitochondrial	Aldh6a1	20.5549	20.6352	20.7015	20.6454	19.2482	19.176	19.1423	19.408	-1.39066	3.43873e-114	6.80809e-113
	Q9DBF1	Alpha-aminoadipic semialdehyde dehydrogenase	Aldh7a1	19.2051	19.2482	19.2243	19.1736	18.766	18.7671	18.6896	18.6471	-0.495325	1.20092e-92	1.71525e-91
	Q9JLJ2	4-trimethylaminobutyraldehyde dehydrogenase	Aldh9a1	18.0299	18.1668	17.9406	18.0944	18.9547	19.1657	19.234	19.1052	1.05696	1.17372e-39	5.22247e-39
	P05064	Fructose-bisphosphate aldolase A	Aldoa	27.543	27.543	27.543	27.543	27.3897	27.3897	27.543	27.543	-0.0766448	0.0412268	0.0500138
	Q91Y97	Fructose-bisphosphate aldolase B	Aldob	14.668	15.7965	14.6763	14.4828	13.3197	14.2973	14.052	13.4031	-1.13787	0.00588091	0.00772502
	P05063	Fructose-bisphosphate aldolase C	Aldoc	19.6367	19.6381	19.5314	19.53	18.3592	18.165	18.0917	18.3523	-1.34201	2.39522e-68	2.1426e-67
	Q921Q3	Chitobiosyldiphosphodolichol beta-mannosyltransferase	Alg1	16.9436	16.945	16.9996	17.0068	16.8798	17.0207	16.9426	16.9165	-0.0338559	0.333878	0.366252
	Q3TZM9	GDP-Man:Man(3)GlcNAc(2)-PP-Dol alpha-1,2-mannosyltransferase	Alg11	15.6227	15.6227	15.7256	15.7279	15.1296	15.1162	15.013	15.155	-0.571297	6.74674e-40	3.02942e-39
	Q9D8C3	Putative bifunctional UDP-N-acetylglucosamine transferase and deubiquitinase ALG13	Alg13	15.0935	15.0242	15.2843	15.2177	14.5015	14.6482	14.4297	14.4349	-0.651363	1.32389e-14	2.9396e-14
	Q8K2A8	Dol-P-Man:Man(5)GlcNAc(2)-PP-Dol alpha-1,3-mannosyltransferase	Alg3	16.5885	16.3214	16.1853	16.4343	15.2517	15.0107	14.9795	15.1563	-1.28283	7.39936e-33	2.79306e-32
	Q9DB25	Dolichyl-phosphate beta-glucosyltransferase	Alg5	16.9948	16.903	16.9655	16.9481	16.9805	17.0864	16.9844	16.9058	0.036405	0.375381	0.408114
	Q6P8H8	Probable dolichyl pyrophosphate Glc1Man9GlcNAc2 alpha-1,3-glucosyltransferase	Alg8	13.6679	13.4114	13.6264	13.295	13.7664	13.4324	13.7163	13.3145	0.0572507	0.62852	0.655844
	Q8VDI9	Alpha-1,2-mannosyltransferase ALG9	Alg9	14.5078	14.5027	14.4486	14.6375	14.4806	14.2278	14.0314	14.2262	-0.282659	0.00737026	0.00959334
	Q8K1E6	Alpha-ketoglutarate-dependent dioxygenase alkB homolog 3	Alkbh3	17.8011	17.6547	17.7022	17.7011	17.4249	17.3758	17.3501	17.3531	-0.338779	6.9793e-30	2.42651e-29
	Q3TSG4	RNA demethylase ALKBH5	Alkbh5	14.7072	14.8914	15.0057	14.8426	14.9595	15.0138	15.1563	15.0382	0.180236	0.00810145	0.0104974
	Q9D6Z0	Alpha-ketoglutarate-dependent dioxygenase alkB homolog 7, mitochondrial	Alkbh7	15.0338	14.8736	15.0661	15.0382	14.5599	14.4715	14.6589	14.702	-0.404898	5.44881e-11	1.06375e-10
	P39654	Polyunsaturated fatty acid lipoxygenase ALOX15	Alox15	13.4314	13.2564	13.3998	14.1386	14.4715	14.3364	14.6229	14.3605	0.891248	7.77334e-06	1.21897e-05
	P48999	Polyunsaturated fatty acid 5-lipoxygenase	Alox5	15.0536	14.9234	14.9845	15.1508	15.0138	14.8359	14.8431	14.9657	-0.113458	0.112639	0.131269
	P30355	Arachidonate 5-lipoxygenase-activating protein	Alox5ap	14.7948	14.6714	14.7277	14.8982	15.918	15.8923	16.0344	15.9351	1.17192	1.57234e-94	2.29829e-93
	Q91ZB0	Alpha-protein kinase 2	Alpk2	16.1201	16.239	16.316	16.1338	16.1306	15.9217	15.7908	15.4721	-0.373413	0.00272877	0.00367437
	Q924C5	Alpha-protein kinase 3	Alpk3	20.2447	20.2595	20.2928	20.181	19.9533	19.877	19.6813	19.7825	-0.420994	8.68281e-15	1.93987e-14
	P09242	Alkaline phosphatase, tissue-nonspecific isozyme	Alpl	17.2993	17.7059	17.5823	17.3179	16.3208	15.8881	16.3325	16.3399	-1.25603	9.53184e-15	2.12679e-14
	Q920R0	Alsin	Als2	15.7509	15.7194	15.7497	15.8838	15.5488	15.5488	15.4502	15.6461	-0.227477	7.089e-06	1.1147e-05
	O08583	THO complex subunit 4	Alyref	18.0464	18.0997	17.9577	18.0698	18.2849	18.3354	18.3218	18.3061	0.268644	4.06162e-14	8.8582e-14
	O09174	Alpha-methylacyl-CoA racemase	Amacr	19.1852	19.1834	19.314	19.2012	18.6896	18.7576	18.6927	18.7671	-0.494191	3.11589e-40	1.41016e-39
	Q07456	Protein AMBP	Ambp	17.3123	17.4143	17.2452	17.192	17.6631	17.8361	17.7237	17.3018	0.340199	0.00138072	0.00189977
	A2AH22	Activating molecule in BECN1-regulated autophagy protein 1	Ambra1	11.1218	12.1006	11.9899	11.8448	13.1661	13.0945	12.9951	12.7799	1.24463	1.0894e-06	1.78279e-06
	D3Z6H8	S-adenosylmethionine decarboxylase proenzyme 2	Amd2	19.042	19.1032	18.1136	18.7282	15.1214	15.238	15.2275	15.9021	-3.37449	9.90417e-27	3.13701e-26
	Q8JZV7	N-acetylglucosamine-6-phosphate deacetylase	Amdhd2	16.5261	16.6864	16.6515	16.575	16.1929	16.2563	16.3989	16.5819	-0.252232	0.000649726	0.000912245
	Q7TS75	APC membrane recruitment protein 1	Amer1	11.1062	10.9508	11.7699	11.3847	10.6762	11.8363	11.6299	11.6743	0.151256	0.574201	0.603913
	Q9R049	E3 ubiquitin-protein ligase AMFR	Amfr	16.1015	16.1436	15.9651	15.9084	16.0406	15.8631	15.8548	15.754	-0.15148	3.74078e-05	5.6706e-05
	Q8VHG2	Angiomotin	Amot	14.333	14.333	14.3889	14.3004	15.6814	15.5302	15.3799	14.9968	1.05824	1.57221e-19	4.05446e-19
	Q9D4H4	Angiomotin-like protein 1	Amotl1	15.67	15.8418	15.8589	15.788	16.1366	15.8908	15.7519	16.0224	0.160747	0.115573	0.134482
	Q3V1D3	AMP deaminase 1	Ampd1	22.7066	22.5537	22.3189	22.4434	21.0019	20.5822	20.6245	21.0019	-1.70306	6.57829e-31	2.35502e-30
	Q9DBT5	AMP deaminase 2	Ampd2	16.2297	16.262	16.186	16.3807	17.2124	17.3214	17.3061	17.2157	0.999259	5.30079e-81	5.99941e-80
	O08739	AMP deaminase 3	Ampd3	18.0732	18.1918	18.2534	18.3211	19.6989	19.6225	19.3015	19.0675	1.21272	5.38414e-15	1.21038e-14
	P00687	Alpha-amylase 1	Amy1	16.0934	16.3879	16.2177	16.1929	15.222	15.2589	15.5168	15.5449	-0.837347	8.00911e-20	2.0834e-19
	Q400C8	Archaemetzincin-2	Amz2	13.7022	13.0482	13.02	13.4072	12.6211	12.4191	12.4389	12.6023	-0.774039	1.81807e-05	2.8011e-05
	P53995	Anaphase-promoting complex subunit 1	Anapc1	14.773	14.9633	14.9539	15.0941	15.6398	15.7835	15.6733	15.6227	0.733761	3.03476e-24	8.89833e-24
	Q8BZQ7	Anaphase-promoting complex subunit 2	Anapc2	15.238	14.9156	15.0122	15.2275	15.5566	15.5734	15.7451	15.7347	0.554086	9.05141e-09	1.60805e-08
	Q91W96	Anaphase-promoting complex subunit 4	Anapc4	16.1108	15.9866	16.0774	16.0003	16.1093	16.1344	16.1601	16.1486	0.0943537	0.00643148	0.00841765
	Q8BTZ4	Anaphase-promoting complex subunit 5	Anapc5	15.8444	16.0655	16.0467	15.943	16.1015	16.166	16.0575	16.1281	0.138373	0.0212897	0.0264916
	Q9WVM3	Anaphase-promoting complex subunit 7	Anapc7	12.8912	13.1253	12.8659	12.8019	13.8398	13.8083	13.8521	13.4174	0.80829	3.77967e-14	8.25377e-14
	Q8K1C0	Protein angel homolog 2	Angel2	15.8881	15.9084	15.9567	15.7817	15.3055	15.3205	15.1693	15.514	-0.556351	1.60529e-10	3.07624e-10
	Q640P2	Angiopoietin-related protein 1	Angptl1	13.209	13.2152	13.4151	13.3899	14.9156	14.7825	14.9212	14.6945	1.52115	3.30654e-72	3.17262e-71
	Q9R045	Angiopoietin-related protein 2	Angptl2	17.2804	17.3562	17.4046	17.4605	17.6148	17.7275	17.6736	17.7435	0.314413	4.89459e-35	1.94594e-34
	Q8R1Q3	Angiopoietin-related protein 7	Angptl7	14.6208	16.7218	15.5853	16.1577	14.7771	16.238	15.869	14.9179	-0.320908	0.594401	0.622993
	Q02357	Ankyrin-1	Ank1	19.6576	19.6264	19.6702	19.5057	18.5203	18.3642	18.3414	18.5978	-1.15903	2.97408e-49	1.72713e-48
	Q8C8R3	Ankyrin-2	Ank2	20.0469	19.9655	20.1354	19.9602	19.512	19.3567	19.4281	19.4565	-0.588673	2.57561e-25	7.79491e-25
	G5E8K5	Ankyrin-3	Ank3	20.6909	20.5728	20.5033	20.5981	19.9359	19.8462	19.6724	19.8905	-0.754995	3.47181e-28	1.15224e-27
	Q810B6	Rabankyrin-5	Ankfy1	17.9943	17.9859	18.0839	18.0299	18.4406	18.42	18.4793	18.4746	0.430117	2.02899e-82	2.39504e-81
	Q9JHZ2	Progressive ankylosis protein	Ankh	14.9595	14.9657	14.9657	15.0318	14.0915	13.9857	13.9842	14.0705	-0.947675	9.73127e-160	4.05175e-158
	Q6P1H6	Ankyrin repeat and LEM domain-containing protein 2	Ankle2	17.9897	18.0336	17.9768	18.0336	18.1813	18.082	18.0957	18.1142	0.109862	0.000115576	0.000170351
	Q9CR42	Ankyrin repeat domain-containing protein 1	Ankrd1	18.1004	18.224	18.2433	18.2132	20.9961	20.415	20.3552	19.3482	2.08341	2.03455e-12	4.18484e-12
	E9Q4F7	Ankyrin repeat domain-containing protein 11	Ankrd11	10.6482	10.2863	5.08255	10.8143	11.2523	10.7633	10.5395	11.3306	1.76355	0.242039	0.271302
	Q80UP5	Ankyrin repeat domain-containing protein 13A	Ankrd13a	14.073	13.9584	13.8935	13.6638	15.5381	15.2023	15.2284	14.9262	1.32654	3.66387e-107	6.6065e-106
	Q99NH0	Ankyrin repeat domain-containing protein 17	Ankrd17	17.716	17.7385	17.6881	17.606	17.6306	17.6673	17.6141	17.6421	-0.0486436	0.0770836	0.091147
	Q9WV06	Ankyrin repeat domain-containing protein 2	Ankrd2	19.5686	19.5533	19.8949	19.4833	20.7201	20.3336	20.181	19.8885	0.655755	0.000140983	0.000206646
	Q812A3	Ankyrin repeat domain-containing protein 23	Ankrd23	15.3035	15.3055	15.238	15.0188	15.441	15.1121	15.2209	14.6375	-0.113601	0.337377	0.369603
	Q505D1	Serine/threonine-protein phosphatase 6 regulatory ankyrin repeat subunit A	Ankrd28	17.641	17.5732	17.4617	17.466	16.9603	16.9286	16.9693	16.9827	-0.575275	3.22468e-43	1.59378e-42
	Q5SUE8	Ankyrin repeat domain-containing protein 40	Ankrd40	14.0652	13.8477	13.638	13.738	13.2619	13.1379	12.8446	12.9395	-0.77625	1.23747e-24	3.6581e-24
	B2RXR6	Serine/threonine-protein phosphatase 6 regulatory ankyrin repeat subunit B	Ankrd44	12.4115	12.6006	13.1752	12.2549	11.8167	12.471	12.6645	12.5624	-0.231932	0.401446	0.434663
	Q8VE42	Ankyrin repeat domain-containing protein 49	Ankrd49	13.9469	14.0856	13.895	13.9174	14.7533	14.7352	14.74	14.4083	0.697942	1.66972e-18	4.17278e-18
	Q8BTI7	Serine/threonine-protein phosphatase 6 regulatory ankyrin repeat subunit C	Ankrd52	14.9786	14.7082	14.8638	14.7549	15.837	15.5702	15.6386	15.303	0.760787	1.42156e-16	3.34572e-16
	P59672	Ankyrin repeat and SAM domain-containing protein 1A	Anks1a	11.0818	10.9002	10.8595	10.9818	0	5.22818	8.89384	5.01758	-6.17093	0.000519287	0.000734809
	Q80UU1	Ankyrin repeat and zinc finger domain-containing protein 1	Ankzf1	13.5658	13.7195	13.876	13.8288	12.8042	12.6072	12.7308	12.895	-0.988206	1.33252e-39	5.92136e-39
	Q8BHY3	Anoctamin-1	Ano1	13.3843	12.9869	13.4796	12.9289	12.9619	12.72	12.7564	12.6428	-0.424623	0.00310296	0.00416517
	Q8BH79	Anoctamin-10	Ano10	18.2671	18.4424	18.4047	18.2534	17.65	17.6451	17.4442	17.5309	-0.774329	9.08214e-30	3.14805e-29
	Q6P9J9	Anoctamin-6	Ano6	18.324	18.3728	18.3028	18.3128	18.0714	18.0925	18.0587	18.1314	-0.239601	4.85927e-23	1.37947e-22
	Q6PB70	Anoctamin-8	Ano8	14.207	14.5078	14.5395	14.2685	14.1489	14.2897	14.2821	14.1941	-0.152	0.119469	0.138687
	O35381	Acidic leucine-rich nuclear phosphoprotein 32 family member A	Anp32a	19.6927	19.7541	19.7235	19.8046	20.325	20.4276	20.5471	20.3903	0.678779	6.32018e-45	3.29937e-44
	Q9EST5	Acidic leucine-rich nuclear phosphoprotein 32 family member B	Anp32b	17.6428	17.5961	17.6945	18.0433	18.9874	19.1324	19.1165	18.9347	1.29856	3.04136e-32	1.12455e-31
	P97822	Acidic leucine-rich nuclear phosphoprotein 32 family member E	Anp32e	15.1843	15.3308	15.2054	15.4327	15.0417	15.3328	15.069	15.4433	-0.0666018	0.497936	0.529417
	P97449	Aminopeptidase N	Anpep	18.7796	18.9132	18.8638	18.9547	19.4232	19.5905	19.4565	19.4786	0.609389	1.66262e-32	6.1842e-32
	Q501J2	Adenine nucleotide translocase lysine N-methyltransferase	Antkmt	15.4446	15.3021	15.4784	15.352	14.9234	14.9786	14.6914	14.8666	-0.529255	4.59426e-12	9.3215e-12
	Q9CZ52	Anthrax toxin receptor 1	Antxr1	13.4275	13.2934	13.538	13.8855	13.6518	13.8875	13.7909	13.8149	0.250152	0.0228466	0.0283724
	Q6DFX2	Anthrax toxin receptor 2	Antxr2	15.1751	15.6935	15.7014	15.4889	14.7665	14.8157	14.608	15.1049	-0.690951	6.44157e-06	1.01476e-05
	P10107	Annexin A1	Anxa1	19.737	19.8703	19.824	19.9999	20.8921	21.1379	21.1379	20.9924	1.18227	3.27421e-60	2.46643e-59
	P97384	Annexin A11	Anxa11	21.1232	21.0648	20.9433	21.1665	20.603	20.7084	20.4964	20.6678	-0.455524	5.28375e-10	9.92057e-10
	P07356	Annexin A2	Anxa2	21.9912	22.0223	22.0512	22.1986	22.9475	23.0012	23.0713	23.0713	0.956984	5.06274007949984e-318	7.72911652136975e-316
	O35639	Annexin A3	Anxa3	20.1086	20.1683	20.192	20.2638	20.6804	20.8157	20.9835	20.531	0.569478	2.78308e-07	4.66677e-07
	P97429	Annexin A4	Anxa4	19.8046	19.6935	19.787	20.0068	20.5676	20.6778	20.6778	20.5822	0.803355	1.81732e-30	6.40912e-30
	P48036	Annexin A5	Anxa5	21.414	21.5498	21.4963	21.6412	22.5093	22.6792	22.8005	22.6234	1.12778	9.47079e-69	8.52744e-68
	P14824	Annexin A6	Anxa6	23.5017	23.5017	23.3703	23.5771	23.198	23.2392	23.1712	23.1712	-0.292801	5.45996e-09	9.80395e-09
	Q07076	Annexin A7	Anxa7	20.5676	20.402	20.4413	20.549	20.7512	20.6752	20.6306	20.5347	0.157967	0.00490059	0.00647568
	O35640	Annexin A8	Anxa8	13.596	13.7036	13.396	13.6414	13.3287	13.4951	13.7267	13.1053	-0.170291	0.28214	0.31354
	O70423	Membrane primary amine oxidase	Aoc3	18.8038	18.9925	18.8712	19.1423	18.1935	18.263	18.3189	18.4185	-0.653983	8.65458e-36	3.48721e-35
	O54754	Aldehyde oxidase 1	Aox1	16.7935	16.6703	16.5741	16.6885	16.4371	16.2477	16.0861	16.1723	-0.445803	2.473e-11	4.87925e-11
	O35643	AP-1 complex subunit beta-1	Ap1b1	18.7702	18.8284	18.7734	18.7178	18.9055	18.9758	18.8511	18.8712	0.128433	6.23586e-05	9.33138e-05
	P22892	AP-1 complex subunit gamma-1	Ap1g1	18.5554	18.55	18.4987	18.55	18.939	18.929	18.8702	18.8237	0.351962	4.30619e-53	2.73579e-52
	O88512	AP-1 complex subunit gamma-like 2	Ap1g2	15.3449	15.2763	15.2753	15.3735	15.6094	15.6721	15.5645	15.7958	0.34293	5.12996e-10	9.63708e-10
	P35585	AP-1 complex subunit mu-1	Ap1m1	18.8564	18.8587	18.8532	18.8211	19.2882	19.2327	19.2375	19.2566	0.406407	5.16589e-199	3.0076e-197
	P61967	AP-1 complex subunit sigma-1A	Ap1s1	14.75	15.4656	15.3136	15.3822	14.1879	14.3119	14.167	14.1177	-1.03178	1.22299e-09	2.25738e-09
	Q9DB50	AP-1 complex subunit sigma-2	Ap1s2	18.1281	18.1758	18.1681	18.1692	18.2511	18.2769	18.2451	18.2314	0.0908124	8.63599e-09	1.53623e-08
	P17426	AP-2 complex subunit alpha-1	Ap2a1	19.4523	19.4941	19.4102	19.4198	19.4556	19.5314	19.4442	19.4722	0.0317194	0.250727	0.280353
	P17427	AP-2 complex subunit alpha-2	Ap2a2	20.5728	20.6006	20.576	20.5807	20.8893	21.0175	20.9433	20.9202	0.360052	8.14998e-32	2.98138e-31
	Q9DBG3	AP-2 complex subunit beta	Ap2b1	20.7489	20.7139	20.7163	20.7781	21.1836	21.1991	21.1991	21.1991	0.455923	6.43094e-184	3.20149e-182
	P84091	AP-2 complex subunit mu	Ap2m1	19.8568	19.9186	19.8382	19.9293	20.012	19.9893	19.9655	20.012	0.109017	5.05111e-05	7.59491e-05
	P62743	AP-2 complex subunit sigma	Ap2s1	18.0899	18.1081	17.932	17.9458	17.8483	17.7614	17.8124	17.727	-0.231674	2.24318e-10	4.2748e-10
	Q9Z1T1	AP-3 complex subunit beta-1	Ap3b1	18.6065	18.5619	18.5554	18.6471	19.2207	19.2545	19.199	19.2127	0.628992	1.60548e-122	3.59272e-121
	Q9JME5	AP-3 complex subunit beta-2	Ap3b2	13.8275	13.3637	13.8724	13.7883	14.1314	14.4671	14.5056	14.3648	0.654247	9.87093e-06	1.54086e-05
	O54774	AP-3 complex subunit delta-1	Ap3d1	17.9702	17.9702	17.9988	18.0439	18.6373	18.7214	18.6549	18.625	0.663899	6.23072e-113	1.20918e-111
	Q9JKC8	AP-3 complex subunit mu-1	Ap3m1	17.1766	17.3544	17.4061	17.2558	18.0381	18.0071	17.9446	17.9212	0.679536	4.60025e-27	1.47405e-26
	Q8R2R9	AP-3 complex subunit mu-2	Ap3m2	10.6304	12.4004	11.8061	11.6895	11.0473	10.9887	10.9399	10.9581	-0.648105	0.0948459	0.111174
	Q9DCR2	AP-3 complex subunit sigma-1	Ap3s1	15.1243	15.2739	15.1243	15.1991	15.9701	15.943	16.0934	15.9893	0.818508	3.13891e-57	2.20269e-56
	Q8BSZ2	AP-3 complex subunit sigma-2	Ap3s2	14.6704	14.6804	14.827	14.6273	15.1049	14.8827	14.9119	15.0855	0.294968	0.00018967	0.000275192
	Q9WV76	AP-4 complex subunit beta-1	Ap4b1	15.6386	16.0448	15.9042	15.6627	15.8128	15.8589	15.5669	15.4912	-0.130109	0.317252	0.349955
	Q80V94	AP-4 complex subunit epsilon-1	Ap4e1	15.7048	15.7408	15.7369	15.8215	15.454	15.5761	15.3628	15.3211	-0.322536	1.13981e-06	1.86352e-06
	Q9JKC7	AP-4 complex subunit mu-1	Ap4m1	15.6276	15.754	15.8062	15.7509	15.6891	15.8771	15.6847	15.7024	0.00365137	0.954671	0.960684
	Q3U829	AP-5 complex subunit zeta-1	Ap5z1	13.921	14.0254	13.8991	13.9078	13.9336	14.2583	14.0414	13.9406	0.105127	0.22748	0.255733
	O88879	Apoptotic protease-activating factor 1	Apaf1	16.7776	16.8944	16.8039	17.0052	17.6466	17.6668	17.7338	17.6924	0.814628	1.30737e-73	1.28676e-72
	O88888	Amyloid-beta A4 precursor protein-binding family A member 3	Apba3	15.3628	15.5761	15.4559	15.311	15.372	15.4218	15.3014	15.2589	-0.08796	0.17926	0.204368
	Q9QXJ1	Amyloid beta precursor protein binding family B member 1	Apbb1	12.2915	12.4297	12.4389	11.7818	11.1875	10.6482	10.6762	10.9002	-1.38247	5.00064e-14	1.08682e-13
	Q8R5A3	Amyloid beta A4 precursor protein-binding family B member 1-interacting protein	Apbb1ip	16.8746	16.8342	16.8178	16.8564	17.9743	18.077	18.165	18.0418	1.21879	4.14974e-167	1.83927e-165
	Q9DBR4	Amyloid beta precursor protein binding family B member 2	Apbb2	13.9931	14.0271	13.9693	14.1864	13.2583	13.8686	13.9536	13.7649	-0.332622	0.0208307	0.0259487
	P12246	Serum amyloid P-component	Apcs	15.6512	15.9197	14.5467	14.3626	16.6666	17.0632	14.6103	14.5467	0.601658	0.199209	0.225501
	Q8R146	Acylamino-acid-releasing enzyme	Apeh	21.0104	20.9095	20.8856	20.861	20.4747	20.4937	20.4082	20.4668	-0.455824	7.04985e-55	4.65697e-54
	P28352	DNA-(apurinic or apyrimidinic site) endonuclease	Apex1	18.1326	18.2477	18.1416	18.1835	18.4836	18.58	18.4732	18.5516	0.345743	3.8232e-18	9.45478e-18
	O35841	Apoptosis inhibitor 5	Api5	18.746	18.7437	18.6985	18.737	19.3978	19.53	19.489	19.4971	0.74716	1.6496e-120	3.58631e-119
	Q9WVQ5	Methylthioribulose-1-phosphate dehydratase	Apip	18.5369	18.4304	18.4185	18.4223	17.8575	17.9267	17.8977	17.9078	-0.554582	1.57667e-63	1.27582e-62
	Q06335	Amyloid beta precursor like protein 2	Aplp2	16.6515	16.3989	16.3028	16.5235	15.7519	15.4591	15.7742	15.8699	-0.755424	3.02473e-09	5.49151e-09
	Q9D7N9	Adipocyte plasma membrane-associated protein	Apmap	18.9985	19.0311	19.0114	18.8894	18.3495	18.2744	18.2824	18.3482	-0.668976	1.15718e-70	1.07721e-69
	Q00623	Apolipoprotein A-I	Apoa1	20.5398	20.603	20.6828	20.5676	21.082	21.5217	21.8142	21.0719	0.774151	0.000106464	0.000157258
	P09813	Apolipoprotein A-II	Apoa2	15.7086	15.5463	15.869	15.6312	15.9047	16.2499	16.8246	15.8128	0.509229	0.0512481	0.061573
	P06728	Apolipoprotein A-IV	Apoa4	19.442	19.7555	19.595	19.5163	20.033	20.6245	20.6333	20.0706	0.76315	0.000104854	0.000154913
	E9Q414	Apolipoprotein B-100	Apob	16.0521	16.1338	15.9369	15.7678	15.6733	16.0176	15.9931	15.5055	-0.175304	0.215853	0.243339
	Q9WV35	C->U-editing enzyme APOBEC-2	Apobec2	20.6295	20.531	20.5981	20.5715	19.7139	19.454	19.274	19.5358	-1.0881	5.86487e-31	2.1029e-30
	Q99J72	DNA dC->dU-editing enzyme APOBEC-3	Apobec3	14.1484	14.3097	14.238	14.5568	15.6673	15.7626	15.7036	15.9056	1.44656	3.70701e-107	6.64939e-106
	Q8VBT6	Apolipoprotein B receptor	Apobr	16.6046	16.8027	16.6838	16.7799	17.691	17.6945	17.7729	17.7345	1.00547	7.74637e-112	1.47417e-110
	P34928	Apolipoprotein C-I	Apoc1	16.325	16.6116	16.8195	16.1281	16.8925	16.7484	17.1318	16.7952	0.420931	0.0276804	0.0341531
	P33622	Apolipoprotein C-III	Apoc3	14.5205	14.6967	14.765	14.5416	14.0961	14.3567	14.5015	14.0928	-0.369149	0.00385529	0.00514188
	Q61268	Apolipoprotein C-IV	Apoc4	12.9345	12.773	12.8539	12.6816	12.677	12.773	12.8751	12.4004	-0.129359	0.219038	0.246768
	P51910	Apolipoprotein D	Apod	16.2811	16.2259	16.1138	16.325	16.6057	16.8325	16.9742	16.6379	0.526118	7.59825e-07	1.2494e-06
	P08226	Apolipoprotein E	Apoe	19.4458	19.5686	19.5087	19.6398	20.9522	21.2435	21.0326	21.0274	1.5232	1.93404e-85	2.45599e-84
	Q01339	Beta-2-glycoprotein 1	Apoh	17.9854	18.0944	18.1057	18.0645	18.3455	18.4895	18.6053	18.3056	0.373952	2.98317e-06	4.78505e-06
	Q9Z1R3	Apolipoprotein M	Apom	16.0634	16.2368	16.1466	15.9156	16.527	17.0123	17.0458	16.3954	0.65457	0.0006389	0.000897779
	Q9DCZ4	MICOS complex subunit Mic26	Apoo	19.2333	19.2392	19.3639	19.1324	17.8523	17.7672	17.7541	17.8679	-1.43182	4.50328e-124	1.04519e-122
	Q78IK4	MICOS complex subunit Mic27	Apool	19.6559	19.7295	19.9004	19.5806	19.0732	18.9637	18.9424	18.9934	-0.723415	1.1082e-19	2.87513e-19
	P12023	Amyloid-beta precursor protein	App	16.5547	16.4408	16.5241	16.5345	17.2487	17.1218	17.1847	16.8635	0.591183	1.81976e-13	3.87891e-13
	Q8K3H0	DCC-interacting protein 13-alpha	Appl1	18.5156	18.5428	18.5709	18.457	18.1159	18.0582	17.9622	18.0937	-0.464089	3.63632e-27	1.16682e-26
	Q8K3G9	DCC-interacting protein 13-beta	Appl2	15.9063	16.2307	16.1291	16.2963	15.9567	16.0508	16.0086	15.8949	-0.162838	0.0744311	0.088132
	P08030	Adenine phosphoribosyltransferase	Aprt	19.4754	19.4556	19.4923	19.4374	19.6177	19.7126	19.6691	19.6559	0.198662	2.44472e-15	5.55031e-15
	Q02013	Aquaporin-1	Aqp1	18.0345	17.8743	17.9446	17.8161	16.6103	16.1844	16.364	16.468	-1.51072	6.8434e-49	3.91133e-48
	P55088	Aquaporin-4	Aqp4	16.6979	16.7375	16.6666	16.4699	15.7333	15.4715	15.4055	15.5841	-1.09436	1.4158e-42	6.8642e-42
	Q8CFQ3	RNA helicase aquarius	Aqr	16.5677	16.6885	16.4954	16.5798	16.7935	17.0052	16.9827	16.9419	0.347991	1.80637e-07	3.04833e-07
	P04627	Serine/threonine-protein kinase A-Raf	Araf	17.6579	17.8543	17.6043	17.7091	17.6945	17.7194	17.7194	17.7091	0.00419609	0.943447	0.950782
	Q4LDD4	Arf-GAP with Rho-GAP domain, ANK repeat and PH domain-containing protein 1	Arap1	17.1777	17.314	17.2079	17.4243	18.0949	18.2988	18.3223	18.1458	0.934501	4.5303e-34	1.75738e-33
	Q8R5G7	Arf-GAP with Rho-GAP domain, ANK repeat and PH domain-containing protein 3	Arap3	14.8986	14.8791	15.0747	14.7421	14.569	14.568	14.6562	14.6229	-0.294594	0.000171753	0.00024983
	Q5XJY5	Coatomer subunit delta	Arcn1	19.009	18.9934	18.9718	19.0581	19.5503	19.5825	19.5662	19.4923	0.539741	5.24045e-76	5.3895e-75
	Q8BSL7	ADP-ribosylation factor 2	Arf2	19.1032	19.1522	19.1129	19.0031	19.2375	19.3195	19.2635	19.2195	0.167124	2.80574e-06	4.50466e-06
	P61750	ADP-ribosylation factor 4	Arf4	16.693	16.5971	16.7625	16.6938	17.7487	17.8898	17.953	17.775	1.15504	7.29939e-76	7.46232e-75
	P84084	ADP-ribosylation factor 5	Arf5	17.7042	17.5933	17.7358	17.7632	18.4027	18.5286	18.5293	18.3495	0.75343	4.21212e-32	1.55076e-31
	P62331	ADP-ribosylation factor 6	Arf6	16.5867	16.5692	16.5031	16.5014	17.3244	17.3893	17.4323	17.2119	0.799374	7.35727e-60	5.488e-59
	Q9EPJ9	ADP-ribosylation factor GTPase-activating protein 1	Arfgap1	18.9424	18.9309	18.929	18.8413	19.2227	19.282	19.2462	19.1466	0.31348	1.50974e-27	4.89241e-27
	Q99K28	ADP-ribosylation factor GTPase-activating protein 2	Arfgap2	19.826	19.7704	19.6442	19.7255	19.6225	19.6691	19.4823	19.5714	-0.155223	0.00097594	0.00135503
	Q9D8S3	ADP-ribosylation factor GTPase-activating protein 3	Arfgap3	17.314	17.3028	17.3638	17.4224	18.182	18.179	18.1973	18.0606	0.804017	3.48223e-69	3.16023e-68
	G3X9K3	Brefeldin A-inhibited guanine nucleotide-exchange protein 1	Arfgef1	16.9013	16.8717	16.8325	16.8798	17.1165	17.1963	17.1766	17.2245	0.30713	2.67939e-28	8.92696e-28
	A2A5R2	Brefeldin A-inhibited guanine nucleotide-exchange protein 2	Arfgef2	18.9561	18.907	19.0065	18.8821	19.1834	19.2392	19.1109	19.1499	0.232955	1.54184e-09	2.83373e-09
	G5E8V9	Arfaptin-1	Arfip1	17.4285	17.4065	17.4878	17.5836	18.1228	18.3189	18.2711	18.2024	0.752188	1.91451e-47	1.0607e-46
	Q8BXL7	ADP-ribosylation factor-related protein 1	Arfrp1	13.5999	13.5528	13.6187	13.9093	14.0087	13.8332	14.0139	13.9616	0.284195	0.000886523	0.00123413
	Q61176	Arginase-1	Arg1	16.342	16.2361	16.1738	16.2177	17.0557	16.871	17.268	16.8018	0.756744	3.25862e-11	6.40169e-11
	Q3UL36	Arginine and glutamate-rich protein 1	Arglu1	18.021	17.9559	17.953	18.0656	18.5342	18.6181	18.5597	18.5182	0.558657	2.83118e-48	1.59428e-47
	Q5FWK3	Rho GTPase-activating protein 1	Arhgap1	17.5672	17.657	17.6924	17.7464	18.5941	18.7724	18.7565	18.768	1.05703	4.36457e-242	3.79552e-240
	Q6Y5D8	Rho GTPase-activating protein 10	Arhgap10	17.9843	17.9843	18.015	18.1069	17.6924	17.5672	17.4112	17.5795	-0.460078	7.5056e-11	1.45907e-10
	Q8C0D4	Rho GTPase-activating protein 12	Arhgap12	15.9978	16.0176	16.0429	16.0731	16.0967	16.0891	15.9233	16.0436	0.00533354	0.910033	0.920619
	Q3UIA2	Rho GTPase-activating protein 17	Arhgap17	18.283	18.2081	18.1862	18.1843	18.4987	18.4942	18.5275	18.5245	0.295806	2.62288e-32	9.7086e-32
	Q8K0Q5	Rho GTPase-activating protein 18	Arhgap18	16.5208	16.6689	16.6471	16.6046	16.9779	17.0488	17.0525	16.8992	0.384302	6.11084e-13	1.27332e-12
	Q6DFV3	Rho GTPase-activating protein 21	Arhgap21	12.0601	11.6225	10.9002	12.3785	11.7958	11.1724	11.9783	11.5228	-0.123021	0.7582	0.778484
	Q8BL80	Rho GTPase-activating protein 22	Arhgap22	14.4514	14.1224	14.3739	14.3097	14.6241	14.5973	14.5291	14.6184	0.277853	0.000475546	0.00067514
	Q8C4V1	Rho GTPase-activating protein 24	Arhgap24	14.5528	14.4767	14.678	14.6931	15.7994	15.8403	15.7863	15.7529	1.1946	1.77803e-100	2.81452e-99
	Q8BYW1	Rho GTPase-activating protein 25	Arhgap25	15.1203	15.3087	15.2925	15.4084	16.4382	16.4668	16.3819	16.4897	1.16163	2.34015e-105	4.08042e-104
	A2AB59	Rho GTPase-activating protein 27	Arhgap27	13.9133	14.3165	14.4174	14.3184	14.1548	14.3274	14.2621	14.3698	0.0371242	0.690024	0.715218
	Q8CGF1	Rho GTPase-activating protein 29	Arhgap29	14.7192	14.6839	14.6574	14.5257	14.3698	14.4147	14.4275	14.3725	-0.250454	1.74052e-10	3.33167e-10
	Q640N3	Rho GTPase-activating protein 30	Arhgap30	14.5837	15.0481	14.9624	14.9624	15.1251	15.155	15.2589	15.2911	0.318335	0.000379306	0.000540965
	A6X8Z5	Rho GTPase-activating protein 31	Arhgap31	13.963	14.2098	14.0941	13.9009	13.8052	13.4092	13.5586	13.5645	-0.45756	2.61158e-05	3.99678e-05
	Q91YM2	Rho GTPase-activating protein 35	Arhgap35	16.021	15.7835	15.838	15.7024	15.6319	15.7347	15.7752	15.4681	-0.183776	0.0229952	0.0285414
	Q3TBD2	Rho GTPase-activating protein 45	Arhgap45	15.9615	15.9622	15.9498	16.021	17.2738	17.1956	17.4451	17.4382	1.36454	8.21707e-145	2.68815e-143
	P97393	Rho GTPase-activating protein 5	Arhgap5	15.3543	15.3367	15.3205	15.2301	15.2107	15.3556	15.3735	15.2706	-0.00777716	0.877731	0.890696
	O54834	Rho GTPase-activating protein 6	Arhgap6	12.2101	12.1963	12.0728	12.1846	12.686	12.5981	12.5594	13.1164	0.574045	2.03936e-05	3.13573e-05
	Q99PT1	Rho GDP-dissociation inhibitor 1	Arhgdia	20.23	20.1573	20.1903	20.2514	20.3931	20.4291	20.5071	20.4513	0.237898	2.46471e-15	5.59014e-15
	Q61599	Rho GDP-dissociation inhibitor 2	Arhgdib	18.2231	18.4263	18.3875	18.4746	20.0375	20.1527	20.3819	20.181	1.81038	1.4509e-144	4.67967e-143
	Q61210	Rho guanine nucleotide exchange factor 1	Arhgef1	17.7909	17.7909	17.7541	17.7569	18.2349	18.3101	18.3093	18.3396	0.525258	1.46779e-94	2.15005e-93
	Q8C033	Rho guanine nucleotide exchange factor 10	Arhgef10	13.0651	13.1396	12.7096	13.1427	13.4909	13.5149	13.5345	13.3712	0.463598	7.26217e-05	0.000108294
	A2AWP8	Rho guanine nucleotide exchange factor 10-like protein	Arhgef10l	17.932	17.964	17.9437	17.7977	17.8621	17.8567	17.8011	17.8174	-0.0750239	0.0201167	0.025082
	Q8R4H2	Rho guanine nucleotide exchange factor 12	Arhgef12	16.4286	16.4118	16.4577	16.4259	15.8656	15.9233	15.988	15.7125	-0.55869	6.13142e-19	1.55435e-18
	Q80U35	Rho guanine nucleotide exchange factor 17	Arhgef17	15.9893	16.1678	16.0666	16.0854	16.0436	15.9543	15.9461	15.8771	-0.122002	0.0200493	0.0250025
	Q6P9R4	Rho guanine nucleotide exchange factor 18	Arhgef18	13.6797	14.1255	13.5528	13.6868	12.91	12.2269	11.8901	12.3027	-1.42877	9.70245e-10	1.80054e-09
	Q60875	Rho guanine nucleotide exchange factor 2	Arhgef2	18.0997	18.179	18.0796	18.3093	19.1209	19.2826	19.2557	19.2219	1.05336	6.34273e-79	6.92964e-78
	Q9CWR0	Rho guanine nucleotide exchange factor 25	Arhgef25	11.7577	11.574	11.0937	11.6299	11.2769	11.193	10.4545	10.7726	-0.589601	0.00548384	0.00722
	Q3UPH7	Rho guanine nucleotide exchange factor 40	Arhgef40	16.0406	15.8753	15.8753	15.9991	15.7974	15.7392	15.6192	15.5302	-0.276042	6.62257e-06	1.04255e-05
	Q8K4I3	Rho guanine nucleotide exchange factor 6	Arhgef6	17.9309	17.9251	18.0299	17.8601	18.1294	18.1586	18.2207	18.2416	0.251035	3.82032e-08	6.61099e-08
	Q9ES28	Rho guanine nucleotide exchange factor 7	Arhgef7	18.6589	18.6797	18.6747	18.7358	19.2051	19.2443	19.1703	19.1748	0.511361	6.90391e-86	8.83238e-85
	A2BH40	AT-rich interactive domain-containing protein 1A	Arid1a	14.4297	14.6069	14.7237	14.7294	15.2125	15.241	15.3021	15.5075	0.693327	4.6036e-67	4.00846e-66
	E9Q4N7	AT-rich interactive domain-containing protein 1B	Arid1b	15.2114	15.2717	15.501	15.1389	15.6903	15.8139	15.7104	15.6847	0.444066	1.29697e-06	2.11142e-06
	F8VPQ2	AT-rich interactive domain-containing protein 4A	Arid4a	12.6291	12.623	12.5116	11.9852	12.72	12.9029	12.7345	12.8847	0.373293	0.014983	0.018939
	Q9Z1K5	E3 ubiquitin-protein ligase ARIH1	Arih1	19.6892	19.5774	19.5856	19.5793	19.471	19.3766	19.3441	19.3927	-0.211752	1.23479e-12	2.55511e-12
	Q9Z1K6	E3 ubiquitin-protein ligase ARIH2	Arih2	18.6525	18.486	18.5203	18.5516	18.0997	17.9387	18.0103	17.9689	-0.548221	2.76479e-32	1.02284e-31
	P61211	ADP-ribosylation factor-like protein 1	Arl1	17.0382	16.917	16.9761	16.8534	17.0996	17.264	17.1992	17.1174	0.223898	4.14798e-05	6.27127e-05
	Q8BIX3	ARL14 effector protein	Arl14ep	11.1695	10.3178	10.5477	8.98985	12.1226	11.4318	11.8867	11.9289	1.58628	0.000148012	0.000216534
	Q9D0J4	ADP-ribosylation factor-like protein 2	Arl2	15.8852	15.8881	15.9701	15.8306	15.7898	15.7256	15.67	15.5863	-0.200587	2.70063e-06	4.34301e-06
	Q9D385	ADP-ribosylation factor-like protein 2-binding protein	Arl2bp	11.9783	12.2549	11.9727	12.5509	13.1947	13.2822	13.1844	12.9082	0.953157	3.66459e-08	6.35269e-08
	Q9WUL7	ADP-ribosylation factor-like protein 3	Arl3	17.0041	17.0258	17.022	17.3113	17.0939	17.1413	17.0939	17.0799	0.0114412	0.87158	0.884716
	O88848	ADP-ribosylation factor-like protein 6	Arl6	14.8561	14.9826	14.8503	15.0164	14.9309	14.9682	14.9156	14.8617	-0.0072537	0.890263	0.902346
	Q9JKW0	ADP-ribosylation factor-like protein 6-interacting protein 1	Arl6ip1	15.2353	15.6184	15.3386	15.6132	16.6	16.6979	16.8139	16.7506	1.26421	1.32819e-41	6.24976e-41
	Q8R5J9	PRA1 family protein 3	Arl6ip5	19.5714	19.2973	19.5073	19.4923	19.8568	19.8366	19.6768	19.7189	0.305198	4.65202e-05	7.00864e-05
	Q8VEH3	ADP-ribosylation factor-like protein 8A	Arl8a	18.5397	18.5658	18.5693	18.548	18.7103	18.7437	18.7178	18.6414	0.147629	1.31028e-10	2.52006e-10
	Q9CQW2	ADP-ribosylation factor-like protein 8B	Arl8b	15.5959	15.2034	15.6205	15.3784	15.4965	15.526	15.3345	15.2678	-0.0433577	0.706038	0.729945
	Q9D7A8	Armadillo repeat-containing protein 1	Armc1	17.5933	17.5036	17.7338	17.4878	17.0438	17.0465	16.945	16.9333	-0.587466	2.52477e-19	6.48176e-19
	Q9D0L7	Armadillo repeat-containing protein 10	Armc10	17.2709	17.3167	17.2623	17.3523	17.2176	17.284	17.3231	17.2993	-0.0195233	0.417649	0.450722
	Q8BNU0	Armadillo repeat-containing protein 6	Armc6	17.4931	17.4789	17.4951	17.4343	17.5836	17.5211	17.4434	17.314	-0.00985345	0.80229	0.819833
	Q9DBR3	Armadillo repeat-containing protein 8	Armc8	16.7539	16.7761	16.5939	16.8522	16.7768	16.8476	16.7997	16.8505	0.0746052	0.221777	0.249567
	Q6A058	Armadillo repeat-containing X-linked protein 2	Armcx2	15.2866	15.1281	15.1783	15.2492	16.2297	16.342	16.2903	16.1801	1.05002	1.36026e-86	1.74347e-85
	Q8BHS6	Armadillo repeat-containing X-linked protein 3	Armcx3	15.6423	15.6312	15.6362	15.6042	16.5867	16.5642	16.3466	16.3351	0.82966	1.66788e-57	1.18006e-56
	Q6PD19	Armadillo-like helical domain-containing protein 3	Armh3	16.3547	16.2411	16.238	16.1723	16.2192	16.3981	16.2283	16.2513	0.0227359	0.670064	0.696104
	A6H630	Damage-control phosphatase ARMT1	Armt1	19.2505	19.1423	19.1798	19.1798	18.2014	18.1255	18.1416	18.0706	-1.05333	0	0
	Q9R0Q6	Actin-related protein 2/3 complex subunit 1A	Arpc1a	19.5163	19.4281	19.4258	19.4336	19.3408	19.202	19.0581	19.1	-0.275764	4.32115e-09	7.79987e-09
	Q9WV32	Actin-related protein 2/3 complex subunit 1B	Arpc1b	19.4442	19.6298	19.442	19.654	21.3385	21.4858	21.6247	21.492	1.94275	1.06535e-154	3.99941e-153
	Q9CVB6	Actin-related protein 2/3 complex subunit 2	Arpc2	19.5184	19.6892	19.8339	19.7215	20.8948	20.9879	21.1118	20.8322	1.26592	1.38905e-43	6.96044e-43
	Q9JM76	Actin-related protein 2/3 complex subunit 3	Arpc3	18.596	18.6323	18.768	18.8471	19.7667	19.8553	19.9054	19.9078	1.14796	0	0
	P59999	Actin-related protein 2/3 complex subunit 4	Arpc4	19.8596	19.9408	19.9444	20.1476	21.101	21.2198	21.2591	21.1951	1.22066	1.85444e-140	5.56331e-139
	Q9CPW4	Actin-related protein 2/3 complex subunit 5	Arpc5	17.6141	17.8461	17.8041	18.0091	19.4602	19.5774	19.6468	19.4818	1.72318	3.92975e-108	7.18016e-107
	Q9D898	Actin-related protein 2/3 complex subunit 5-like protein	Arpc5l	18.1577	18.0364	18.1361	18.1268	18.0725	17.9031	17.8969	17.8654	-0.179766	0.000339461	0.000485247
	Q9D0A3	Arpin	Arpin	16.7386	16.5148	16.6379	16.6	16.7218	16.8312	16.8798	16.6797	0.155287	0.0256475	0.0317246
	P56212	cAMP-regulated phosphoprotein 19	Arpp19	19.2422	18.9122	18.7411	19.0106	18.8326	18.5531	18.4096	18.2781	-0.458192	3.40462e-05	5.17405e-05
	Q9DCB4	cAMP-regulated phosphoprotein 21	Arpp21	15.7678	15.681	15.7104	15.6856	17.0477	16.9049	16.5768	16.3686	1.01331	7.5281e-20	1.9605e-19
	Q8BWG8	Beta-arrestin-1	Arrb1	17.5868	17.6815	17.79	17.439	17.4715	17.486	17.6009	17.4692	-0.117429	0.181175	0.206276
	Q91YI4	Beta-arrestin-2	Arrb2	15.9454	15.9471	15.9723	15.9605	16.8325	16.867	16.9315	16.8887	0.923595	0	0
	P50428	Arylsulfatase A	Arsa	14.4174	14.5249	14.7267	14.569	14.798	14.9112	14.9063	14.8415	0.304751	3.37938e-06	5.40544e-06
	P50429	Arylsulfatase B	Arsb	14.8054	15.1576	15.3055	15.238	15.451	15.5959	15.5282	15.5065	0.393753	8.03078e-05	0.00011947
	Q60935	GPI-linked NAD(P)(+)--arginine ADP-ribosyltransferase 1	Art1	18.4768	18.363	18.4746	18.5342	17.8048	17.6815	17.4869	17.7448	-0.782632	3.32126e-20	8.73882e-20
	Q8R2G4	Ecto-ADP-ribosyltransferase 3	Art3	18.784	18.9269	18.9007	18.9718	17.4143	17.3544	17.5767	17.647	-1.39776	1.00709e-193	5.5796e-192
	P98203	Armadillo repeat protein deleted in velo-cardio-facial syndrome homolog	Arvcf	13.4991	13.5679	13.6452	13.3998	13.3274	13.355	13.2792	13.155	-0.248826	7.58616e-05	0.000113027
	Q91WU5	Arsenite methyltransferase	As3mt	19.3456	19.3061	19.2727	19.2882	19.1904	19.2127	19.1904	19.0311	-0.147056	1.70149e-05	2.62621e-05
	Q9WV54	Acid ceramidase	Asah1	18.5873	18.5791	18.6839	18.6947	19.1396	19.3594	19.1978	19.2996	0.612863	2.47896e-32	9.19571e-32
	Q9QWY8	Arf-GAP with SH3 domain, ANK repeat and PH domain-containing protein 1	Asap1	16.1329	16.3616	16.2862	16.2146	16.4137	16.4461	16.5031	16.4622	0.207401	0.000130561	0.000191821
	Q7SIG6	Arf-GAP with SH3 domain, ANK repeat and PH domain-containing protein 2	Asap2	13.8427	13.9616	13.9078	13.7717	13.4812	13.4833	13.4447	13.4053	-0.417346	7.471e-24	2.16656e-23
	Q91ZT7	Ankyrin repeat and SOCS box protein 10	Asb10	16.1628	16.3819	16.2944	16.132	15.3892	15.2441	15.3205	15.307	-0.927578	1.12756e-40	5.17802e-40
	Q9D738	Ankyrin repeat and SOCS box protein 12	Asb12	13.4174	13.8656	13.5484	13.4447	13.203	13.295	13.2841	12.8245	-0.417319	0.00559173	0.00735782
	Q8VBX0	Ankyrin repeat and SOCS box protein 13	Asb13	16.7521	16.7782	16.7506	16.7054	16.1817	15.6891	15.772	15.9233	-0.855061	1.92558e-14	4.2536e-14
	Q8C6Y6	Ankyrin repeat and SOCS box protein 14	Asb14	15.0546	14.9212	14.9944	14.798	13.0801	13.1309	13.0496	13.5117	-1.74896	2.40604e-41	1.12676e-40
	Q8VHS6	Ankyrin repeat and SOCS box protein 15	Asb15	13.3164	13.4607	13.5057	13.5784	12.299	11.9974	11.6121	12.1164	-1.45907	1.00426e-17	2.45438e-17
	Q8VHS5	Ankyrin repeat and SOCS box protein 16	Asb16	17.1838	17.0918	17.0822	17.0134	16.3807	16.0594	16.1223	16.1829	-0.906469	1.51252e-41	7.10739e-41
	Q8K0L0	Ankyrin repeat and SOCS box protein 2	Asb2	17.8082	17.7729	17.8736	17.8344	16.5838	16.3694	16.4321	16.516	-1.34694	1.13322e-125	2.7221e-124
	Q9WV71	Ankyrin repeat and SOCS box protein 4	Asb4	16.3147	16.3836	16.2693	16.3184	15.0294	14.8005	14.798	15.0841	-1.39351	9.63301e-59	7.01789e-58
	Q9D1A4	Ankyrin repeat and SOCS box protein 5	Asb5	16.0389	16.0494	15.6398	15.6921	14.9527	14.6914	14.5354	14.4577	-1.19576	8.26628e-66	6.98516e-65
	Q91ZT9	Ankyrin repeat and SOCS box protein 8	Asb8	15.241	15.2096	15.2023	15.1828	14.8164	14.765	14.9299	15.6814	-0.160741	0.412356	0.445422
	Q9D8Z1	Activating signal cointegrator 1 complex subunit 1	Ascc1	16.2162	16.0956	16.2468	16.2643	16.3293	16.3184	16.3121	16.2483	0.0962933	0.0369124	0.0450183
	Q91WR3	Activating signal cointegrator 1 complex subunit 2	Ascc2	15.8949	15.9387	15.9583	15.9116	16.3664	16.3325	16.3599	16.3445	0.424939	1.72243e-130	4.48223e-129
	E9PZJ8	Activating signal cointegrator 1 complex subunit 3	Ascc3	16.8564	16.7301	16.7669	16.7701	16.7675	16.8075	16.9366	16.8079	0.0489794	0.325724	0.35815
	Q9CQE6	Histone chaperone ASF1A	Asf1a	15.2485	15.2142	15.311	15.3328	15.7176	15.9142	15.9575	15.7908	0.568404	3.74637e-21	1.01369e-20
	Q91X20	Set1/Ash2 histone methyltransferase complex subunit ASH2	Ash2l	15.988	16.1708	16.0235	16.1458	16.6499	16.4468	16.4725	16.4725	0.428394	1.27119e-09	2.34256e-09
	Q91YI0	Argininosuccinate lyase	Asl	17.777	17.6141	17.6337	17.7147	17.8433	18.0457	17.918	17.8361	0.225848	0.000563273	0.000794923
	Q61024	Asparagine synthetase [glutamine-hydrolyzing]	Asns	15.5091	15.7006	15.9382	15.7692	16.9397	17.2079	17.1937	16.9013	1.33139	7.98069e-27	2.54183e-26
	Q8R3P0	Aspartoacylase	Aspa	16.5929	16.6139	16.8837	16.6953	15.8484	15.8964	16.1281	16.1024	-0.702613	1.12254e-22	3.15412e-22
	Q8BSY0	Aspartyl/asparaginyl beta-hydroxylase	Asph	19.5806	19.5768	19.5327	19.548	19.81	19.8141	19.7825	19.7314	0.224994	1.23795e-64	1.01853e-63
	Q99MQ4	Asporin	Aspn	20.5052	20.8856	20.8254	20.7201	20.3437	20.1823	20.4613	20.3842	-0.39122	0.000100234	0.000148184
	Q8VBT9	Tether containing UBX domain for GLUT4	Aspscr1	17.891	17.8679	17.8452	17.9031	17.87	17.7933	17.8058	17.8239	-0.0535307	0.0171691	0.0215516
	Q8C0M9	Isoaspartyl peptidase/L-asparaginase	Asrgl1	20.7355	20.665	20.6622	20.6488	19.4315	19.2046	19.2359	19.3456	-1.37347	5.23653e-134	1.42758e-132
	P16460	Argininosuccinate synthase	Ass1	17.7004	17.8113	17.6938	17.9011	19.6658	19.8422	20.0639	19.7235	2.04719	1.92203e-90	2.64616e-89
	Q8BIR2	Protein asteroid homolog 1	Aste1	11.9974	11.7856	11.1695	10.8485	11.5019	11.4859	11.1388	11.3067	-0.0919056	0.605509	0.63422
	Q9D5T0	Outer mitochondrial transmembrane helix translocase	Atad1	19.7089	19.5998	19.7044	19.511	18.9231	18.8237	18.7576	18.8869	-0.783165	6.10134e-44	3.09117e-43
	Q925I1	ATPase family AAA domain-containing protein 3	Atad3	20.8338	20.8727	20.9642	20.882	20.3379	20.3102	20.2252	20.4082	-0.567818	1.85154e-32	6.87945e-32
	Q9Z2A5	Arginyl-tRNA--protein transferase 1	Ate1	18.0179	18.0052	17.9198	17.9743	18.0336	17.9666	17.932	17.8575	-0.0318665	0.21725	0.244874
	P81269	Cyclic AMP-dependent transcription factor ATF-1	Atf1	17.2782	17.2804	17.268	17.3311	17.4323	17.4249	17.3632	17.4401	0.125733	1.88039e-07	3.17092e-07
	Q7TT18	Activating transcription factor 7-interacting protein 1	Atf7ip	14.1789	14.0435	13.9375	14.0386	14.2743	14.4083	14.4628	14.2183	0.291291	0.000131793	0.000193585
	Q9D8Z6	Autophagy-related protein 101	Atg101	13.7981	14.0007	13.7402	13.5446	13.6452	13.5184	13.5132	13.3826	-0.256043	0.000767324	0.00107275
	Q9CQY1	Ubiquitin-like protein ATG12	Atg12	16.0117	15.8656	15.918	16.0891	16.0634	15.8664	15.834	15.9245	-0.0490233	0.525654	0.557118
	Q8C0J2	Autophagy-related protein 16-1	Atg16l1	17.2546	17.2993	17.192	17.1229	17.1444	17.1191	17.069	17.0258	-0.12762	4.13979e-08	7.1566e-08
	Q80XK6	Autophagy-related protein 2 homolog B	Atg2b	13.6431	14.1352	14.2548	13.6452	14.3466	14.2669	14.1864	13.9842	0.276458	0.142954	0.164614
	Q9CPX6	Ubiquitin-like-conjugating enzyme ATG3	Atg3	17.6365	17.598	17.5438	17.5702	17.7672	17.8338	17.8549	17.8225	0.232469	4.98306e-15	1.12205e-14
	Q8C9S8	Cysteine protease ATG4A	Atg4a	16.2815	16.087	16.0003	16.0774	15.656	15.4865	15.4094	15.4715	-0.605671	1.44646e-26	4.55624e-26
	Q8BGE6	Cysteine protease ATG4B	Atg4b	16.464	16.5541	16.3313	16.4797	16.4146	16.4897	16.5222	16.336	-0.0166304	0.799555	0.817645
	Q99J83	Autophagy protein 5	Atg5	16.5289	16.6084	16.4867	16.4292	16.325	16.337	16.2499	16.2504	-0.222717	3.90516e-12	7.94681e-12
	Q9D906	Ubiquitin-like modifier-activating enzyme ATG7	Atg7	17.8161	17.8708	17.8207	17.7417	18.0587	18.0597	18.0732	18.0375	0.244946	9.43388e-22	2.59347e-21
	Q68FE2	Autophagy-related protein 9A	Atg9a	16.5315	16.4221	16.3351	16.2297	15.934	15.9659	15.7206	15.9125	-0.496355	5.87333e-14	1.27367e-13
	Q9CWJ9	Bifunctional purine biosynthesis protein ATIC	Atic	20.2501	20.1457	20.1205	20.2039	20.3227	20.3511	20.3684	20.2485	0.142627	0.000253443	0.000364845
	Q6PA06	Atlastin-2	Atl2	20.325	20.2898	20.2166	20.2252	19.115	18.9882	18.7734	19.0511	-1.28221	1.31679e-62	1.04582e-61
	Q91YH5	Atlastin-3	Atl3	17.2299	17.3098	17.2419	17.3044	17.7183	17.7692	17.9347	17.7977	0.533473	1.03787e-28	3.49175e-28
	O08997	Copper transport protein ATOX1	Atox1	18.9154	18.8448	18.9469	18.9172	18.946	18.9943	19.1225	18.8738	0.0780851	0.208314	0.235303
	P98197	Phospholipid-transporting ATPase IH	Atp11a	14.7373	14.4426	14.5381	14.5249	14.2457	13.8818	13.8696	13.9513	-0.573647	1.04043e-09	1.92662e-09
	Q6DFW5	Phospholipid-transporting ATPase IF	Atp11b	13.8083	13.4151	13.592	13.9711	13.732	13.7247	13.732	13.9272	0.0823983	0.524684	0.556177
	Q9QZW0	Phospholipid-transporting ATPase 11C	Atp11c	14.3293	14.2031	14.0602	13.8461	14.0996	14.1864	14.1502	14.0548	0.0130673	0.867233	0.880824
	Q9EPE9	Endoplasmic reticulum transmembrane helix translocase	Atp13a1	18.9819	19.163	18.9547	18.9105	18.9172	18.8166	18.8178	18.8471	-0.152837	0.00840732	0.0108711
	Q8VDN2	Sodium/potassium-transporting ATPase subunit alpha-1	Atp1a1	19.6724	19.6316	19.6162	19.5825	19.7929	19.8297	19.8027	19.8818	0.201082	1.50833e-11	3.00093e-11
	Q6PIE5	Sodium/potassium-transporting ATPase subunit alpha-2	Atp1a2	22.8326	22.7696	22.7808	22.7248	22.1454	21.9417	21.9787	22.3019	-0.685038	2.25795e-13	4.78918e-13
	Q6PIC6	Sodium/potassium-transporting ATPase subunit alpha-3	Atp1a3	16.5827	16.4482	16.4687	16.4239	15.7509	15.6115	15.7767	15.9308	-0.713379	7.19635e-19	1.81828e-18
	Q9WV27	Sodium/potassium-transporting ATPase subunit alpha-4	Atp1a4	17.5961	17.7863	17.8997	17.6451	16.4965	16.2087	16.1384	16.2457	-1.45948	8.13791e-40	3.64455e-39
	P14094	Sodium/potassium-transporting ATPase subunit beta-1	Atp1b1	21.008	20.9264	21.2891	20.8086	20.3048	19.88	20.0739	20.3132	-0.865024	5.89643e-08	1.01069e-07
	P14231	Sodium/potassium-transporting ATPase subunit beta-2	Atp1b2	17.8338	17.9506	17.6073	17.8433	16.7644	16.7717	16.6566	16.9049	-1.03435	1.06264e-26	3.36421e-26
	P97370	Sodium/potassium-transporting ATPase subunit beta-3	Atp1b3	18.43	18.4793	18.4064	18.4768	19.0527	19.0814	19.0797	19.0774	0.624655	1.61367e-218	1.17936e-216
	Q99ME6	Protein ATP1B4	Atp1b4	17.0213	17.1366	17.4908	17.2299	18.5304	18.8284	19.3465	18.8671	1.67343	8.95094e-22	2.46267e-21
	Q9CWQ3	Mitochondrial inner membrane protease ATP23 homolog	Atp23	12.3078	11.8363	12.5647	11.9505	10.6167	11.2079	10.9002	11.6931	-1.06033	0.000185824	0.000269669
	Q8R429	Sarcoplasmic/endoplasmic reticulum calcium ATPase 1	Atp2a1	27.203	27.203	27.203	27.203	27.203	27.203	26.8127	26.9755	-0.154438	0.084009	0.0991142
	O55143	Sarcoplasmic/endoplasmic reticulum calcium ATPase 2	Atp2a2	20.1723	19.7992	19.8651	20.1164	21.1951	21.4696	21.3249	21.2553	1.32296	1.86116e-28	6.21896e-28
	Q64518	Sarcoplasmic/endoplasmic reticulum calcium ATPase 3	Atp2a3	16.5124	16.8215	16.7776	16.7347	16.7257	16.3555	16.7581	16.6703	-0.0841346	0.478144	0.510704
	G5E829	Plasma membrane calcium-transporting ATPase 1	Atp2b1	20.1527	20.1141	20.0211	20.1271	20.1316	20.1543	20.0824	20.1608	0.0284999	0.430486	0.463548
	Q9R0K7	Plasma membrane calcium-transporting ATPase 2	Atp2b2	16.6479	16.6656	16.2259	16.4146	15.2866	14.9926	14.5381	14.6031	-1.63342	2.27021e-36	9.28352e-36
	Q6Q477	Plasma membrane calcium-transporting ATPase 4	Atp2b4	17.1213	17.1905	17.2026	17.1942	16.7717	16.5939	16.7044	16.8679	-0.442707	3.60913e-14	7.8939e-14
	Q80XR2	Calcium-transporting ATPase type 2C member 1	Atp2c1	16.4102	16.3147	16.2772	16.3438	16.3174	16.3858	16.3106	16.4146	0.0206161	0.620425	0.648261
	A2AKU9	ATP synthase subunit gamma	Atp5c1	21.9417	22.0345	22.1338	21.9787	21.1991	21.0247	21.0019	21.2799	-0.895757	2.23659e-26	7.01295e-26
	Q03265	ATP synthase subunit alpha, mitochondrial	Atp5f1a	24.6533	24.6418	24.753	24.598	24.5699	24.598	24.6723	24.698	-0.026995	0.543419	0.574264
	P56480	ATP synthase subunit beta, mitochondrial	Atp5f1b	24.698	24.6723	24.7962	24.6723	24.5388	24.5388	24.4865	24.7187	-0.138996	0.0176475	0.0221278
	Q9D3D9	ATP synthase subunit delta, mitochondrial	Atp5f1d	19.7792	19.7929	19.994	19.6559	18.578	18.2433	18.2314	18.487	-1.42058	4.02579e-32	1.48296e-31
	P56382	ATP synthase subunit epsilon, mitochondrial	Atp5f1e	23.0713	22.9175	23.0344	23.0344	22.1986	21.9994	22.0512	22.3189	-0.872345	9.4144e-25	2.79382e-24
	O35143	ATPase inhibitor, mitochondrial	Atp5if1	18.8914	18.9277	19.1618	19.1109	19.548	19.8202	19.7089	19.7352	0.680114	3.96211e-23	1.12851e-22
	P56383	ATP synthase F(0) complex subunit C2, mitochondrial	Atp5mc2	24.8339	24.8339	25.0106	24.7962	24.598	24.698	24.753	24.6533	-0.193031	0.00194033	0.00263804
	Q06185	ATP synthase subunit e, mitochondrial	Atp5me	20.7921	20.861	21.0535	20.7062	19.8584	19.6032	19.5515	19.8949	-1.12618	2.56574e-19	6.58447e-19
	P56135	ATP synthase subunit f, mitochondrial	Atp5mf	18.0545	18.2035	18.3861	17.9906	17.0669	16.8615	16.8623	17.0331	-1.20273	2.61565e-26	8.18283e-26
	Q9CPQ8	ATP synthase subunit g, mitochondrial	Atp5mg	20.2402	20.5154	20.5785	20.285	19.274	19.0855	19.0912	19.4686	-1.17494	1.07225e-19	2.7829e-19
	Q78IK2	ATP synthase membrane subunit K, mitochondrial	Atp5mk	17.4617	17.4112	17.6641	17.3674	16.9553	16.9419	16.8062	16.9108	-0.57255	5.462e-13	1.14089e-12
	P56379	ATP synthase subunit ATP5MJ, mitochondrial	Atp5mpl	20.2831	20.2219	20.3931	20.23	19.2127	19.0235	18.9925	19.1834	-1.17898	1.62639e-56	1.12294e-55
	Q9CQQ7	ATP synthase F(0) complex subunit B1, mitochondrial	Atp5pb	20.8506	20.863	21.082	20.8218	19.88	19.6966	19.6906	19.8494	-1.12521	9.33722e-40	4.1735e-39
	Q9DCX2	ATP synthase subunit d, mitochondrial	Atp5pd	23.3478	23.5333	23.5017	23.2915	22.6121	22.3019	22.3613	22.6073	-0.947919	4.58269e-18	1.13086e-17
	P97450	ATP synthase-coupling factor 6, mitochondrial	Atp5pf	20.9522	21.2591	21.2757	20.3033	19.7909	19.8584	19.2243	20.1573	-1.18986	0.00019722	0.000285965
	Q9DB20	ATP synthase subunit O, mitochondrial	Atp5po	21.9722	22.117	22.1526	22.117	21.2299	21.1439	21.0648	21.4963	-0.855936	1.39116e-19	3.59162e-19
	Q9R1Q9	V-type proton ATPase subunit S1	Atp6ap1	14.4288	14.167	14.2511	14.3535	14.6633	14.9007	14.6704	14.6451	0.419768	2.29576e-06	3.69624e-06
	Q9CYN9	Renin receptor	Atp6ap2	12.7487	12.5624	13.1963	13.2048	13.0667	12.9906	13.4579	13.1752	0.244563	0.118084	0.137242
	Q9Z1G4	V-type proton ATPase 116 kDa subunit a1	Atp6v0a1	17.3627	17.3429	17.2767	17.2814	17.4013	17.3847	17.1754	17.3055	0.000789775	0.986324	0.988218
	P15920	V-type proton ATPase 116 kDa subunit a2	Atp6v0a2	15.0918	15.1814	15.1375	15.1602	15.0448	15.0188	14.924	15.0893	-0.123524	0.0036551	0.00488627
	P63082	V-type proton ATPase 16 kDa proteolipid subunit	Atp6v0c	15.8656	15.9013	15.9558	16.2205	16.7891	16.8386	16.8099	16.6979	0.798065	5.14586e-21	1.38799e-20
	P51863	V-type proton ATPase subunit d 1	Atp6v0d1	17.7541	17.7692	17.6815	17.7562	18.5574	18.599	18.5147	18.5756	0.821412	4.73801e-180	2.24484e-178
	Q80SY3	V-type proton ATPase subunit d 2	Atp6v0d2	11.1132	11.767	11.0595	10.4694	11.1724	10.7726	11.2591	10.7854	-0.104897	0.704386	0.728456
	P50516	V-type proton ATPase catalytic subunit A	Atp6v1a	19.514	19.5464	19.5544	19.6421	20.0639	20.1756	20.1287	20.1585	0.567442	3.0311e-112	5.83295e-111
	P62814	V-type proton ATPase subunit B, brain isoform	Atp6v1b2	18.8458	18.7917	18.8625	18.8801	19.3576	19.3408	19.3061	19.3515	0.493967	8.05091e-97	1.20764e-95
	Q9Z1G3	V-type proton ATPase subunit C 1	Atp6v1c1	19.3049	19.3247	19.3594	19.4477	19.8949	19.9629	19.9458	19.9126	0.569861	5.76975e-84	7.09091e-83
	P57746	V-type proton ATPase subunit D	Atp6v1d	17.8848	17.8338	17.8543	17.8989	18.3211	18.4645	18.3396	18.3554	0.502204	1.92881e-38	8.3339e-38
	P50518	V-type proton ATPase subunit E 1	Atp6v1e1	18.9065	19.009	18.9583	19.0254	19.7569	19.8568	19.787	19.7555	0.814218	1.98462e-104	3.40008e-103
	Q9D1K2	V-type proton ATPase subunit F	Atp6v1f	14.6184	14.2511	14.2772	14.3283	14.2701	14.4233	14.2098	14.4359	-0.0339902	0.752538	0.77371
	Q9CR51	V-type proton ATPase subunit G 1	Atp6v1g1	12.6645	12.8826	12.9055	12.9345	13.8066	13.581	13.742	13.3197	0.765521	1.31466e-08	2.31642e-08
	Q8BVE3	V-type proton ATPase subunit H	Atp6v1h	18.3769	18.3821	18.2573	18.4645	18.9617	18.9746	18.8924	18.8557	0.550896	5.1299e-24	1.49522e-23
	Q64430	Copper-transporting ATPase 1	Atp7a	15.5537	15.7024	15.6094	15.526	15.9651	15.9651	15.9225	16.0534	0.378619	3.90042e-13	8.18446e-13
	P70704	Phospholipid-transporting ATPase IA	Atp8a1	17.9538	18.0405	17.7678	17.8338	17.3606	17.4414	17.3407	17.4232	-0.507506	2.09032e-14	4.60863e-14
	O70228	Probable phospholipid-transporting ATPase IIA	Atp9a	11.0083	10.5395	10.9651	10.7854	10.9399	10.9002	11.0875	10.7452	0.0936309	0.491785	0.52351
	P98195	Probable phospholipid-transporting ATPase IIB	Atp9b	13.8566	13.8128	14.0254	13.5768	13.9417	14.0705	13.9648	13.9469	0.16305	0.104484	0.122034
	Q811I0	ATP synthase mitochondrial F1 complex assembly factor 1	Atpaf1	17.7562	17.7823	17.8708	17.6213	16.5714	16.4656	16.3678	16.6779	-1.23698	8.02683e-41	3.69352e-40
	Q91YY4	ATP synthase mitochondrial F1 complex assembly factor 2	Atpaf2	17.0158	17.0306	17.1616	16.9325	16.337	16.4267	16.2545	16.4307	-0.672903	2.70788e-22	7.53772e-22
	Q6PGD0	All-trans retinoic acid-induced differentiation factor	Atraid	14.6861	14.8212	14.74	14.5467	14.7336	14.8982	14.6307	14.9007	0.0922978	0.3325	0.3649
	Q61687	Transcriptional regulator ATRX	Atrx	17.0996	17.1236	17.0306	17.2346	17.9859	18.0758	18.1106	18.0997	0.945885	9.15744e-103	1.5196e-101
	P28658	Ataxin-10	Atxn10	18.4746	18.4072	18.388	18.4548	20.3352	20.0469	20.0544	19.5073	1.55479	5.93429e-28	1.95439e-27
	O70305	Ataxin-2	Atxn2	18.5531	18.4687	18.5342	18.4926	18.3598	18.4161	18.3931	18.3854	-0.123554	4.0341e-07	6.70722e-07
	Q7TQH0	Ataxin-2-like protein	Atxn2l	18.7917	18.7771	18.708	18.7783	19.202	19.2611	19.235	19.1703	0.453287	1.35216e-60	1.02872e-59
	Q3UD01	Ataxin-7-like protein 3B	Atxn7l3b	12.6333	12.3228	12.7626	12.299	12.9485	13.213	13.2292	12.9271	0.575052	0.000148229	0.000216805
	Q9JLZ3	Methylglutaconyl-CoA hydratase, mitochondrial	Auh	19.2727	19.4442	19.5442	19.3505	17.8786	17.9115	17.9044	18.1427	-1.44359	1.41561e-83	1.71824e-82
	P70295	Lipid droplet-regulating VLDL assembly factor AUP1	Aup1	17.8388	17.8841	17.8303	17.7657	17.2657	17.113	17.1553	17.2668	-0.629545	1.63376e-37	6.90277e-37
	Q9DCJ7	Aurora kinase A-interacting protein	Aurkaip1	12.8615	12.72	13.3695	13.1111	12.6645	12.9314	12.8245	12.9146	-0.181806	0.182588	0.207807
	Q9D9K3	Cell death regulator Aven	Aven	15.9633	15.9189	16.0344	15.934	15.9931	15.9787	15.8838	15.9369	-0.0145453	0.694354	0.719272
	Q00993	Tyrosine-protein kinase receptor UFO	Axl	14.6326	14.9119	14.8333	14.6467	15.4055	15.3886	15.454	15.4084	0.658016	1.73147e-17	4.19289e-17
	Q64726	Zinc-alpha-2-glycoprotein	Azgp1	18.0985	18.1361	18.1541	18.0714	18.3128	18.3745	18.6823	18.1952	0.276187	0.0167994	0.0211029
	Q9QYP6	5-azacytidine-induced protein 2	Azi2	13.7163	14.2183	13.9724	14.2935	14.4297	14.3466	15.0949	14.6633	0.583442	0.00125941	0.00173773
	P01887	Beta-2-microglobulin	B2m	17.2558	17.3113	17.5266	17.557	18.886	19.009	19.1852	19.1334	1.64075	4.06305817530292e-315	5.93898077965016e-313
	Q8BG28	UDP-GalNAc:beta-1,3-N-acetylgalactosaminyltransferase 2	B3galnt2	16.3706	16.337	16.227	16.1621	15.2989	15.0855	15.0057	15.2023	-1.12607	3.8479e-60	2.88592e-59
	Q91Z92	Beta-1,3-galactosyltransferase 6	B3galt6	14.5311	14.4052	14.4385	14.4604	14.8115	14.827	14.6414	14.5849	0.257415	3.37272e-07	5.62939e-07
	P58158	Galactosylgalactosylxylosylprotein 3-beta-glucuronosyltransferase 3	B3gat3	15.3641	14.9774	15.1162	15.372	15.5463	15.5507	15.2694	15.3942	0.23276	0.0652068	0.0776109
	Q8BHT6	Beta-1,3-glucosyltransferase	B3glct	14.9657	14.8606	15.0941	15.1278	15.2131	15.3136	15.303	15.1911	0.243163	0.000359974	0.000513821
	Q09200	Beta-1,4 N-acetylgalactosaminyltransferase 1	B4galnt1	14.2548	14.4444	14.1518	14.2836	14.4016	14.3725	14.5815	14.7106	0.232909	0.0187978	0.023493
	P15535	Beta-1,4-galactosyltransferase 1	B4galt1	14.2311	14.181	14.3831	14.2278	15.0367	15.0014	15.0107	14.8212	0.711748	5.03444e-25	1.50902e-24
	Q8R087	Beta-1,4-galactosyltransferase 7	B4galt7	13.6638	13.3112	13.4665	12.8079	13.4749	13.0465	13.4092	12.9345	-0.0960547	0.563969	0.593879
	Q8BWP8	Beta-1,4-glucuronyltransferase 1	B4gat1	14.9633	14.7131	14.6914	14.7308	14.2621	14.2935	14.181	14.2317	-0.532553	5.31834e-20	1.39189e-19
	Q3UI43	BRISC and BRCA1-A complex member 1	Babam1	16.2643	16.0559	15.9991	16.1138	16.0594	16.1436	16.1414	16.0086	-0.0199961	0.755158	0.775776
	Q8K3W0	BRISC and BRCA1-A complex member 2	Babam2	16.2002	15.943	16.0259	16.2772	16.3592	16.3496	16.4914	16.5429	0.32418	0.000157411	0.000229648
	P97302	Transcription regulator protein BACH1	Bach1	10.3178	11.4362	11.6985	11.3496	13.3918	13.1001	13.3231	13.1379	2.03771	5.54433e-11	1.08178e-10
	Q60739	BAG family molecular chaperone regulator 1	Bag1	17.6659	17.5672	17.6899	17.539	17.6659	17.7054	17.7499	17.6083	0.066899	0.166464	0.190393
	Q91YN9	BAG family molecular chaperone regulator 2	Bag2	18.9212	18.7906	18.8738	18.7944	19.3878	19.3482	19.2642	19.1411	0.440296	1.65668e-27	5.36352e-27
	Q9JLV1	BAG family molecular chaperone regulator 3	Bag3	20.5242	20.3646	20.5676	20.4721	20.9167	20.576	20.4909	20.3664	0.10537	0.332806	0.365178
	Q8CI32	BAG family molecular chaperone regulator 5	Bag5	17.6624	17.6115	17.716	17.5783	17.3474	17.4055	17.4046	17.3344	-0.269075	9.34025e-13	1.93567e-12
	Q9Z1R2	Large proline-rich protein BAG6	Bag6	18.6311	18.5026	18.6448	18.5737	18.7804	18.7604	18.6151	18.6927	0.124131	0.0122393	0.0155855
	Q8BKX1	Brain-specific angiogenesis inhibitor 1-associated protein 2	Baiap2	12.0018	14.3385	12.4297	12.5687	13.1053	13.732	13.1983	13.6252	0.580533	0.323735	0.356248
	O08734	Bcl-2 homologous antagonist/killer	Bak1	13.5398	13.1427	13.3357	13.3053	13.594	13.921	13.9693	13.9104	0.517792	4.8069e-05	7.23562e-05
	O54962	Barrier-to-autointegration factor	Banf1	19.7623	19.7792	19.9562	19.6628	19.6316	19.3061	19.1999	19.5218	-0.375277	0.00243922	0.00329482
	Q91XV3	Brain acid soluble protein 1	Basp1	17.2262	17.4553	17.387	17.6319	19.335	19.5544	19.514	19.3978	2.02524	3.57221e-123	8.12619e-122
	Q07813	Apoptosis regulator BAX	Bax	16.033	15.9369	16.0152	15.9893	16.1621	16.3133	16.2811	16.1689	0.237735	7.34201e-07	1.20842e-06
	O88379	Bromodomain adjacent to zinc finger domain protein 1A	Baz1a	14.9399	14.8232	14.9633	14.9253	15.1576	14.9845	15.0417	15.1671	0.174826	0.0029591	0.00397594
	Q9Z277	Tyrosine-protein kinase BAZ1B	Baz1b	17.9708	18.033	18.0179	18.0949	18.5737	18.6083	18.6863	18.7098	0.61538	0	0
	Q8K2G4	Bardet-Biedl syndrome 7 protein homolog	Bbs7	11.9474	10.6482	10.8485	10.6951	11.5092	11.5187	10.7726	11.4995	0.290228	0.375019	0.407784
	Q9R069	Basal cell adhesion molecule	Bcam	18.8405	18.886	18.8943	18.9007	18.4284	18.3083	18.2959	18.6053	-0.470877	5.46475e-11	1.06656e-10
	Q61334	B-cell receptor-associated protein 29	Bcap29	18.6797	18.5565	18.5865	18.5925	17.7884	17.6892	17.5795	17.7303	-0.906952	3.09066e-73	3.01602e-72
	Q61335	B-cell receptor-associated protein 31	Bcap31	19.7442	19.8027	19.8422	19.81	19.6935	19.6671	19.6225	19.7054	-0.127656	4.59297e-06	7.29228e-06
	Q61140	Breast cancer anti-estrogen resistance protein 1	Bcar1	14.5849	14.7809	14.8591	14.7352	14.7032	14.5905	14.4671	14.5175	-0.170463	0.0428906	0.0519039
	Q9D287	Pre-mRNA-splicing factor SPF27	Bcas2	15.8779	15.9331	15.7626	15.8081	16.2772	16.3802	16.5261	16.3714	0.543322	6.55898e-15	1.47159e-14
	Q8CCN5	BCAS3 microtubule associated cell migration factor	Bcas3	16.4934	16.4551	16.3599	16.2804	15.7958	15.603	15.7125	15.7182	-0.689864	1.03351e-38	4.48814e-38
	P24288	Branched-chain-amino-acid aminotransferase, cytosolic	Bcat1	13.4951	13.7163	13.9439	13.5679	14.2821	14.7771	14.5175	14.4531	0.826647	5.73931e-08	9.84496e-08
	O35855	Branched-chain-amino-acid aminotransferase, mitochondrial	Bcat2	20.6157	20.5445	20.6732	20.7139	19.5972	19.7415	19.7054	19.8149	-0.92207	1.22249e-135	3.49938e-134
	Q9CWI3	BRCA2 and CDKN1A-interacting protein	Bccip	17.0115	16.7625	16.8104	16.9637	16.6281	16.7761	16.7521	16.6656	-0.181528	0.0166339	0.0209065
	Q03311	Cholinesterase	Bche	15.7369	15.6491	15.6192	15.6766	15.5942	15.5207	15.984	15.9271	0.0860473	0.452552	0.485331
	P50136	2-oxoisovalerate dehydrogenase subunit alpha, mitochondrial	Bckdha	18.4376	18.4653	18.603	18.4415	17.2497	17.3028	17.2015	17.5217	-1.16792	1.38135e-51	8.48067e-51
	Q6P3A8	2-oxoisovalerate dehydrogenase subunit beta, mitochondrial	Bckdhb	18.0706	18.1244	18.1385	18.0917	16.5573	16.675	16.4687	16.8776	-1.46163	1.56496e-60	1.18668e-59
	O55028	[3-methyl-2-oxobutanoate dehydrogenase [lipoamide]] kinase, mitochondrial	Bckdk	18.7035	18.7931	18.8773	18.6016	17.6125	17.5368	17.465	17.7042	-1.16426	6.42409e-42	3.04369e-41
	Q9Z0H7	B-cell lymphoma/leukemia 10	Bcl10	14.1844	14.0756	14.4426	14.2526	14.4198	14.5279	14.543	14.4213	0.239184	0.00602898	0.00791649
	Q64373	Bcl-2-like protein 1	Bcl2l1	11.3265	10.8485	11.5695	12.0797	12.2402	12.4614	12.3945	11.7577	0.757362	0.0186539	0.0233344
	O54918	Bcl-2-like protein 11	Bcl2l11	14.2852	14.3151	14.4828	14.5321	15.8881	16.0644	15.917	16.0906	1.58623	1.83588e-189	9.62784e-188
	P59017	Bcl-2-like protein 13	Bcl2l13	18.6214	18.5332	18.7671	18.4249	17.8231	17.7316	17.7059	17.7632	-0.830726	8.54039e-26	2.62869e-25
	Q9CXE2	B-cell CLL/lymphoma 7 protein family member A	Bcl7a	13.4796	13.0945	13.4635	13.5948	13.6608	13.4812	13.7747	13.5184	0.200658	0.143003	0.164616
	Q921K9	B-cell CLL/lymphoma 7 protein family member B	Bcl7b	12.5007	12.7308	12.694	12.6333	13.1963	13.4749	13.3287	13.4796	0.73018	4.58161e-22	1.2702e-21
	O08664	B-cell CLL/lymphoma 7 protein family member C	Bcl7c	15.0621	14.6056	14.8982	14.9212	15.0308	15.1797	15.0893	15.1203	0.233249	0.0345169	0.0422392
	Q67FY2	B-cell CLL/lymphoma 9-like protein	Bcl9l	11.3141	10.2373	11.2997	11.4362	11.8448	11.8708	11.7461	11.9474	0.780446	0.00911176	0.0117334
	Q8K019	Bcl-2-associated transcription factor 1	Bclaf1	17.6781	17.7067	17.5783	17.8048	18.6141	18.8557	18.7426	18.7638	1.05207	5.74067e-53	3.6182e-52
	Q9CZP5	Mitochondrial chaperone BCS1	Bcs1l	17.6673	17.7147	17.8239	17.6892	16.8296	16.8062	16.7447	16.902	-0.903138	1.4701e-74	1.47224e-73
	Q80XN0	D-beta-hydroxybutyrate dehydrogenase, mitochondrial	Bdh1	19.5743	19.4477	20.2987	19.3947	18.7245	18.0257	18.567	18.6163	-1.19548	2.80498e-05	4.27941e-05
	O88597	Beclin-1	Becn1	16.4482	16.5332	16.489	16.5605	16.7991	16.7878	16.7361	16.7929	0.271236	2.39787e-20	6.34322e-20
	O35623	BET1 homolog	Bet1	13.7664	13.6414	13.5561	13.5196	13.8724	13.7785	13.4677	13.8553	0.122599	0.236304	0.265219
	O35153	BET1-like protein	Bet1l	13.393	13.2257	13.3748	13.1703	13.6147	13.6469	13.5948	13.7883	0.370258	1.47385e-06	2.39483e-06
	Q8R079	Bifunctional apoptosis regulator	Bfar	14.5237	14.1531	14.1502	14.3119	13.8316	13.6724	13.6823	13.7499	-0.55065	7.04955e-09	1.25924e-08
	P28653	Biglycan	Bgn	19.6906	19.9999	19.949	20.1024	20.1164	20.1942	20.192	20.1742	0.233721	0.000967223	0.00134347
	Q921C5	Protein bicaudal D homolog 2	Bicd2	17.1088	17.2719	17.26	17.2826	17.6881	17.6534	17.5658	17.5351	0.379751	1.9681e-10	3.75893e-10
	F8VPZ9	BRD4-interacting chromatin-remodeling complex-associated protein	Bicra	12.5624	12.6531	12.6333	12.8666	12.0772	11.8784	11.9727	12.087	-0.67499	7.15573e-20	1.86636e-19
	P70444	BH3-interacting domain death agonist	Bid	14.0548	14.3309	14.2802	14.469	15.2453	15.3386	15.2485	15.2717	0.992331	9.89557e-38	4.19904e-37
	O08539	Myc box-dependent-interacting protein 1	Bin1	21.3028	21.1665	21.2198	21.3333	21.3476	21.3028	21.203	21.2299	0.0152501	0.774365	0.793658
	D3Z6Q9	Bridging integrator 2	Bin2	16.8582	16.796	16.8615	16.9116	18.1477	18.2544	18.4109	18.2612	1.41174	1.66781e-152	6.03045e-151
	Q9JI08	Bridging integrator 3	Bin3	12.3665	11.3958	11.9974	11.899	11.6797	11.8248	11.0192	11.8363	-0.32468	0.278561	0.309762
	Q62210	Baculoviral IAP repeat-containing protein 2	Birc2	14.1489	14.4255	13.7346	14.5763	13.6955	14.938	14.4987	13.3814	-0.0929295	0.832568	0.847872
	O88738	Baculoviral IAP repeat-containing protein 6	Birc6	18.939	18.9448	18.9105	18.8702	19.0169	19.084	19.0405	19.0732	0.13755	1.83667e-08	3.21804e-08
	Q8VD62	UPF0696 protein C11orf68 homolog	Bles03	18.3389	18.2441	18.0645	18.263	17.8019	17.7991	17.7602	17.8536	-0.423928	9.24768e-11	1.79265e-10
	Q8R016	Bleomycin hydrolase	Blmh	19.5533	19.5057	19.4327	19.4994	19.4722	19.5163	19.5593	19.4302	-0.00324534	0.931294	0.939913
	O55102	Biogenesis of lysosome-related organelles complex 1 subunit 1	Bloc1s1	16.9876	17.0664	17.156	17.0123	17.3619	17.2289	17.0949	17.0856	0.137239	0.0563222	0.0674571
	A2AAE1	Transmembrane protein KIAA1109	Bltp1	15.2789	15.3258	15.2	15.1363	14.8359	14.4502	15.073	15.1644	-0.354384	0.0401379	0.0487531
	Q5SYL3	Protein KIAA0100	Bltp2	15.625	15.6461	15.5932	15.5117	15.2209	15.1081	14.8747	15.1363	-0.508992	1.54183e-11	3.06492e-11
	A2RSJ4	UHRF1-binding protein 1-like	Bltp3b	15.0417	14.8865	14.7825	14.8096	14.8689	14.8044	14.7677	14.6208	-0.114575	0.000650605	0.000913292
	Q9CY64	Biliverdin reductase A	Blvra	19.5246	19.4882	19.4509	19.504	19.2505	19.2402	19.247	19.2146	-0.253862	6.5212e-54	4.22648e-53
	Q923D2	Flavin reductase (NADPH)	Blvrb	18.4609	18.3804	18.4895	18.3404	18.1806	18.2795	18.368	18.2132	-0.157497	0.00760333	0.00988361
	Q9WTL8	Aryl hydrocarbon receptor nuclear translocator-like protein 1	Bmal1	10.8485	11.193	11.3847	11.2837	11.9974	11.2769	11.7577	11.2837	0.401451	0.0862033	0.101549
	P98063	Bone morphogenetic protein 1	Bmp1	14.7934	14.8173	14.5815	14.8528	15.3345	15.5332	15.5228	15.5158	0.715321	1.50775e-18	3.77486e-18
	Q91Z96	BMP-2-inducible protein kinase	Bmp2k	13.9941	14.0897	14.1284	13.8889	14.0668	14.0827	14.1518	13.8925	0.0231975	0.759726	0.779817
	P36895	Bone morphogenetic protein receptor type-1A	Bmpr1a	12.5268	12.3386	12.3529	12.6211	12.294	12.3124	12.3267	12.3474	-0.139744	0.0540089	0.0647542
	O35607	Bone morphogenetic protein receptor type-2	Bmpr2	13.1963	13.2319	13.1539	12.9055	12.2129	11.9078	12.3474	12.2549	-0.941139	5.79703e-13	1.2094e-12
	Q6QD59	Vesicle transport protein SEC20	Bnip1	18.3875	18.3554	18.3915	18.3963	17.9897	17.8592	17.8113	17.918	-0.488155	5.90402e-31	2.11584e-30
	O54940	BCL2/adenovirus E1B 19 kDa protein-interacting protein 2	Bnip2	16.7799	16.8445	16.6938	16.8877	16.5442	16.3745	16.316	16.3599	-0.402847	3.64549e-09	6.59587e-09
	O55003	BCL2/adenovirus E1B 19 kDa protein-interacting protein 3	Bnip3	17.4466	17.2088	17.6167	17.1875	16.3071	15.9156	15.9776	16.2223	-1.25922	4.47822e-17	1.06861e-16
	Q5SQY2	Biorientation of chromosomes in cell division protein 1	Bod1	16.7375	16.5031	16.6573	16.4076	16.1338	15.9491	15.8268	15.9471	-0.612164	4.88176e-16	1.1315e-15
	E9Q6J5	Biorientation of chromosomes in cell division protein 1-like 1	Bod1l	16.3981	16.5124	16.3303	16.5332	16.8932	17.0965	17.1073	17.035	0.589514	3.30658e-18	8.18896e-18
	Q9D8S9	BolA-like protein 1	Bola1	18.0615	17.896	17.9743	17.8523	17.0397	16.9941	17.0315	17.0765	-0.910577	1.17393e-74	1.17736e-73
	Q8BGS2	BolA-like protein 2	Bola2	17.8041	17.6843	17.598	17.7338	17.5451	17.4598	17.5451	17.4956	-0.193643	9.06147e-05	0.000134338
	Q8CEI1	BolA-like protein 3	Bola3	17.0802	17.0165	17.2518	17.0939	16.0542	15.9906	16.0259	16.1762	-1.04885	7.55547e-65	6.28403e-64
	P97452	Ribosome biogenesis protein BOP1	Bop1	16.1355	16.1929	16.2609	16.1299	16.1264	16.1209	15.9605	15.9596	-0.137969	0.0099775	0.0128194
	Q9D920	BLOC-1-related complex subunit 5	Borcs5	15.9723	15.9491	16.0803	16.0442	15.8704	15.6977	15.754	15.5761	-0.286931	5.27927e-05	7.93276e-05
	Q9D6W8	BLOC-1-related complex subunit 6	Borcs6	5.14873	10.3841	5.08255	5.01758	5.25488	4.94285	10.2373	4.91132	-0.0716395	0.971911	0.975461
	Q9CRC6	BLOC-1-related complex subunit 7	Borcs7	13.0945	13.5149	12.6754	13.235	12.8687	12.4115	12.4519	12.6562	-0.532829	0.0144016	0.0182409
	P15327	Bisphosphoglycerate mutase	Bpgm	19.5856	19.409	19.4738	19.3978	18.1577	17.8687	17.9406	18.0899	-1.45236	2.85143e-72	2.7436e-71
	Q8R164	Valacyclovir hydrolase	Bphl	19.5934	19.5073	19.7171	19.4731	18.458	18.363	18.3659	18.5203	-1.14593	7.0193e-56	4.75568e-55
	Q9Z0S1	3'(2'),5'-bisphosphate nucleotidase 1	Bpnt1	18.6839	18.639	18.6181	18.5826	18.2231	18.1159	18.1641	18.1206	-0.474957	7.74984e-117	1.59405e-115
	Q80V26	Golgi-resident adenosine 3',5'-bisphosphate 3'-phosphatase	Bpnt2	19.1257	19.0814	18.9298	19.0691	18.4161	18.3903	18.2132	18.468	-0.679618	6.23067e-20	1.62632e-19
	Q99MP8	BRCA1-associated protein	Brap	15.8608	15.7176	15.8873	15.7182	15.9296	15.9002	15.8608	15.873	0.0949459	0.0433225	0.0523804
	Q8C3R1	BRCA1-associated ATM activator 1	Brat1	14.5335	14.6375	14.5837	14.3407	14.1693	14.1224	14.1833	14.3626	-0.314452	0.000576472	0.000813216
	P46737	Lys-63-specific deubiquitinase BRCC36	Brcc3	17.2015	17.0315	17.0036	17.1249	16.8808	16.8688	16.6797	16.8688	-0.265854	0.000101366	0.000149825
	Q7JJ13	Bromodomain-containing protein 2	Brd2	11.1842	11.6743	12.299	11.9341	11.8583	11.9727	11.7141	11.8784	0.0829795	0.714442	0.737693
	Q8K2F0	Bromodomain-containing protein 3	Brd3	16.4995	16.6021	16.4152	16.7386	16.4191	16.677	16.6346	16.5615	0.00918312	0.915961	0.925662
	Q9ESU6	Bromodomain-containing protein 4	Brd4	15.2317	15.451	15.34	15.5035	15.7965	16.0108	15.9447	16.0364	0.565574	3.39377e-23	9.68239e-23
	O88665	Bromodomain-containing protein 7	Brd7	14.7515	14.6291	14.6589	14.4854	14.7885	14.8747	15.0122	15.0051	0.288911	0.000638274	0.000897083
	Q8CFK2	Transcription factor IIIB 90 kDa subunit	Brf1	13.3197	13.1682	12.9969	13.1721	12.3303	12.4051	12.4495	12.5955	-0.719115	2.01313e-14	4.44273e-14
	Q8BXV2	BRI3-binding protein	Bri3bp	16.3133	16.2799	16.3399	16.2154	16.5429	16.636	16.6605	16.6139	0.326186	7.42096e-16	1.7077e-15
	Q9DCA5	Ribosome biogenesis protein BRX1 homolog	Brix1	15.658	15.6327	15.6673	15.4965	16.3242	16.3409	16.2789	16.316	0.701351	1.54368e-79	1.71882e-78
	Q91VR8	Protein BRICK1	Brk1	15.0581	15.0154	15.0829	15.0051	16.0644	16.0196	16.0594	15.8745	0.964134	6.68568e-114	1.31606e-112
	Q8K2Q7	BRO1 domain-containing protein BROX	Brox	17.3842	17.3742	17.314	17.4196	17.657	17.7402	17.624	17.464	0.248328	2.99848e-05	4.56854e-05
	Q80Y55	BSD domain-containing protein 1	Bsdc1	15.6773	15.645	15.8185	15.6423	15.843	15.7567	15.6921	15.5593	0.0170002	0.80159	0.819239
	P18572	Basigin	Bsg	20.5596	20.3073	20.3303	20.3048	18.9469	18.8085	18.8264	19.094	-1.45658	4.2297e-50	2.51367e-49
	Q64277	ADP-ribosyl cyclase/cyclic ADP-ribose hydrolase 2	Bst1	11.9289	12.2915	12.1723	12.5073	13.0288	12.9738	13.0013	13.0384	0.785584	3.27301e-14	7.17014e-14
	Q8R2Q8	Bone marrow stromal antigen 2	Bst2	17.3179	17.3311	17.3274	17.4514	17.9137	17.9538	17.9937	17.949	0.595602	2.49878e-100	3.92828e-99
	P58544	BTB/POZ domain-containing protein 1	Btbd1	13.6922	13.638	13.0311	13.6187	13.6868	13.5321	13.5679	13.3038	0.0276357	0.867081	0.8808
	Q8C726	BTB/POZ domain-containing protein 9	Btbd9	15.8937	15.7799	15.6985	15.7776	15.6159	15.4284	15.6512	15.792	-0.165561	0.0708898	0.0841128
	Q8CIF4	Biotinidase	Btd	13.4579	13.4635	13.1893	13.1863	13.6027	13.5999	13.9036	13.1703	0.244897	0.11327	0.131937
	Q64152	Transcription factor BTF3	Btf3	19.2927	19.2642	19.2255	19.2761	19.6642	19.6421	19.6032	19.511	0.340472	3.38338e-35	1.35217e-34
	Q9CQH7	Transcription factor BTF3 homolog 4	Btf3l4	17.4335	17.2796	17.349	17.3665	17.3315	17.377	17.304	17.2767	-0.0348855	0.352776	0.385244
	P35991	Tyrosine-protein kinase BTK	Btk	14.6574	14.7106	14.662	14.6482	15.5002	15.6645	15.6461	15.7742	0.976693	2.19159e-78	2.34156e-77
	Q9WVA3	Mitotic checkpoint protein BUB3	Bub3	17.5902	18.3117	17.691	17.4991	18.3992	18.2081	18.2231	18.1281	0.466623	0.0156772	0.0197801
	Q9CY21	Probable 18S rRNA (guanine-N(7))-methyltransferase	Bud23	12.9641	12.9738	13.0093	13.1893	12.3027	12.4982	12.5981	12.5212	-0.554042	1.22082e-26	3.85435e-26
	Q6PGH1	Protein BUD31 homolog	Bud31	15.9056	16.2023	16.1594	16.0494	16.8215	16.8236	16.8401	16.6689	0.709341	5.8213e-17	1.38574e-16
	Q9ES83	Blood vessel epicardial substance	Bves	18.6863	18.6401	18.4732	18.611	17.7292	17.6754	17.5542	17.7183	-0.933385	4.30877e-53	2.73579e-52
	O54825	Bystin	Bysl	15.1162	15.3657	15.1727	14.9273	15.1712	15.3175	15.2301	15.2327	0.0924151	0.349485	0.381833
	Q9CQC6	Basic leucine zipper and W2 domain-containing protein 1	Bzw1	19.6797	19.57	19.5831	19.7825	20.4347	20.5242	20.5154	20.3048	0.790926	1.91625e-24	5.64763e-24
	Q91VK1	Basic leucine zipper and W2 domain-containing protein 2	Bzw2	20.4131	20.407	20.4602	20.5347	20.0025	20.0381	19.9269	19.9979	-0.462383	2.71467e-33	1.03495e-32
	P98086	Complement C1q subcomponent subunit A	C1qa	16.5798	16.5039	16.5628	16.5664	18.224	18.2157	18.048	18.1935	1.61709	6.83384e-256	6.70693e-254
	P14106	Complement C1q subcomponent subunit B	C1qb	16.1414	15.6627	15.9047	16.105	17.9398	17.8536	17.7991	17.9161	1.92369	4.27755e-53	2.721e-52
	O35658	Complement component 1 Q subcomponent-binding protein, mitochondrial	C1qbp	19.4374	19.6398	19.8161	19.5774	19.0691	19.2715	19.2081	19.1892	-0.433212	6.2023e-07	1.02526e-06
	Q02105	Complement C1q subcomponent subunit C	C1qc	15.4395	15.5593	15.5075	15.4395	16.7662	16.8195	16.5855	16.9237	1.28726	6.80536e-54	4.40649e-53
	Q9D8U4	Complement C1q tumor necrosis factor-related protein 2	C1qtnf2	10.302	5.0007	5.08255	5.01758	5.22818	7.7164	5.1836	5.14873	-0.531472	0.683791	0.709721
	Q9ES30	Complement C1q tumor necrosis factor-related protein 3	C1qtnf3	14.7249	14.4973	14.6861	14.6852	15.3321	15.5109	15.6327	15.7767	0.914752	1.37138e-24	4.04871e-24
	Q4ZJN1	Complement C1q and tumor necrosis factor-related protein 9	C1qtnf9	15.2589	15.2694	15.3991	15.3957	13.5228	13.6106	13.5117	13.823	-1.71375	3.06593e-183	1.5045e-181
	Q8CG16	Complement C1r-A subcomponent	C1ra	15.8602	15.8268	15.7978	15.917	16.0269	16.405	16.1138	16.2087	0.338143	0.000204273	0.000295879
	Q8CG14	Complement C1s-A subcomponent	C1s1	16.4152	16.3058	16.1093	16.2411	17.0624	17.0949	17.0291	17.081	0.799011	2.88833e-38	1.24251e-37
	P21180	Complement C2	C2	15.5554	15.5488	15.4121	15.4114	15.7104	15.8619	15.9245	15.629	0.299524	0.00012356	0.000181879
	E9Q3C1	C2 domain-containing protein 2	C2cd2	17.5193	17.3861	17.3373	17.268	16.3106	16.0693	15.8395	16.1044	-1.29673	3.44672e-49	1.99654e-48
	Q80X80	Phospholipid transfer protein C2CD2L	C2cd2l	15.9558	15.9543	15.9481	15.8793	15.5824	15.2694	15.3055	15.3035	-0.569169	5.77983e-19	1.4663e-18
	Q7TPS5	C2 domain-containing protein 5	C2cd5	14.3889	14.3865	14.5599	14.3443	14.6001	14.3831	14.4514	14.5619	0.0792352	0.294964	0.32647
	P01027	Complement C3	C3	21.5677	21.5559	21.224	21.2336	22.178	22.5093	22.269	21.7259	0.77524	1.55989e-07	2.63932e-07
	O09047	C3a anaphylatoxin chemotactic receptor	C3ar1	14.3567	14.3127	14.1366	14.4973	15.6064	15.6994	15.8224	15.8029	1.40697	1.37185e-60	1.04255e-59
	P01029	Complement C4-B	C4b	19.7825	19.6658	19.3567	19.3799	20.3423	20.2907	20.0143	19.826	0.572126	4.62643e-25	1.38854e-24
	P08607	C4b-binding protein	C4bpa	14.9028	15.0014	14.9262	14.9148	15.4303	15.7264	15.5117	15.4132	0.584117	5.74804e-13	1.19955e-12
	P06684	Complement C5	C5	19.2452	19.2557	19.0726	19.0511	19.8651	19.9376	19.8651	19.5087	0.638002	2.99287e-17	7.18164e-17
	P30993	C5a anaphylatoxin chemotactic receptor 1	C5ar1	14.9527	14.9093	14.8378	14.9315	15.8395	15.7621	15.5476	15.5554	0.76832	5.34442e-37	2.22522e-36
	Q8K182	Complement component C8 alpha chain	C8a	18.5565	18.6151	18.5275	18.5466	19.1165	19.2195	19.405	19.054	0.637289	1.61984e-13	3.46244e-13
	Q8BH35	Complement component C8 beta chain	C8b	17.7851	17.8629	17.8201	17.8201	18.1142	18.177	18.3052	17.9994	0.326937	4.90214e-06	7.76342e-06
	Q8VCG4	Complement component C8 gamma chain	C8g	15.378	15.4139	15.6051	15.4433	15.6832	15.7666	15.838	15.656	0.275894	5.8793e-05	8.81509e-05
	P06683	Complement component C9	C9	19.1119	18.8577	18.7398	18.7349	19.5403	19.4738	19.3247	19.1555	0.512507	8.5638e-33	3.22728e-32
	P13634	Carbonic anhydrase 1	Ca1	16.402	15.9558	16.7557	16.1355	15.1038	15.282	15.5891	15.4316	-0.960623	5.99005e-06	9.45146e-06
	Q9D6N1	Carbonic anhydrase 13	Ca13	14.2151	14.1594	13.9941	14.2464	14.8961	15.2284	15.3584	14.7214	0.897332	1.44046e-07	2.44043e-07
	Q9WVT6	Carbonic anhydrase 14	Ca14	11.726	12.9222	11.9183	11.9183	11.2224	11.0747	11.0409	10.3662	-1.19516	0.000289434	0.000415378
	P00920	Carbonic anhydrase 2	Ca2	19.8221	19.5087	20.0772	19.4102	18.7256	18.7978	19.0076	18.9172	-0.842503	2.88708e-06	4.632e-06
	P16015	Carbonic anhydrase 3	Ca3	23.2392	23.2705	23.1101	23.198	22.2867	22.269	22.3308	22.0605	-0.967667	5.44626e-56	3.69721e-55
	Q64444	Carbonic anhydrase 4	Ca4	16.828	16.7644	16.8062	16.6057	15.4784	15.2876	15.3449	15.5276	-1.34146	1.64293e-63	1.32631e-62
	P28651	Carbonic anhydrase-related protein	Ca8	14.0915	13.632	13.6701	14.2669	13.0057	12.8165	12.4817	12.9606	-1.09904	3.31234e-07	5.53131e-07
	Q06138	Calcium-binding protein 39	Cab39	20.5981	20.5207	20.5257	20.407	20.1942	19.9999	20.0177	19.951	-0.472166	5.78878e-44	2.93498e-43
	Q9DB16	Calcium-binding protein 39-like	Cab39l	17.0822	16.9984	17.0733	17.0041	16.3735	16.1642	16.1168	16.3058	-0.799399	6.61116e-33	2.49828e-32
	Q8BG21	Calcium channel flower homolog	Cacfd1	13.8645	14.1126	13.9748	13.6027	14.416	14.2129	14.2973	14.1548	0.381605	0.000324657	0.000464763
	Q02789	Voltage-dependent L-type calcium channel subunit alpha-1S	Cacna1s	21.5787	21.5002	21.3891	21.462	20.0621	19.8632	19.7202	20.1634	-1.53028	1.19579e-39	5.3172e-39
	O08532	Voltage-dependent calcium channel subunit alpha-2/delta-1	Cacna2d1	22.0131	21.9912	21.8142	21.9583	20.5596	20.373	20.3227	20.7489	-1.44316	4.37459e-35	1.74122e-34
	Q8R3Z5	Voltage-dependent L-type calcium channel subunit beta-1	Cacnb1	20.8856	20.9167	20.7558	20.8279	19.511	19.3366	19.296	19.6277	-1.4037	2.27134e-51	1.38334e-50
	O70578	Voltage-dependent calcium channel gamma-1 subunit	Cacng1	19.1423	18.9617	19.0031	19.2482	18.747	18.6461	18.5342	18.5935	-0.45863	1.20257e-07	2.04244e-07
	Q8VHW3	Voltage-dependent calcium channel gamma-6 subunit	Cacng6	18.4821	17.9671	18.0307	18.2927	16.6689	16.7634	16.7731	16.7834	-1.44597	2.86189e-27	9.21761e-27
	Q8R0X2	CDK2-associated and cullin domain-containing protein 1	Cacul1	12.6724	12.0061	11.7818	12.9794	12.2765	12.1644	12.3053	12.3124	-0.0952679	0.755066	0.775776
	Q9CXW3	Calcyclin-binding protein	Cacybp	18.5224	18.3106	18.3696	18.2886	19.3539	19.1703	19.1324	18.9417	0.776758	3.15259e-50	1.88006e-49
	B2RQC6	CAD protein	Cad	18.9846	18.9369	18.9241	18.9846	19.5982	19.7569	19.7314	19.7279	0.746068	2.02177e-81	2.32656e-80
	Q99N28	Cell adhesion molecule 3	Cadm3	13.7947	13.963	13.289	13.7346	13.6236	13.8566	14.39	14.3385	0.35688	0.1394	0.160765
	Q8CGU1	Calcium-binding and coiled-coil domain-containing protein 1	Calcoco1	17.023	17.0856	16.9553	16.977	17.4112	17.2746	17.2592	17.083	0.246788	5.04051e-07	8.35424e-07
	Q9R1W5	Calcitonin gene-related peptide type 1 receptor	Calcrl	13.5635	13.5561	13.6554	13.4896	13.088	13.1335	12.9543	12.8912	-0.549413	4.93435e-22	1.36689e-21
	Q8VEC4	Calcium homeostasis modulator protein 2	Calhm2	11.3496	11.5092	11.6895	11.4798	11.9598	12.1792	12.7512	12.8539	0.929006	8.21431e-09	1.46311e-08
	Q8C9E8	Calcium homeostasis modulator protein 6	Calhm6	15.3886	15.4681	15.3407	15.5645	16.2643	16.3865	16.6046	16.8972	1.09768	1.39621e-27	4.5352e-27
	P0DP27	Calmodulin-2	Calm2	22.3515	22.1301	21.8859	22.189	21.9239	21.9106	21.9583	21.8359	-0.231956	0.0187003	0.0233882
	P14211	Calreticulin	Calr	21.4425	21.3287	21.3287	21.5002	22.3308	22.3833	22.458	22.3515	0.980854	2.73784e-74	2.71806e-73
	O35887	Calumenin	Calu	20.4668	20.4291	20.402	20.5728	20.5445	20.6909	20.7286	20.6006	0.173465	0.00209395	0.00284073
	Q91YS8	Calcium/calmodulin-dependent protein kinase type 1	Camk1	17.5273	17.5702	17.5254	17.6009	17.6293	17.7338	17.7022	17.6696	0.127757	8.48333e-06	1.32878e-05
	Q8BW96	Calcium/calmodulin-dependent protein kinase type 1D	Camk1d	13.6743	13.6993	13.8818	14.0028	14.6589	14.9835	14.9753	14.7635	1.03073	7.2529e-26	2.23944e-25
	P11798	Calcium/calmodulin-dependent protein kinase type II subunit alpha	Camk2a	18.7226	18.6181	18.5531	18.6141	17.3035	17.1425	17.0785	17.3978	-1.3964	3.93614e-56	2.68267e-55
	P28652	Calcium/calmodulin-dependent protein kinase type II subunit beta	Camk2b	19.6225	19.4865	19.6746	19.4962	19.3456	19.3683	19.2333	19.3092	-0.25583	5.8437e-06	9.22477e-06
	Q6PHZ2	Calcium/calmodulin-dependent protein kinase type II subunit delta	Camk2d	19.2046	19.1571	19.274	19.1119	19.1748	19.0391	18.9718	19.0479	-0.128505	0.0128258	0.0162991
	Q923T9	Calcium/calmodulin-dependent protein kinase type II subunit gamma	Camk2g	21.2299	21.1991	21.1836	21.1893	20.6088	20.4635	20.3977	20.6119	-0.679986	1.02743e-30	3.66293e-30
	Q8C078	Calcium/calmodulin-dependent protein kinase kinase 2	Camkk2	12.8803	13.5887	13.4092	13.434	13.8991	14.0563	14.0805	13.8935	0.654304	5.07451e-05	7.62842e-05
	P49070	Guided entry of tail-anchored proteins factor CAMLG	Camlg	15.6474	15.5694	15.6003	15.872	15.7206	15.8484	15.792	15.7626	0.10862	0.124346	0.144057
	P51437	Cathelicidin antimicrobial peptide	Camp	14.2483	13.8925	14.2083	13.7838	14.2251	14.0996	14.7825	13.7912	0.19137	0.435265	0.468107
	A2AHC3	Calmodulin-regulated spectrin-associated protein 1	Camsap1	17.3415	17.2378	17.0477	17.1306	17.1361	16.9304	16.855	16.7426	-0.273361	1.6323e-08	2.86654e-08
	Q6ZQ38	Cullin-associated NEDD8-dissociated protein 1	Cand1	20.288	20.2501	20.2963	20.2963	20.7015	20.9202	20.8577	20.8338	0.545609	2.68322e-30	9.42902e-30
	Q6ZQ73	Cullin-associated NEDD8-dissociated protein 2	Cand2	20.8893	20.7558	20.7286	20.7451	20.5728	20.4256	20.3303	20.3626	-0.356878	3.91144e-19	9.98201e-19
	P35564	Calnexin	Canx	20.8727	20.8218	20.7921	20.9575	21.8056	21.8976	21.8675	21.69	0.954185	6.66247e-51	4.03626e-50
	P40124	Adenylyl cyclase-associated protein 1	Cap1	19.8078	19.8949	19.7815	19.9833	20.9235	21.0758	21.2145	21.1194	1.2164	1.47687e-89	1.99727e-88
	Q9CYT6	Adenylyl cyclase-associated protein 2	Cap2	20.5892	20.5358	20.4854	20.5413	20.6352	20.5948	20.6149	20.5445	0.059398	0.00771277	0.0100202
	P24452	Macrophage-capping protein	Capg	17.9115	18.0028	17.9108	17.9577	18.9483	19.0598	19.0691	18.9695	1.06601	1.04557e-148	3.62782e-147
	O35350	Calpain-1 catalytic subunit	Capn1	21.4858	21.3927	21.3637	21.3743	20.7975	20.7286	20.733	20.8893	-0.617031	1.26395e-33	4.84562e-33
	O08529	Calpain-2 catalytic subunit	Capn2	20.3198	20.3552	20.3033	20.3572	20.5358	20.4116	20.4034	20.3752	0.0976442	0.00627241	0.00822043
	Q64691	Calpain-3	Capn3	21.7097	21.5733	21.5002	21.6247	21.0856	20.9588	20.7975	21.0394	-0.631659	8.11766e-16	1.86578e-15
	O35646	Calpain-6	Capn6	16.7808	16.8564	16.6979	16.8606	17.1229	17.3479	17.3399	17.3315	0.486618	2.67818e-14	5.88583e-14
	Q9R1S8	Calpain-7	Capn7	16.6693	16.5411	16.5557	16.5532	16.4754	16.2909	16.2326	16.267	-0.263377	5.19143e-09	9.33397e-09
	Q91VA3	Calpain-8	Capn8	13.6264	14.6137	14.1314	14.0548	13.8128	13.7901	13.6993	14.0066	-0.279342	0.211257	0.238549
	O88456	Calpain small subunit 1	Capns1	19.3914	19.2195	19.3419	19.2751	19.0254	18.9652	18.9212	18.8813	-0.358682	4.23899e-19	1.08019e-18
	Q60865	Caprin-1	Caprin1	19.7054	19.5972	19.5998	19.7569	19.9329	20.0193	20.1573	20.1271	0.394345	2.02831e-12	4.17325e-12
	P47753	F-actin-capping protein subunit alpha-1	Capza1	18.0189	18.113	18.0685	18.0375	18.2441	18.2231	18.3056	18.2231	0.189501	9.76995e-10	1.81208e-09
	P47754	F-actin-capping protein subunit alpha-2	Capza2	21.1836	21.101	21.0175	21.0326	20.1435	19.8977	19.9763	20.1287	-1.04714	3.1948e-46	1.72414e-45
	P47757	F-actin-capping protein subunit beta	Capzb	21.6327	21.5885	21.492	21.6301	20.8338	20.76	20.8038	20.9835	-0.740526	1.01241e-33	3.89431e-33
	Q8CIS0	Caspase recruitment domain-containing protein 11	Card11	15.6221	16.6718	17.3441	15.6814	14.7594	15.0242	18.9874	19.2452	0.674208	0.531954	0.563275
	Q9D1I2	Caspase recruitment domain-containing protein 19	Card19	18.1069	18.0171	18.1159	18.0879	17.6938	17.63	17.6607	17.8139	-0.382363	4.89909e-17	1.16702e-16
	A2AIV8	Caspase recruitment domain-containing protein 9	Card9	11.7461	12.2812	11.7856	12.3739	14.3967	14.073	14.3648	14.3256	2.24332	8.0941e-35	3.20499e-34
	Q9CR86	Calcium-regulated heat stable protein 1	Carhsp1	16.9246	16.87	16.9844	16.8887	17.8028	17.964	17.9506	17.7059	0.938888	3.29262e-39	1.44724e-38
	Q9WVG6	Histone-arginine methyltransferase CARM1	Carm1	18.708	18.613	18.5658	18.6053	17.949	17.9472	17.8433	17.9772	-0.693856	1.00683e-60	7.68547e-60
	Q6EDY6	F-actin-uncapping protein LRRC16A	Carmil1	10.2373	5.0007	10.2731	11.2997	10.9359	11.3211	11.2523	11.3847	2.0208	0.173252	0.197813
	Q80UY1	Carnosine N-methyltransferase	Carnmt1	19.8052	19.7314	19.6927	19.7681	18.2753	18.0345	18.0336	18.2927	-1.59034	2.90235e-81	3.3232e-80
	Q6ZPS2	Carnosine synthase 1	Carns1	16.9458	16.885	17.2253	17.2583	15.9002	15.8873	15.9567	16.1953	-1.09377	2.15561e-58	1.55721e-57
	Q9ER72	Cysteine--tRNA ligase, cytoplasmic	Cars1	19.8008	19.7523	19.7909	19.7909	19.7506	19.6298	19.5327	19.4994	-0.180599	0.000111316	0.000164178
	Q8BYM8	Probable cysteine--tRNA ligase, mitochondrial	Cars2	18.0286	18.1069	18.137	17.9287	17.1366	17.0278	16.7967	17.0424	-1.04941	1.39366e-34	5.48364e-34
	Q8K3W3	Protein CASC3	Casc3	16.2513	16.2336	16.178	16.2118	16.5124	16.5401	16.4656	16.4033	0.261671	3.50938e-29	1.1965e-28
	Q7TN73	N-acetylneuraminate 9-O-acetyltransferase	Casd1	13.02	13.1703	13.0702	13.1963	13.9584	13.7508	13.5446	13.7247	0.630473	3.61697e-10	6.84345e-10
	O70589	Peripheral plasma membrane protein CASK	Cask	16.5777	16.5519	16.6732	16.5183	16.6325	16.6596	16.6732	16.7034	0.0868819	0.0257311	0.0318165
	Q8VHK1	Caskin-2	Caskin2	14.1297	14.084	14.1098	14.5085	13.8696	13.8194	13.6469	13.8503	-0.41145	0.000322039	0.00046111
	P29452	Caspase-1	Casp1	15.5276	15.7863	15.872	15.8741	16.9996	16.9342	17.1324	17.0772	1.27086	5.34403e-85	6.67518e-84
	O08736	Caspase-12	Casp12	14.7336	15.1375	14.7635	14.7687	14.5973	14.6945	14.9007	14.9112	-0.0749271	0.557745	0.587956
	P70677	Caspase-3	Casp3	17.7308	17.727	17.7657	17.833	19.2255	19.2274	19.2182	18.9593	1.3935	1.12302e-79	1.25449e-78
	O08738	Caspase-6	Casp6	17.8774	17.7977	17.9061	17.7254	17.51	17.5619	17.6023	17.6043	-0.25701	4.27512e-07	7.10109e-07
	P97864	Caspase-7	Casp7	15.9233	15.9225	16.004	15.9736	16.8821	16.8914	17.0875	16.8484	0.971501	6.38671e-57	4.46809e-56
	O89110	Caspase-8	Casp8	17.3249	17.4724	17.3919	17.4897	18.6514	18.8759	18.9105	18.7724	1.38283	1.35334e-101	2.18763e-100
	O09165	Calsequestrin-1	Casq1	24.6723	24.598	24.4256	24.5699	23.6501	23.5333	23.4033	23.9703	-0.927199	1.00289e-10	1.9408e-10
	O09161	Calsequestrin-2	Casq2	21.2834	21.296	21.3927	21.2891	21.7708	21.7849	21.763	21.5885	0.411491	1.48292e-14	3.28635e-14
	P51125	Calpastatin	Cast	20.7938	20.8322	20.8322	20.7355	21.3287	20.9802	21.0274	20.7781	0.230201	0.011141	0.014261
	Q8CAB8	Cytosolic arginine sensor for mTORC1 subunit 2	Castor2	15.3098	15.0269	15.2459	15.0829	15.0785	15.1363	14.9473	14.9273	-0.144009	0.0492583	0.0592549
	Q9CWL2	Zinc finger protein castor homolog 1	Casz1	16.1904	16.0436	16.1829	16.1306	15.9659	15.9308	15.8049	15.9787	-0.216768	0.000134312	0.000197036
	P24270	Catalase	Cat	20.1683	20.1823	20.4538	20.1543	21.0535	20.9325	20.863	20.4964	0.596655	7.32237e-06	1.15035e-05
	P49817	Caveolin-1	Cav1	20.4964	20.5033	20.5839	20.5033	19.877	19.7806	19.7992	19.8008	-0.707364	5.13864e-107	9.14571e-106
	Q9WVC3	Caveolin-2	Cav2	16.2477	16.1853	16.2361	16.0623	15.123	15.2459	15.2034	15.3386	-0.955118	1.64713e-45	8.73134e-45
	P51637	Caveolin-3	Cav3	17.7583	17.4155	17.6415	17.5016	17.0144	16.9412	16.7146	16.7991	-0.711873	1.09365e-16	2.58192e-16
	O54724	Caveolae-associated protein 1	Cavin1	21.2988	21.3249	21.4312	21.4032	20.7817	20.7921	20.7139	20.8921	-0.569586	4.01755e-44	2.04904e-43
	Q63918	Caveolae-associated protein 2	Cavin2	20.6119	20.6088	20.603	20.6157	19.7743	19.6702	19.649	19.8339	-0.878017	3.95049e-77	4.14349e-76
	Q91VJ2	Caveolae-associated protein 3	Cavin3	18.0364	18.2207	18.234	18.2573	17.6153	17.6824	17.7183	17.6766	-0.513938	6.07894e-37	2.52645e-36
	A2AMM0	Caveolae-associated protein 4	Cavin4	20.843	20.7436	20.8391	20.805	20.3155	20.2928	20.1068	20.3118	-0.55092	2.15555e-20	5.71322e-20
	Q08024	Core-binding factor subunit beta	Cbfb	17.5137	17.5341	17.5225	17.4692	17.9071	17.8856	17.9967	17.7602	0.377498	6.15557e-14	1.33319e-13
	P22682	E3 ubiquitin-protein ligase CBL	Cbl	15.0014	15.0329	15.0971	15.216	15.6115	15.656	15.7151	15.7264	0.590425	1.2391e-162	5.25472e-161
	Q3TTA7	E3 ubiquitin-protein ligase CBL-B	Cblb	13.3637	12.9619	12.9395	13.3637	14.2402	13.9272	14.0548	13.9536	0.886774	1.74046e-09	3.19277e-09
	Q9JIY2	E3 ubiquitin-protein ligase Hakai	Cbll1	12.5423	12.5784	12.4441	12.2402	12.0921	11.9183	12.4413	12.7463	-0.151733	0.461678	0.494424
	P48758	Carbonyl reductase [NADPH] 1	Cbr1	19.9682	19.9916	19.9195	20.0489	19.2462	19.2051	19.211	19.2163	-0.762393	2.02854e-135	5.73502e-134
	P08074	Carbonyl reductase [NADPH] 2	Cbr2	18.3396	18.0239	18.0239	18.3715	18.4597	18.2869	18.1615	18.2269	0.0940168	0.437136	0.469898
	Q8K354	Carbonyl reductase [NADPH] 3	Cbr3	16.6676	16.79	16.6823	16.7852	16.7315	16.8161	16.7675	16.7731	0.0407978	0.272714	0.303457
	Q91VT4	3-oxoacyl-[acyl-carrier-protein] reductase	Cbr4	18.72	18.7265	18.8379	18.6274	17.6899	17.5489	17.5902	17.7678	-1.07878	2.50444e-51	1.52261e-50
	P83917	Chromobox protein homolog 1	Cbx1	16.9237	16.8679	16.8808	16.8236	17.1637	17.2826	17.2402	17.2646	0.363767	1.92577e-23	5.53094e-23
	P23198	Chromobox protein homolog 3	Cbx3	18.8419	18.9386	18.9985	19.1499	19.8818	20.0739	20.1597	20.0893	1.06897	2.17115e-121	4.76543e-120
	Q61686	Chromobox protein homolog 5	Cbx5	17.6584	17.6365	17.7308	17.7487	18.4697	18.6214	18.6401	18.5428	0.87492	1.2603e-93	1.8228e-92
	Q8K1A6	Coiled-coil and C2 domain-containing protein 1A	Cc2d1a	15.2237	15.3688	15.4303	15.2125	14.8493	14.8015	14.8503	14.9774	-0.439204	1.26161e-10	2.42848e-10
	Q8BRN9	Coiled-coil and C2 domain-containing protein 1B	Cc2d1b	18.685	18.5907	18.5351	18.613	18.486	18.5321	18.4619	18.5873	-0.089129	0.0500278	0.0601594
	Q8CH18	Cell division cycle and apoptosis regulator protein 1	Ccar1	17.9659	18.0116	17.9387	17.9897	18.4249	18.5609	18.4876	18.4632	0.507653	7.17303e-46	3.83492e-45
	Q8VDP4	Cell cycle and apoptosis regulator protein 2	Ccar2	18.2097	18.1738	18.0982	18.1758	18.2795	18.4746	18.4376	18.4619	0.24902	3.09099e-06	4.95568e-06
	Q3TMW1	Coiled-coil domain-containing protein 102A	Ccdc102a	15.1013	15.1178	15.1436	15.1751	15.2177	15.2389	15.3121	15.3367	0.141859	4.03404e-33	1.53539e-32
	Q8VE99	Coiled-coil domain-containing protein 115	Ccdc115	17.1983	17.1213	17.127	17.0585	17.2668	17.174	17.0533	17.1191	0.0269766	0.402827	0.436021
	Q8R344	Coiled-coil domain-containing protein 12	Ccdc12	15.917	15.9906	15.8727	16.0117	16.8312	16.7492	16.7891	16.5573	0.783703	2.74803e-30	9.65182e-30
	Q9D8X2	Coiled-coil domain-containing protein 124	Ccdc124	18.0215	17.9925	17.9378	17.9832	17.9144	18.1314	17.9779	17.9137	0.000581495	0.991863	0.993131
	Q3TC33	Coiled-coil domain-containing protein 127	Ccdc127	15.6265	15.838	15.9543	15.7006	14.7635	14.5015	14.8827	15.1178	-0.963483	8.42669e-13	1.75057e-12
	Q8C7V8	Coiled-coil domain-containing protein 134	Ccdc134	18.3523	18.3002	18.0439	18.3487	18.4821	18.603	18.388	18.4233	0.212825	0.0177061	0.0221972
	Q8R0K4	Coiled-coil domain-containing protein 137	Ccdc137	11.9703	12.9969	12.889	12.6196	13.1035	13.218	12.9459	13.2218	0.503315	0.0390102	0.0474447
	Q9D162	Coiled-coil domain-containing protein 167	Ccdc167	16.3477	16.4171	16.2811	16.1989	15.4839	15.377	15.2389	15.5824	-0.890655	1.0767e-21	2.9505e-21
	Q8C9S4	Coiled-coil domain-containing protein 186	Ccdc186	13.5305	13.4698	13.1253	13.1924	12.9794	13.1893	13.1661	13.2205	-0.190689	0.113421	0.132068
	Q9JIG7	Coiled-coil domain-containing protein 22	Ccdc22	17.2056	17.3285	17.0981	17.3274	17.4667	17.4278	17.4414	17.5225	0.224734	0.000351848	0.000502536
	Q78PG9	Coiled-coil domain-containing protein 25	Ccdc25	18.7931	18.7708	18.6927	18.8027	18.8027	18.8038	18.7931	18.6461	-0.00339163	0.936718	0.944833
	Q8BVF4	Coiled-coil domain-containing protein 30	Ccdc30	16.2457	16.3106	16.6605	16.2766	15.1828	14.7687	14.2457	14.6744	-1.65545	8.06634e-14	1.7399e-13
	Q9CR29	Coiled-coil domain-containing protein 43	Ccdc43	19.0732	18.9882	18.6429	18.9017	18.4446	18.2602	18.2171	18.1541	-0.632517	8.97739e-14	1.93216e-13
	Q9D024	PAT complex subunit CCDC47	Ccdc47	19.1904	19.1916	19.0511	19.1236	18.8396	18.8607	18.7089	18.799	-0.337124	7.21266e-16	1.66167e-15
	Q810U5	Coiled-coil domain-containing protein 50	Ccdc50	16.4321	16.3449	16.4739	16.418	16.5855	16.5299	16.5235	16.5401	0.12752	0.000114984	0.000169515
	Q3URS9	Mitochondrial potassium channel	Ccdc51	17.3962	17.4382	17.5036	17.349	16.7506	16.7731	16.6938	16.8296	-0.660004	1.55951e-44	8.0616e-44
	D3YZP9	Coiled-coil domain-containing protein 6	Ccdc6	18.3106	18.3189	18.0827	18.1016	17.9061	17.9161	17.8674	17.8743	-0.312479	9.52797e-10	1.76959e-09
	D3YZV8	Coiled-coil domain-containing protein 8 homolog	Ccdc8	15.1948	15.3877	15.3641	15.2082	15.7726	15.9558	15.7678	15.7036	0.511274	1.01567e-10	1.96443e-10
	Q8R2G6	Coiled-coil domain-containing protein 80	Ccdc80	11.8248	12.0656	12.0304	11.4995	12.1076	12.0544	12.2306	11.9974	0.242403	0.0850217	0.100223
	Q9JJ89	Coiled-coil domain-containing protein 86	Ccdc86	15.0529	14.9583	15.0581	15.0465	15.3358	15.4991	15.311	15.384	0.3535	1.66795e-11	3.31179e-11
	Q5SNZ0	Girdin	Ccdc88a	14.622	14.0508	13.9513	14.015	14.5416	14.3983	14.4577	14.3773	0.283926	0.0283356	0.0349364
	Q4QRL3	Coiled-coil domain-containing protein 88B	Ccdc88b	15.0229	14.7715	15.1563	15.1843	15.4912	15.4132	15.4546	15.4045	0.407136	5.00912e-05	7.53507e-05
	Q8VC31	Coiled-coil domain-containing protein 9	Ccdc9	17.9811	18.0317	17.8139	17.915	17.9925	17.9398	17.8829	17.8388	-0.021906	0.607315	0.635917
	Q8C3X2	Coiled-coil domain-containing protein 90B, mitochondrial	Ccdc90b	18.0656	18.0666	18.2813	18.033	18.0937	18.0891	18.0597	18.015	-0.0472448	0.468523	0.501051
	Q9D8L5	Coiled-coil domain-containing protein 91	Ccdc91	17.439	17.4845	17.2364	17.2457	16.7594	16.7952	16.6723	16.8428	-0.583993	1.08447e-15	2.47931e-15
	Q7TQK5	Coiled-coil domain-containing protein 93	Ccdc93	17.8621	17.8609	17.9225	17.9161	18.0852	18.0677	18.0486	18.0917	0.182891	2.45695e-24	7.2226e-24
	Q9DBT3	Coiled-coil domain-containing protein 97	Ccdc97	15.526	15.4456	15.4808	15.4699	15.6474	15.372	15.3421	15.5102	-0.0127006	0.862987	0.87703
	A3KGF9	Coiled-coil domain-containing protein 9B	Ccdc9b	14.469	14.4288	14.3648	14.6121	13.4677	13.1396	13.0422	13.4114	-1.20343	2.21092e-21	6.02738e-21
	P27784	C-C motif chemokine 6	Ccl6	11.5386	12.5535	12.6072	12.105	12.1006	11.1565	11.8553	11.1724	-0.629893	0.0953632	0.111723
	Q8K2Y9	Cerebral cavernous malformations protein 2 homolog	Ccm2	15.2389	15.3886	15.1631	15.2623	15.4274	15.334	15.4681	15.3811	0.139416	0.0197364	0.0246212
	P18406	CCN family member 1	Ccn1	15.9102	15.6192	16.0634	15.8358	17.6415	17.2211	17.3847	16.4739	1.32314	9.41677e-08	1.6041e-07
	Q61458	Cyclin-H	Ccnh	14.5043	14.2719	14.5154	14.3039	14.5189	14.4316	14.5043	14.4338	0.0732888	0.294476	0.326036
	O88874	Cyclin-K	Ccnk	13.4365	13.1189	13.8128	13.4114	13.8906	14.1126	13.9748	14.0508	0.562275	0.000349987	0.000499981
	Q9QWV9	Cyclin-T1	Ccnt1	14.4129	14.602	14.5043	14.2802	13.0766	13.289	13.3164	13.5999	-1.12936	1.30258e-18	3.27073e-18
	Q8BGU5	Cyclin-Y	Ccny	14.8079	14.6669	14.5585	14.7131	14.3997	14.5237	14.063	14.2836	-0.369123	0.000467539	0.000664046
	Q640L3	Cell cycle progression protein 1	Ccpg1	17.9347	17.9515	17.9647	17.8674	17.2378	16.9672	16.9495	17.1766	-0.846748	1.58378e-25	4.84657e-25
	P51675	C-C chemokine receptor type 1	Ccr1	12.9029	13.3357	12.8424	13.4555	14.4502	14.1765	14.3015	13.9009	1.07314	3.31872e-07	5.54061e-07
	Q9WU84	Copper chaperone for superoxide dismutase	Ccs	16.8099	16.7347	16.8573	16.7952	16.4195	16.4102	16.6241	16.5786	-0.291198	5.51498e-08	9.46487e-08
	P80314	T-complex protein 1 subunit beta	Cct2	20.5785	20.5549	20.4668	20.5508	21.2757	21.296	21.2401	21.1804	0.710297	2.42748e-134	6.72451e-133
	P80318	T-complex protein 1 subunit gamma	Cct3	20.9835	20.9479	20.8476	21.0019	21.6106	21.6301	21.5417	21.3637	0.591307	3.74818e-21	1.01378e-20
	P80315	T-complex protein 1 subunit delta	Cct4	21.1632	21.1118	20.9924	21.1597	22.0999	22.0712	22.0345	21.9513	0.93247	3.03497e-87	3.9564e-86
	P80316	T-complex protein 1 subunit epsilon	Cct5	20.5657	20.4937	20.4691	20.5242	21.1709	21.1545	21.101	20.97	0.585944	9.76019e-56	6.59316e-55
	P80317	T-complex protein 1 subunit zeta	Cct6a	20.2749	20.2166	20.2057	20.208	20.9772	20.8992	20.9075	20.7663	0.661263	1.8059e-107	3.26488e-106
	P80313	T-complex protein 1 subunit eta	Cct7	20.8157	20.7015	20.805	20.7663	21.5885	21.5787	21.5217	21.3743	0.743636	3.00288e-53	1.91905e-52
	P42932	T-complex protein 1 subunit theta	Cct8	20.9075	20.8577	20.7975	20.8893	21.69	21.6412	21.6412	21.4264	0.736712	7.41489e-44	3.74561e-43
	Q8C1Y8	Vacuolar fusion protein CCZ1 homolog	Ccz1	16.5222	16.5261	16.4779	16.4221	16.1601	15.9723	16.0008	16.0316	-0.445851	3.01776e-30	1.05775e-29
	Q8R422	CD109 antigen	Cd109	15.4946	15.7256	15.7061	15.6491	15.7591	15.6935	15.6814	15.7116	0.0675491	0.248472	0.277969
	P10810	Monocyte differentiation antigen CD14	Cd14	15.7734	15.9454	15.7451	16.191	17.146	17.3627	17.3214	17.0108	1.29651	2.16019e-20	5.72328e-20
	O35566	CD151 antigen	Cd151	17.6348	17.6201	17.695	17.5972	17.5489	17.4196	17.3898	17.4216	-0.191854	8.76531e-07	1.43786e-06
	Q2VLH6	Scavenger receptor cysteine-rich type 1 protein M130	Cd163	16.9916	16.921	16.8166	16.996	16.537	16.4797	16.1447	16.3389	-0.556215	2.27485e-09	4.14762e-09
	Q62192	CD180 antigen	Cd180	16.6021	16.6968	16.7589	16.7044	17.1391	17.2767	17.243	17.483	0.594876	5.25518e-29	1.78375e-28
	O54901	OX-2 membrane glycoprotein	Cd200	15.9217	16.1093	16.0741	16.0542	15.5677	15.2911	15.2658	15.4284	-0.651587	1.7542e-13	3.74615e-13
	Q91V98	Endosialin	Cd248	16.6499	16.6355	16.5971	16.757	17.1113	17.1135	17.345	17.1543	0.521122	3.19845e-16	7.45364e-16
	Q8VE98	CD276 antigen	Cd276	5.14873	5.0007	10.3841	5.01758	10.4694	10.8485	9.01615	11.1485	3.98289	0.00908837	0.0117055
	Q9JLQ0	CD2-associated protein	Cd2ap	17.5425	17.539	17.638	17.5619	17.9472	18.0381	18.0891	18.0852	0.469546	7.62169e-51	4.60925e-50
	Q9CWK3	CD2 antigen cytoplasmic tail-binding protein 2	Cd2bp2	14.8689	14.8185	14.6056	14.7697	15.0876	15.2317	15.282	15.2753	0.453462	1.23129e-08	2.17455e-08
	Q6SJQ5	CMRF35-like molecule 3	Cd300ld3	15.834	15.8727	15.7734	15.9673	16.3019	16.3714	16.4061	16.383	0.503745	2.10342e-33	8.037e-33
	Q1ERP8	CMRF35-like molecule 9	Cd300lg	16.1024	15.8949	16.0831	16.0553	14.8747	14.945	14.8561	15.0503	-1.10242	1.05196e-61	8.2312e-61
	Q9DCG2	CD302 antigen	Cd302	13.0449	12.9989	12.112	13.097	13.9093	13.7994	13.6797	13.3672	0.875713	0.000725287	0.00101502
	Q64314	Hematopoietic progenitor cell antigen CD34	Cd34	18.1849	18.182	18.3482	18.3031	18.0965	18.0527	18.1512	18.0925	-0.156321	0.00014472	0.000211898
	Q08857	Platelet glycoprotein 4	Cd36	20.5715	20.6157	20.7272	20.4809	19.7681	19.6199	19.5258	19.6768	-0.951196	2.14923e-37	9.0252e-37
	P56528	ADP-ribosyl cyclase/cyclic ADP-ribose hydrolase 1	Cd38	16.9387	16.9827	17.1915	16.9537	16.5093	16.3626	16.5289	16.5086	-0.539304	3.94193e-13	8.2665e-13
	P27512	Tumor necrosis factor receptor superfamily member 5	Cd40	14.243	14.6208	14.4502	14.4385	15.3556	15.166	15.5658	15.6221	0.98926	2.79574e-17	6.7227e-17
	P15379	CD44 antigen	Cd44	16.4744	16.6741	16.4744	16.7339	17.9161	17.79	17.9577	17.7762	1.27079	7.30205e-48	4.07515e-47
	Q61735	Leukocyte surface antigen CD47	Cd47	17.4991	17.4232	17.5885	17.5362	17.625	17.8388	17.8601	17.8048	0.27045	1.42949e-06	2.3244e-06
	P18181	CD48 antigen	Cd48	15.7488	15.8484	15.9537	16.0534	17.5368	17.6229	17.7811	17.6938	1.75757	0	0
	Q61475	Complement decay-accelerating factor, GPI-anchored	Cd55	18.1427	17.9212	17.8663	18.0179	17.6372	17.8082	17.5273	17.6319	-0.335838	7.13045e-05	0.000106376
	Q9QWK4	CD5 antigen-like	Cd5l	14.3127	14.5085	14.8232	14.2868	14.3739	14.4907	15.0581	14.6533	0.161194	0.410978	0.444058
	P41731	CD63 antigen	Cd63	15.0514	15.2724	14.9332	15.1023	16.0911	16.1168	15.995	15.834	0.919419	6.43884e-25	1.92075e-24
	P31996	Macrosialin	Cd68	14.9826	15.1013	14.8997	15.1162	17.2119	17.3598	17.0864	17.2079	2.19154	2.25391e-153	8.23637e-152
	P21855	B-cell differentiation antigen CD72	Cd72	13.4607	14.0602	14.0764	13.5528	15.7086	15.8253	15.981	15.7176	2.02057	2.54014e-26	7.95387e-26
	P04441	H-2 class II histocompatibility antigen gamma chain	Cd74	16.8939	17.0608	16.9049	17.1063	18.0226	17.9779	18.1843	18.4249	1.16097	4.07566e-45	2.14066e-44
	P35762	CD81 antigen	Cd81	16.6439	16.5929	16.6439	16.7117	16.7022	16.9108	16.7167	16.575	0.0780646	0.322074	0.354591
	P40237	CD82 antigen	Cd82	16.3865	16.2468	16.1015	16.3592	17.0506	17.1723	16.8296	16.7331	0.672918	2.67567e-10	5.08489e-10
	Q18PI6	SLAM family member 5	Cd84	15.5239	15.4959	15.4114	15.4591	16.0196	15.9441	16.0176	15.9866	0.519395	8.43001e-71	7.89021e-70
	P40240	CD9 antigen	Cd9	16.7717	17.4969	16.6741	17.0602	16.6379	16.6666	16.7808	16.8161	-0.275379	0.178699	0.203795
	O89103	Complement component C1q receptor	Cd93	16.4137	16.2146	16.7167	16.3351	16.1117	16.1738	16.3616	16.2781	-0.188746	0.125203	0.145001
	Q8BIF0	CD99 antigen-like protein 2	Cd99l2	16.0494	15.8239	15.9013	15.8062	15.2717	15.3991	15.1727	15.1338	-0.650924	1.2284e-26	3.8765e-26
	Q8BMD5	Cytidine and dCMP deaminase domain-containing protein 1	Cdadc1	12.8659	12.9878	12.6915	13.1214	12.4051	11.914	12.1346	11.7461	-0.866682	6.3999e-07	1.05665e-06
	Q8CII2	Cell division cycle protein 123 homolog	Cdc123	16.2411	16.2212	16.1108	16.1844	16.2023	15.8577	15.8602	15.8352	-0.250531	0.000751007	0.00105037
	Q8R349	Cell division cycle protein 16 homolog	Cdc16	16.7108	16.575	16.7768	16.6163	17.1453	17.3207	17.1668	16.9996	0.48837	1.57893e-09	2.90033e-09
	Q8BGZ4	Cell division cycle protein 23 homolog	Cdc23	17.0424	17.1203	17.0608	17.0608	17.5235	17.6167	17.5591	17.4542	0.467308	1.7745e-32	6.59674e-32
	Q99JP4	Anaphase-promoting complex subunit CDC26	Cdc26	16.4841	16.0139	16.1257	16.1601	16.0062	15.9847	15.9643	15.8908	-0.23447	0.0146655	0.0185581
	A2A6Q5	Cell division cycle protein 27 homolog	Cdc27	14.8298	14.8343	14.7192	14.8389	15.7576	15.6076	15.6184	15.625	0.846611	1.07215e-82	1.28322e-81
	Q8CFI2	Ubiquitin-conjugating enzyme E2 R1	Cdc34	17.2969	17.1324	17.1082	17.2778	17.2157	17.2189	17.1052	16.9864	-0.0722644	0.283282	0.314758
	Q61081	Hsp90 co-chaperone Cdc37	Cdc37	19.5544	19.471	19.5184	19.5662	20.0424	20.1271	20.1114	20.0909	0.565447	2.11234e-84	2.61003e-83
	Q9CZP7	Hsp90 co-chaperone Cdc37-like 1	Cdc37l1	17.0251	16.8727	16.7604	16.8195	16.8596	16.7723	16.7301	16.6968	-0.104737	0.00485508	0.00641801
	Q9DC48	Pre-mRNA-processing factor 17	Cdc40	14.1038	14.2219	14.4198	14.5218	14.7919	14.8997	14.9866	14.8127	0.555922	1.00556e-11	2.01581e-11
	P60766	Cell division control protein 42 homolog	Cdc42	18.6605	18.6093	18.5765	18.6429	19.0928	19.0327	19.1466	19.0178	0.450197	4.07456e-34	1.58327e-33
	Q3UU96	Serine/threonine-protein kinase MRCK alpha	Cdc42bpa	13.6554	13.3492	13.8375	13.6252	13.3843	13.1752	13.4421	13.2319	-0.308464	0.01732	0.021737
	Q7TT50	Serine/threonine-protein kinase MRCK beta	Cdc42bpb	18.2744	18.1427	18.1835	18.2477	18.2824	18.4047	18.2904	18.3621	0.122793	0.00730172	0.00951134
	Q80UW5	Serine/threonine-protein kinase MRCK gamma	Cdc42bpg	15.3211	15.2469	15.3234	15.3892	13.963	13.6976	13.8889	13.9724	-1.43967	1.45362e-87	1.9058e-86
	Q91W92	Cdc42 effector protein 1	Cdc42ep1	10.8207	11.0225	10.9969	11.0083	10.6304	10.8031	10.9189	11.2153	-0.0701835	0.378914	0.411889
	Q8JZX9	Cdc42 effector protein 2	Cdc42ep2	12.9619	12.8615	12.8499	12.4886	11.9433	12.3228	12.6816	12.6196	-0.398674	0.0596368	0.0713026
	Q9JM96	Cdc42 effector protein 4	Cdc42ep4	16.3819	16.1775	16.092	15.9823	16.2074	16.1235	16.1108	16.1384	-0.0133942	0.820266	0.83733
	Q8BHL7	CDC42 small effector protein 1	Cdc42se1	13.9104	14.0705	13.8875	14.1021	14.7477	14.3648	14.8897	14.7578	0.697372	6.8141e-08	1.16566e-07
	Q6A068	Cell division cycle 5-like protein	Cdc5l	17.8139	17.8388	17.8314	17.8888	18.5194	18.6782	18.6438	18.6151	0.77091	3.91531e-114	7.72937e-113
	Q8JZM7	Parafibromin	Cdc73	15.7987	15.8088	15.776	15.9583	16.0139	15.9071	15.9424	15.9558	0.119363	0.0153762	0.019411
	P55288	Cadherin-11	Cdh11	12.689	12.6754	12.7512	12.2525	12.4962	12.5446	12.6562	12.4962	-0.0437086	0.714349	0.737693
	Q9WTR5	Cadherin-13	Cdh13	20.3495	20.3522	20.4322	20.3752	19.7442	19.6316	19.572	19.6797	-0.720393	7.6146e-58	5.42097e-57
	P33146	Cadherin-15	Cdh15	14.6414	14.5154	14.622	14.8343	14.8638	15.0397	14.8005	14.9368	0.25691	0.00273005	0.00367509
	P15116	Cadherin-2	Cdh2	14.0215	13.7062	14.0361	12.9314	13.38	13.0496	13.0271	13.228	-0.502601	0.0392805	0.0477624
	P55284	Cadherin-5	Cdh5	16.9481	17.2989	17.3619	16.7562	16.1689	16.0559	16.1526	16.1187	-0.967285	8.52436e-10	1.58878e-09
	Q9DB75	Cell death-inducing p53-target protein 1	Cdip1	16.4443	16.5491	16.4923	16.2244	15.56	15.4254	15.438	15.5361	-0.937648	4.54287e-34	1.76126e-33
	Q8VDP6	CDP-diacylglycerol--inositol 3-phosphatidyltransferase	Cdipt	16.364	16.259	16.3706	16.3293	16.0534	16.0025	15.9906	16.0062	-0.317536	1.23989e-24	3.66368e-24
	P11440	Cyclin-dependent kinase 1	Cdk1	14.1234	14.3481	14.2151	14.3505	15.501	16.0259	16.1072	15.7169	1.57845	3.50262e-25	1.05401e-24
	P24788	Cyclin-dependent kinase 11B	Cdk11b	15.2724	15.1308	15.2739	15.2187	15.5517	15.5035	15.6241	15.7014	0.371213	3.15501e-12	6.45217e-12
	Q14AX6	Cyclin-dependent kinase 12	Cdk12	5.14873	5.0007	5.08255	5.01758	4.95938	5.0591	5.16346	5.13835	0.0176821	0.769202	0.788601
	Q69ZA1	Cyclin-dependent kinase 13	Cdk13	14.0618	14.048	14.063	14.1548	14.8617	14.8389	14.9624	14.967	0.825612	1.79344e-209	1.16235e-207
	Q04735	Cyclin-dependent kinase 16	Cdk16	17.0568	16.9582	17.035	17.0438	16.459	16.4603	16.3487	16.473	-0.588202	5.59323e-49	3.21552e-48
	P97377	Cyclin-dependent kinase 2	Cdk2	15.5863	15.4798	15.4628	15.4748	15.4865	15.571	15.7048	15.4602	0.0546966	0.409862	0.442937
	P30285	Cyclin-dependent kinase 4	Cdk4	14.1021	14.2402	14.0028	14.1148	14.084	14.4973	14.2685	14.4854	0.218817	0.0547329	0.0655878
	P49615	Cyclin-dependent-like kinase 5	Cdk5	17.8743	17.6971	17.949	17.9108	17.4484	17.5609	17.5055	17.4347	-0.370427	3.96988e-08	6.86461e-08
	Q99LM2	CDK5 regulatory subunit-associated protein 3	Cdk5rap3	18.3093	18.2702	18.3189	18.2218	18.58	18.611	18.5156	18.4895	0.268973	1.15885e-24	3.43011e-24
	Q64261	Cyclin-dependent kinase 6	Cdk6	12.9395	17.0709	14.8426	13.8375	14.0371	14.7487	14.662	13.6518	-0.397704	0.694954	0.719785
	Q03147	Cyclin-dependent kinase 7	Cdk7	14.4628	14.4531	14.5796	14.2497	14.6164	14.8298	14.6375	14.6155	0.238465	0.00628279	0.00823246
	Q99J95	Cyclin-dependent kinase 9	Cdk9	13.9249	14.0877	14.1864	14.084	14.3577	14.3231	14.2115	14.1708	0.195033	0.0108209	0.0138693
	Q91WE6	Threonylcarbamoyladenosine tRNA methylthiotransferase	Cdkal1	12.6362	12.4787	12.8666	12.7656	13.9648	14.0371	13.9174	13.742	1.22856	9.67161e-27	3.06476e-26
	P46414	Cyclin-dependent kinase inhibitor 1B	Cdkn1b	17.1963	17.1748	17.1324	17.1487	16.6489	16.623	16.6337	16.7128	-0.508425	1.01393e-79	1.13448e-78
	P49919	Cyclin-dependent kinase inhibitor 1C	Cdkn1c	15.7591	15.8299	15.6685	15.6977	16.4199	16.5798	16.5692	16.6813	0.823747	2.8807e-34	1.12381e-33
	Q8BI72	CDKN2A-interacting protein	Cdkn2aip	14.9944	14.5916	14.8185	14.9795	15.6977	15.6673	15.4865	15.6159	0.770873	1.34359e-11	2.68094e-11
	Q60772	Cyclin-dependent kinase 4 inhibitor C	Cdkn2c	10.3545	11.0595	10.302	5.01758	5.26325	8.97296	4.98729	10.4827	-1.75686	0.408646	0.441762
	Q8CC36	Cerebral dopamine neurotrophic factor	Cdnf	19.4271	19.2611	19.1852	19.199	18.0629	17.8452	17.7884	17.9943	-1.34538	5.79237e-68	5.11486e-67
	A2A6T1	Cerebellar degeneration-related protein 2-like	Cdr2l	14.5815	14.0049	14.39	13.7706	14.5311	14.6257	14.7046	14.3151	0.357368	0.0448101	0.0540838
	Q99L43	Phosphatidate cytidylyltransferase 2	Cds2	16.0731	15.9967	15.9918	16.1628	15.9633	15.9047	15.8154	15.9543	-0.146639	0.0101882	0.0130852
	Q4VAA2	Protein CDV3	Cdv3	19.6836	19.7189	19.737	19.7939	20.402	20.3955	20.2947	20.0563	0.553762	2.68973e-11	5.29469e-11
	P31809	Carcinoembryonic antigen-related cell adhesion molecule 1	Ceacam1	13.0244	12.3053	12.8803	12.4495	11.8061	11.5591	11.5092	11.899	-0.97148	3.37543e-06	5.40038e-06
	P53569	CCAAT/enhancer-binding protein zeta	Cebpz	13.0013	13.0128	12.7273	13.0013	12.9589	12.9	12.8912	12.4886	-0.125988	0.260664	0.290661
	D3Z1D3	Cardiac-enriched FHL2-interacting protein	CEFIP	19.5148	19.4648	19.4232	19.4602	18.8987	19.0212	18.7804	18.8994	-0.565819	2.02226e-26	6.3496e-26
	P28659	CUGBP Elav-like family member 1	Celf1	17.7665	17.7602	17.6195	17.652	17.7739	17.8282	17.7762	17.7254	0.0763814	0.0184633	0.0231002
	Q9Z0H4	CUGBP Elav-like family member 2	Celf2	16.4259	16.4232	16.3242	16.7264	16.9916	17.0745	17.1229	17.1754	0.616157	1.94153e-15	4.4152e-15
	Q5FWI3	Cell surface hyaluronidase	Cemip2	18.0982	17.9976	17.9659	17.9622	18.0307	18.0714	17.9299	18.0879	0.0240055	0.616539	0.644775
	Q9JKC6	Cell cycle exit and neuronal differentiation protein 1	Cend1	16.3506	16.6057	16.2087	16.394	15.7369	15.5158	15.7591	15.8023	-0.686214	1.62455e-09	2.98255e-09
	Q9CXS4	Centromere protein V	Cenpv	18.8166	18.8914	18.9424	18.8038	17.8641	17.7379	17.7448	17.9347	-1.0432	9.8796e-63	7.87388e-62
	Q8BI22	Centrosomal protein of 128 kDa	Cep128	10.9359	10.4005	10.7854	5.01758	5.16346	6.4686	4.81702	10.2731	-2.60429	0.208179	0.23519
	Q62036	Centrosomal protein of 131 kDa	Cep131	15.6958	15.6712	15.6856	15.6832	15.3281	15.3266	15.2568	15.4559	-0.342072	3.44798e-15	7.79199e-15
	Q6A065	Centrosomal protein of 170 kDa	Cep170	17.3758	17.3775	17.3574	17.3441	17.8629	17.9256	17.9659	17.8151	0.528687	5.89863e-49	3.38826e-48
	Q80U49	Centrosomal protein of 170 kDa protein B	Cep170b	11.1388	11.9852	11.3067	11.5591	11.2591	11.5092	11.4461	11.4178	-0.0893765	0.661217	0.687745
	Q60952	Centrosome-associated protein CEP250	Cep250	14.048	13.8792	13.968	13.7556	14.394	14.669	14.244	14.5056	0.540464	1.27025e-06	2.07038e-06
	E9Q309	Centrosome-associated protein 350	Cep350	13.6857	13.8275	13.6743	13.7817	13.7022	13.8461	13.7817	13.7626	0.0308413	0.542156	0.573194
	Q8C0D9	Centrosomal protein of 68 kDa	Cep68	15.6132	15.6441	15.7726	15.6014	15.1508	14.981	14.9981	15.0417	-0.614907	2.03823e-25	6.20408e-25
	Q8BMK0	Centrosomal protein of 85 kDa	Cep85	15.2209	15.0829	14.7466	15.3258	15.1133	14.9764	14.981	14.9199	-0.0963915	0.497495	0.529069
	A0A1W2P884	Centrosomal protein of 85 kDa-like	Cep85l	14.2782	14.3831	14.244	14.4843	14.2232	14.1021	14.1941	14.2563	-0.153501	0.0121204	0.0154399
	Q8BGS7	Choline/ethanolaminephosphotransferase 1	Cept1	13.3319	13.307	13.3658	13.5075	12.9989	12.7418	12.9441	13.0864	-0.435239	2.29002e-08	3.9984e-08
	A3KGW5	Inactive glycosyltransferase 25 family member 3	Cercam	13.1189	13.4876	13.2741	13.1481	13.7901	14.1475	14.1708	13.9711	0.762729	7.21647e-09	1.28772e-08
	P27545	Ceramide synthase 1	Cers1	15.013	15.2	15.0631	14.8933	13.8974	13.6554	13.7402	13.8003	-1.26903	4.12929e-54	2.68131e-53
	Q924Z4	Ceramide synthase 2	Cers2	15.5891	15.9262	15.6712	15.9225	16.0702	16.191	16.0831	16.1376	0.343224	0.000143458	0.000210141
	Q9D6K9	Ceramide synthase 5	Cers5	14.8378	14.9728	15.0269	14.9571	15.8088	16.0054	15.9983	15.8631	0.970254	4.42976e-53	2.80742e-52
	Q9EQG9	Ceramide transfer protein	Cert1	18.3804	18.4446	18.3335	18.4664	18.3537	18.3128	18.2349	18.3592	-0.0910786	0.0455373	0.0549326
	P23953	Carboxylesterase 1C	Ces1c	20.0177	20.1797	20.1823	20.0824	20.4721	20.8893	21.1194	20.5071	0.631474	0.000294218	0.000421928
	Q8VCT4	Carboxylesterase 1D	Ces1d	19.0038	19.4833	18.7565	19.1916	17.4061	17.4956	17.2623	17.65	-1.65535	2.31109e-18	5.7422e-18
	Q91WG0	Acylcarnitine hydrolase	Ces2c	13.6754	13.8052	13.6898	13.4698	13.295	12.7799	12.8826	13.1947	-0.622012	2.52862e-05	3.87586e-05
	Q9R1K9	Centrin-2	Cetn2	16.2804	16.2326	16.191	16.3225	16.3184	16.267	16.5073	16.4449	0.127788	0.0290704	0.0358166
	Q8BTU1	Cilia- and flagella-associated protein 20	Cfap20	14.8333	14.8804	14.7934	14.776	15.4334	15.4808	15.5002	15.5002	0.657923	4.64757e-102	7.58404e-101
	Q8BL95	Cilia- and flagella-associated protein 298	Cfap298	11.5907	10.4137	10.57	10.5395	10.1838	5.26325	5.08255	2.40226	-5.04551	3.47612e-05	5.27872e-05
	Q3UJP5	Cilia- and flagella-associated protein 418	Cfap418	14.5619	14.4647	14.4604	14.4474	14.3127	14.3455	14.3455	14.395	-0.133912	8.02413e-05	0.000119397
	Q6ZPR1	Cilia- and flagella-associated protein 97	Cfap97	12.531	12.859	11.6026	12.8927	12.4682	12.4083	12.0893	12.4297	-0.122459	0.72017	0.743213
	P04186	Complement factor B	Cfb	19.654	19.827	19.6032	19.6132	20.4778	20.7709	20.7759	20.4635	0.947672	6.12756e-18	1.50559e-17
	P03953	Complement factor D	Cfd	15.6351	15.6143	15.8118	15.6733	15.8589	16.0822	16.2685	15.4339	0.227283	0.253415	0.283175
	O88271	Craniofacial development protein 1	Cfdp1	16.0962	16.266	16.0934	16.1762	16.8386	16.9458	16.9984	16.7532	0.726067	2.0699e-22	5.77353e-22
	P06909	Complement factor H	Cfh	20.023	20.11	19.8584	19.8221	20.5649	20.6678	20.6884	20.3606	0.617044	2.23262e-13	4.73984e-13
	Q61129	Complement factor I	Cfi	18.8532	18.8929	18.8106	18.7619	19.396	19.5194	19.5377	19.1236	0.564507	1.05876e-09	1.9595e-09
	P18760	Cofilin-1	Cfl1	21.1893	21.0856	21.1439	21.2706	22.4101	22.5235	22.6591	22.5235	1.35672	7.38635e-119	1.58082e-117
	P45591	Cofilin-2	Cfl2	21.5286	21.2868	21.3195	21.3837	20.97	20.8086	20.9575	20.733	-0.512387	8.77673e-13	1.82053e-12
	P11680	Properdin	Cfp	16.5014	16.6372	16.6202	16.4443	17.1522	17.1037	17.2353	16.9742	0.565606	8.58472e-15	1.91858e-14
	Q8BHG9	CGG triplet repeat-binding protein 1	Cggbp1	15.3164	15.3211	15.1621	15.069	15.4244	15.4656	15.453	15.3999	0.218576	7.64855e-06	1.20049e-05
	Q8BMJ7	Cell growth regulator with RING finger domain protein 1	Cgrrf1	13.7865	13.3712	13.6364	12.9619	12.4943	12.8847	12.585	12.8625	-0.732348	0.000626728	0.000881757
	Q9CQG1	Putative glutathione-specific gamma-glutamylcyclotransferase 2	Chac2	17.4224	17.4579	17.481	17.3619	16.4995	16.3664	16.3409	16.3664	-1.0375	1.11391e-157	4.39804e-156
	O55226	Chondroadherin	Chad	14.8591	15.9615	15.2911	15.7264	14.8104	14.6451	14.9442	14.6714	-0.691722	0.00832036	0.0107627
	Q8K327	Chromosome alignment-maintaining phosphoprotein 1	Champ1	14.4531	14.2299	14.3151	14.3773	14.2935	14.622	14.4889	14.5749	0.150973	0.0953324	0.111706
	Q9CQA6	Coiled-coil-helix-coiled-coil-helix domain-containing protein 1	Chchd1	15.0465	15.1911	14.9148	14.9944	14.2511	14.2719	14.3385	14.3283	-0.739247	6.47923e-28	2.12774e-27
	Q9D1L0	Coiled-coil-helix-coiled-coil-helix domain-containing protein 2	Chchd2	17.1135	17.0651	17.0624	17.0664	16.8573	16.8877	16.7834	16.8361	-0.235764	2.97818e-25	8.98555e-25
	Q9CRB9	MICOS complex subunit Mic19	Chchd3	20.4538	20.5012	20.6352	20.415	19.4336	19.235	19.2291	19.4442	-1.16582	7.39934e-44	3.74051e-43
	Q8VEA4	Mitochondrial intermembrane space import and assembly protein 40	Chchd4	17.6843	17.6399	17.9506	17.517	17.5217	17.5083	17.417	17.3274	-0.254316	0.0134566	0.017085
	Q9CQP3	Coiled-coil-helix-coiled-coil-helix domain-containing protein 5	Chchd5	14.2457	14.0961	14.1177	13.8686	13.1309	13.058	13.3583	13.322	-0.864711	1.24275e-13	2.66304e-13
	Q91VN4	MICOS complex subunit Mic25	Chchd6	15.2012	14.9887	15.1903	15.1062	14.967	15.2069	14.9633	15.1133	-0.0589955	0.483848	0.516155
	Q8K2Q5	Coiled-coil-helix-coiled-coil-helix domain-containing protein 7	Chchd7	14.8426	15.1874	14.9423	14.3353	13.9616	13.7022	13.6922	13.9062	-1.01135	6.02796e-08	1.03246e-07
	Q9CXF7	Chromodomain-helicase-DNA-binding protein 1-like	Chd1l	13.7994	14.052	13.7994	13.8724	13.7817	13.7081	13.7364	13.8477	-0.112367	0.12216	0.141691
	Q6PDQ2	Chromodomain-helicase-DNA-binding protein 4	Chd4	19.0955	19.179	19.163	19.2195	19.8409	19.9428	19.9408	19.949	0.754128	1.79088e-274	1.89282e-272
	A2A8L1	Chromodomain-helicase-DNA-binding protein 5	Chd5	12.8424	12.7022	12.8019	12.5784	13.3022	13.422	13.4909	13.0801	0.592537	1.93064e-09	3.53504e-09
	A2AJK6	Chromodomain-helicase-DNA-binding protein 7	Chd7	14.3753	14.073	14.2353	14.2457	14.5619	14.5395	14.5916	14.6103	0.3435	9.05923e-07	1.48572e-06
	Q8BJ64	Choline dehydrogenase, mitochondrial	Chdh	12.9	12.9018	12.3871	13.3918	12.7626	12.895	13.097	13.097	0.0676983	0.754383	0.775376
	Q8CGZ0	Calcium homeostasis endoplasmic reticulum protein	Cherp	16.4081	16.4076	16.2633	16.4232	16.6132	16.6605	16.6439	16.7652	0.295164	1.44915e-08	2.54947e-08
	Q922Q9	Chitinase domain-containing protein 1	Chid1	17.6009	17.5505	17.575	17.4299	17.345	17.3098	17.2983	17.2738	-0.232333	2.25577e-18	5.60678e-18
	O35744	Chitinase-like protein 3	Chil3	15.9991	15.7776	15.9217	15.7932	16.9876	16.6416	17.0799	15.7509	0.74209	0.00810109	0.0104974
	O55229	Choline/ethanolamine kinase	Chkb	17.4074	17.3685	17.4004	17.3796	16.945	16.8898	16.8606	16.9761	-0.471092	1.48296e-54	9.73061e-54
	Q9QXG2	Rab proteins geranylgeranyltransferase component A 1	Chm	16.6997	16.5605	16.6241	16.5261	16.2525	16.1694	16.0983	16.0307	-0.464865	9.79057e-54	6.30377e-53
	Q921W0	Charged multivesicular body protein 1a	Chmp1a	18.3915	18.2849	18.1268	18.2602	18.6053	18.3779	18.3308	18.3189	0.14241	0.017735	0.0222253
	Q99LU0	Charged multivesicular body protein 1b-1	Chmp1b1	18.6181	18.5746	18.5214	18.6333	19.9655	19.7433	19.8584	19.296	1.12895	2.08741e-17	5.04237e-17
	Q9DB34	Charged multivesicular body protein 2a	Chmp2a	18.7487	18.6228	18.5737	18.6927	18.9033	18.7714	18.7349	18.6016	0.0933179	0.0904025	0.106183
	Q8BJF9	Charged multivesicular body protein 2b	Chmp2b	18.929	18.9042	18.9695	18.9583	18.7931	18.766	18.746	18.7859	-0.167501	1.77595e-18	4.43182e-18
	Q9CQ10	Charged multivesicular body protein 3	Chmp3	18.2844	18.1268	18.0375	18.2824	18.5709	18.459	18.3268	18.2566	0.220536	0.00784988	0.0101887
	Q9D8B3	Charged multivesicular body protein 4b	Chmp4b	19.4176	19.405	19.2482	19.4865	19.8553	19.8078	19.8845	19.7506	0.435214	5.34254e-12	1.08014e-11
	Q9D7S9	Charged multivesicular body protein 5	Chmp5	17.7427	17.6754	17.7237	17.7602	18.1174	18.137	18.1069	18.0269	0.371551	8.90172e-32	3.25465e-31
	P0C0A3	Charged multivesicular body protein 6	Chmp6	15.8154	15.8306	15.7036	15.6327	15.3308	15.3688	15.0546	15.3499	-0.469587	2.50033e-08	4.35972e-08
	Q8R1T1	Charged multivesicular body protein 7	Chmp7	17.2071	17.2346	17.2504	17.2088	17.3805	17.2804	17.1637	17.0198	-0.0141256	0.82103	0.83786
	Q9CXM0	Chondrolectin	Chodl	11.1724	11.1695	11.8755	11.4688	7.70407	10.2863	5.0591	10.4545	-3.04555	0.0280486	0.034595
	Q9D1P4	Cysteine and histidine-rich domain-containing protein 1	Chordc1	19.9195	19.8686	19.6989	19.8584	20.1903	20.033	19.9186	19.8202	0.154146	0.0160657	0.0202331
	P61022	Calcineurin B homologous protein 1	Chp1	18.2589	18.1843	18.2132	18.1488	17.9933	17.896	17.8708	17.8898	-0.288801	2.07503e-35	8.33164e-35
	Q8C025	Cholinephosphotransferase 1	Chpt1	16.0152	16.0906	16.1601	15.9056	14.7106	14.5543	14.4474	14.7687	-1.42264	2.67905e-46	1.44694e-45
	Q9JKP8	Chromatin accessibility complex protein 1	Chrac1	13.9272	13.453	13.7883	13.5498	14.2868	14.1987	14.3039	14.2402	0.577846	4.36817e-07	7.24689e-07
	P04756	Acetylcholine receptor subunit alpha	Chrna1	14.6137	14.1177	14.3753	14.4942	14.7308	15.1828	14.6547	14.7934	0.440201	0.0104994	0.0134674
	P09690	Acetylcholine receptor subunit beta	Chrnb1	15.2636	15.0616	15.3532	15.2389	15.7291	15.7776	15.4617	15.5332	0.396054	8.93191e-05	0.000132475
	P04760	Acetylcholine receptor subunit gamma	Chrng	12.9543	12.6196	12.2549	12.623	13.9988	14.0548	13.6976	13.8332	1.28312	1.59465e-19	4.10926e-19
	Q9CY57	Chromatin target of PRMT1 protein	Chtop	16.8401	16.9064	16.8146	16.9157	17.3742	17.1983	17.1915	17.1037	0.347756	2.811e-09	5.11429e-09
	Q60680	Inhibitor of nuclear factor kappa-B kinase subunit alpha	Chuk	15.8984	16.021	15.7767	15.8716	15.8779	15.6529	15.6571	15.7061	-0.168386	0.0134924	0.0171241
	Q99KN2	Probable cytosolic iron-sulfur protein assembly protein CIAO1	Ciao1	16.5573	16.4656	16.5905	16.6689	17.1892	17.0785	17.1213	16.9603	0.516766	9.71501e-14	2.08896e-13
	Q9DCL2	Cytosolic iron-sulfur assembly component 2A	Ciao2a	13.1354	13.1774	12.7936	12.4584	11.7461	11.9852	12.3871	12.1963	-0.812539	0.000567132	0.000800205
	Q7TMW6	Cytosolic iron-sulfur assembly component 3	Ciao3	17.4216	17.3919	17.4382	17.4309	17.3706	17.3104	17.3223	17.1883	-0.122781	0.00102219	0.00141782
	Q8WTY4	Anamorsin	Ciapin1	17.9458	17.7739	18.0545	17.8829	17.8674	17.8376	17.8922	17.748	-0.0779779	0.280112	0.311387
	Q924A2	Protein capicua homolog	Cic	12.0893	12.2078	12.811	11.9703	13.4399	13.2205	13.2236	13.3899	1.04889	9.31343e-07	1.52632e-06
	Q66K08	Cartilage intermediate layer protein 1	Cilp	17.8536	18.1966	18.2247	18.1586	19.5163	19.733	19.6149	19.2039	1.40867	1.54795e-19	3.99341e-19
	D3Z7H8	Cartilage intermediate layer protein 2	Cilp2	15.8259	16.9481	16.5014	16.8635	15.2811	15.7908	15.7216	15.4578	-0.971932	0.00025348	0.000364845
	Q8BWY9	Protein CIP2A	Cip2a	11.459	11.7354	11.6507	11.9078	11.7699	11.8901	11.6353	11.5695	0.0279883	0.82567	0.841968
	Q9DA19	Corepressor interacting with RBPJ 1	Cir1	14.1745	14.7466	14.6229	14.3256	14.1987	14.1343	14.1489	14.1531	-0.308625	0.0328966	0.040321
	P60824	Cold-inducible RNA-binding protein	Cirbp	17.466	17.5997	17.7054	17.7895	17.716	17.9925	18.0001	17.9387	0.271673	4.61801e-06	7.32865e-06
	Q91WS0	CDGSH iron-sulfur domain-containing protein 1	Cisd1	19.3247	19.396	19.5825	19.2947	18.157	17.8829	18.0299	18.1918	-1.33407	2.139e-38	9.23629e-38
	Q9CQB5	CDGSH iron-sulfur domain-containing protein 2	Cisd2	18.2477	18.1326	18.2993	18.2959	17.7831	17.6136	17.7672	17.7562	-0.513853	3.42002e-19	8.74741e-19
	B1AR13	CDGSH iron-sulfur domain-containing protein 3, mitochondrial	Cisd3	19.7215	19.6177	19.7792	19.5743	18.5495	18.2556	18.3598	18.6261	-1.22543	1.05522e-30	3.75811e-30
	Q8BMK4	Cytoskeleton-associated protein 4	Ckap4	20.1996	20.211	20.3352	20.4116	21.8461	22.1102	22.0799	21.8461	1.68123	1.67258e-78	1.79261e-77
	A2AGT5	Cytoskeleton-associated protein 5	Ckap5	20.1797	20.2007	20.142	20.1683	20.5242	20.5596	20.4721	20.4778	0.335759	4.47693e-58	3.20714e-57
	Q04447	Creatine kinase B-type	Ckb	18.8638	18.9547	19.0194	19.1136	19.8473	20.1573	20.2501	20.1543	1.1144	1.02644e-65	8.66299e-65
	P07310	Creatine kinase M-type	Ckm	27.8571	27.8571	27.8571	27.8571	27.7695	27.7695	27.7695	27.7695	-0.0876078	0	0
	Q6P8J7	Creatine kinase S-type, mitochondrial	Ckmt2	23.9173	23.9703	24.0425	24.0425	22.8885	22.5741	22.7066	23.0344	-1.1922	1.5667e-30	5.53949e-30
	Q80TV8	CLIP-associating protein 1	Clasp1	19.9224	19.9004	19.826	19.9149	19.9016	19.9195	19.8046	19.8473	-0.0226401	0.486696	0.518629
	Q8BRT1	CLIP-associating protein 2	Clasp2	18.7398	18.7953	18.6966	18.8128	18.6286	18.639	18.51	18.6448	-0.155546	0.00063586	0.000894056
	Q99LI2	Chloride channel CLIC-like protein 1	Clcc1	17.4442	17.5266	17.4398	17.4919	17.3179	17.2983	17.2909	17.2378	-0.18937	9.65222e-12	1.93608e-11
	Q64347	Chloride channel protein 1	Clcn1	18.5746	18.5147	18.337	18.424	16.9108	16.6471	16.6084	17.023	-1.66527	1.27684e-41	6.01228e-41
	P51791	H(+)/Cl(-) exchange transporter 3	Clcn3	14.4502	14.3797	14.1548	14.5311	13.8629	14.2299	14.0508	13.8541	-0.379535	0.0039197	0.00522474
	Q61418	H(+)/Cl(-) exchange transporter 4	Clcn4	15.9583	16.0634	16.0942	16.0942	15.6491	15.6856	15.5463	15.5507	-0.44459	1.64022e-17	3.97752e-17
	O70496	H(+)/Cl(-) exchange transporter 7	Clcn7	16.4725	16.4496	16.4535	16.3971	16.3609	16.4211	16.3777	16.5261	-0.0217456	0.611586	0.639902
	O54942	Claudin-5	Cldn5	11.8448	11.8248	12.4004	12.0544	10.605	10.9359	11.0595	7.7164	-1.9519	0.0148663	0.0187983
	Q9CQX5	Claudin domain-containing protein 1	Cldnd1	15.1814	15.4227	15.0959	15.1814	14.9774	15.0841	14.7955	15.0179	-0.251641	0.0115156	0.0147158
	P49300	C-type lectin domain family 10 member A	Clec10a	16.9742	17.0477	16.6892	17.113	17.3373	17.2168	17.3805	17.4591	0.392409	0.000489597	0.000694228
	O88200	C-type lectin domain family 11 member A	Clec11a	12.7418	13.6333	13.2643	13.581	13.3857	13.895	13.7121	13.7294	0.37547	0.065178	0.0775902
	Q504P2	C-type lectin domain family 12 member A	Clec12a	14.5916	14.765	14.4628	14.7152	15.5035	15.7369	15.6856	15.6766	1.01703	1.88939e-30	6.6599e-30
	Q80U30	Protein CLEC16A	Clec16a	14.9866	15.2012	14.9615	15.1251	14.5085	14.5568	14.2353	14.6589	-0.578754	6.21703e-07	1.02745e-06
	P43025	Tetranectin	Clec3b	16.4815	16.5867	16.4128	16.6132	15.9746	15.9717	16.2504	16.0997	-0.449453	4.89099e-09	8.80301e-09
	Q9QZ15	C-type lectin domain family 4 member A	Clec4a	14.5763	14.4109	14.0961	14.8415	16.5345	16.7054	16.6859	16.5664	2.14183	1.87637e-34	7.3451e-34
	Q9Z1Q5	Chloride intracellular channel protein 1	Clic1	19.119	19.115	19.2219	19.5127	21.008	21.2669	21.4312	21.1275	1.96623	1.76024e-70	1.63638e-69
	Q9QYB1	Chloride intracellular channel protein 4	Clic4	18.4185	18.3566	18.3804	18.5231	19.3195	19.3121	19.3927	19.179	0.881173	3.82244e-44	1.95534e-43
	Q8BXK9	Chloride intracellular channel protein 5	Clic5	18.3547	18.2295	18.1277	18.1031	17.1543	17.0251	17.0772	17.0669	-1.1229	9.03927e-142	2.80995e-140
	Q99KN9	Clathrin interactor 1	Clint1	18.5914	18.4495	18.4446	18.5051	19.119	19.1136	19.0726	19.0327	0.586831	1.06821e-70	9.9574e-70
	Q922J3	CAP-Gly domain-containing linker protein 1	Clip1	21.9583	21.8976	21.7895	21.8056	21.5639	21.4312	21.3585	21.4483	-0.412268	2.34068e-24	6.88375e-24
	Q9Z0H8	CAP-Gly domain-containing linker protein 2	Clip2	15.0455	14.9855	14.9442	15.1324	15.3553	15.5395	15.4628	15.4075	0.414346	6.70764e-12	1.35255e-11
	Q8CI96	CAP-Gly domain-containing linker protein 4	Clip4	13.3492	13.7294	13.7247	13.6469	13.6976	13.538	13.3357	13.6955	-0.0458373	0.727551	0.750154
	O35492	Dual specificity protein kinase CLK3	Clk3	11.6663	11.6353	11.9078	11.7354	11.6985	11.7577	11.8708	11.9899	0.0930307	0.143555	0.165224
	Q8C5W0	Calmin	Clmn	10.3662	11.2591	8.89384	10.6167	10.3304	7.70407	10.3178	10.2619	-0.630438	0.482405	0.514695
	Q3UMW8	Ceroid-lipofuscinosis neuronal protein 5 homolog	Cln5	16.5429	16.4321	16.5422	16.4535	16.4425	16.4858	16.4468	16.5435	-0.0130195	0.748438	0.769841
	Q9QUK3	Protein CLN8	Cln8	14.4444	14.5599	14.6731	14.3293	14.2299	14.1352	14.2317	14.3443	-0.266356	0.00421239	0.00559427
	Q9QZE2	Cytokine-dependent hematopoietic cell linker	Clnk	14.1456	14.4359	14.3443	14.5062	13.8645	13.5658	13.9336	13.8166	-0.562908	1.26662e-07	2.15015e-07
	Q61189	Methylosome subunit pICln	Clns1a	13.9078	14.2129	13.9572	13.7081	14.0827	13.9815	13.8149	13.7022	-0.0511684	0.606696	0.635366
	Q60649	Caseinolytic peptidase B protein homolog	Clpb	18.946	18.946	19.0657	18.9315	18.1703	18.0336	17.9917	18.209	-0.871165	2.94146e-39	1.29454e-38
	O88696	ATP-dependent Clp protease proteolytic subunit, mitochondrial	Clpp	18.0317	18.0457	18.1142	18.0808	17.4591	17.4232	17.4845	17.5885	-0.57926	5.33664e-91	7.39168e-90
	Q8VBZ3	Cleft lip and palate transmembrane protein 1 homolog	Clptm1	18.2185	18.2506	17.9791	18.1554	17.6107	17.65	17.6614	17.7014	-0.495001	6.63281e-13	1.38125e-12
	Q8BXA5	Cleft lip and palate transmembrane protein 1-like protein	Clptm1l	15.3942	15.1363	15.2517	15.3613	15.0631	15.2209	15.2418	15.0229	-0.148698	0.0907552	0.106579
	Q9JHS4	ATP-dependent Clp protease ATP-binding subunit clpX-like, mitochondrial	Clpx	18.1835	18.2269	18.3083	18.2744	18.0171	18.1294	18.0028	18.048	-0.198946	6.54791e-07	1.08031e-06
	O08585	Clathrin light chain A	Clta	18.4801	18.5293	18.5115	18.6438	19.8348	19.949	20.0036	19.9195	1.38556	2.95972e-282	3.38888e-280
	Q6IRU5	Clathrin light chain B	Cltb	19.2093	19.1129	19.1052	19.0814	18.9583	18.8532	18.8117	18.8577	-0.256965	1.74747e-20	4.64235e-20
	Q68FD5	Clathrin heavy chain 1	Cltc	21.6628	21.6301	21.5677	21.7097	22.5405	22.6234	22.6121	22.6305	0.95907	6.17053e-156	2.36824e-154
	Q06890	Clusterin	Clu	19.0613	19.084	19.0005	18.9347	19.6455	19.6658	19.7569	19.2327	0.555071	1.57919e-07	2.67085e-07
	Q5SW19	Clustered mitochondria protein homolog	Cluh	20.1903	20.1843	20.288	20.1634	19.8686	19.9682	19.8885	20.0381	-0.265638	1.89573e-08	3.31813e-08
	Q8R4N0	Citramalyl-CoA lyase, mitochondrial	Clybl	20.603	20.6687	20.7489	20.665	19.6836	19.7202	19.53	19.7743	-0.994366	8.65735e-55	5.70787e-54
	P21844	Chymase	Cma1	17.2387	17.515	17.5016	17.5359	16.6459	16.6586	16.6741	16.8589	-0.73842	5.98447e-41	2.77231e-40
	Q99KK2	N-acylneuraminate cytidylyltransferase	Cmas	18.209	18.3218	18.2744	18.2651	18.2157	18.2977	18.21	18.2711	-0.0189643	0.566015	0.595851
	Q8R1G2	Carboxymethylenebutenolidase homolog	Cmbl	20.2485	20.181	20.2758	20.2402	18.7555	18.4522	18.6201	18.7314	-1.59657	3.39368e-92	4.79724e-91
	Q9CPZ8	COX assembly mitochondrial protein homolog	Cmc1	17.9506	17.9622	18.2218	17.8185	17.1425	16.9603	16.9761	17.1213	-0.938217	7.13235e-19	1.80343e-18
	Q8K199	COX assembly mitochondrial protein 2 homolog	Cmc2	17.8368	17.9869	18.2477	17.8497	17.1723	17.1181	17.2518	17.4364	-0.735618	1.05265e-10	2.03308e-10
	P97468	Chemerin-like receptor 1	Cmklr1	15.1991	14.2457	14.2935	14.2203	14.8127	14.7948	14.967	14.7677	0.345934	0.119864	0.139099
	Q9DBP5	UMP-CMP kinase	Cmpk1	19.0031	18.9424	18.9882	18.9672	19.0517	19.0613	19.0814	18.9792	0.06817	0.00684516	0.00893866
	Q3U5Q7	UMP-CMP kinase 2, mitochondrial	Cmpk2	18.6438	18.8237	18.7314	18.7815	19.207	19.3066	19.512	19.396	0.610315	9.40539e-23	2.65392e-22
	Q99LJ5	CKLF-like MARVEL transmembrane domain-containing protein 3	Cmtm3	16.3399	16.3351	16.289	16.4883	17.7702	17.8654	17.9689	17.835	1.4968	1.27067e-159	5.25848e-158
	Q9CZ69	CKLF-like MARVEL transmembrane domain-containing protein 6	Cmtm6	15.7424	15.8984	15.8049	15.7322	16.7634	16.8939	16.9537	16.8253	1.06459	1.48025e-67	1.30043e-66
	Q9ESD6	CKLF-like MARVEL transmembrane domain-containing protein 7	Cmtm7	12.7022	12.6023	12.8615	12.686	12.8336	13.0864	13.0352	12.7512	0.213592	0.0433039	0.0523672
	Q9DBC3	Cap-specific mRNA (nucleoside-2'-O-)-methyltransferase 1	Cmtr1	18.0677	18.2121	18.0957	18.1527	18.6274	18.7098	18.6839	18.7447	0.559403	9.32569e-50	5.48523e-49
	Q70KF4	Cardiomyopathy-associated protein 5	Cmya5	23.0344	23.0111	22.8005	23.0012	22.281	22.2366	22.1301	22.3308	-0.717145	5.79498e-22	1.5995e-21
	P53996	CCHC-type zinc finger nucleic acid binding protein	Cnbp	18.0132	17.9743	17.9565	18.0486	17.936	17.8922	17.9329	17.847	-0.0961532	0.00216519	0.00293505
	Q9D1A2	Cytosolic non-specific dipeptidase	Cndp2	19.0598	19.0713	19.0613	19.2207	19.763	19.9016	19.9916	19.8745	0.779398	6.8296e-55	4.51582e-54
	Q9CX13	Protein cornichon homolog 4	Cnih4	13.3998	13.8673	13.6469	13.732	13.2236	13.1111	13.4234	12.9055	-0.495585	0.00195284	0.00265296
	Q08091	Calponin-1	Cnn1	17.9274	18.1416	17.4692	18.5039	17.2	16.8659	17.0624	18.0645	-0.712335	0.0264308	0.0326581
	Q08093	Calponin-2	Cnn2	16.0891	16.5913	16.6035	16.6315	17.5403	17.7014	17.9988	17.7641	1.27229	1.19156e-26	3.76367e-26
	Q9DAW9	Calponin-3	Cnn3	18.7734	18.8541	18.8405	18.9617	19.6607	19.7825	19.9224	19.797	0.933202	7.92728e-87	1.02755e-85
	Q32NY4	Metal transporter CNNM3	Cnnm3	13.2792	13.4286	13.8332	13.3197	13.7453	13.6868	13.7785	13.9036	0.313374	0.0222323	0.0276395
	Q6ZQ08	CCR4-NOT transcription complex subunit 1	Cnot1	18.2934	18.2484	18.1711	18.1615	18.4218	18.4987	18.4173	18.4218	0.221308	1.3464e-13	2.88244e-13
	Q8BH15	CCR4-NOT transcription complex subunit 10	Cnot10	15.0308	14.8415	14.803	14.702	15.3244	15.3486	15.3657	15.34	0.500345	1.68955e-17	4.0928e-17
	Q9CWN7	CCR4-NOT transcription complex subunit 11	Cnot11	15.2269	15.3014	15.3499	15.2237	15.3942	15.3811	15.4274	15.7776	0.219605	0.0144929	0.0183499
	Q8C5L3	CCR4-NOT transcription complex subunit 2	Cnot2	15.837	15.7139	15.8656	16.0784	16.405	16.4066	16.337	16.3609	0.503651	1.13185e-10	2.18299e-10
	Q8K0V4	CCR4-NOT transcription complex subunit 3	Cnot3	16.3449	16.3267	16.3487	16.527	16.8727	16.8798	16.9603	16.9286	0.523482	1.17318e-41	5.52793e-41
	Q8BT14	CCR4-NOT transcription complex subunit 4	Cnot4	16.3971	16.1762	16.0861	16.2555	15.8268	16.1024	15.9723	15.9515	-0.265462	0.00478417	0.00632793
	Q60809	CCR4-NOT transcription complex subunit 7	Cnot7	15.0382	14.9764	15.0925	14.945	15.0654	15.1948	15.2114	15.0675	0.121752	0.0293888	0.0361895
	Q9D8X5	CCR4-NOT transcription complex subunit 8	Cnot8	11.5092	11.7461	10.8294	11.0595	10.7452	11.3367	12.2214	11.2311	0.0975415	0.810576	0.82793
	Q9JKY0	CCR4-NOT transcription complex subunit 9	Cnot9	13.7556	13.8521	13.8503	13.4234	13.5252	13.6387	13.6743	13.6701	-0.0932705	0.41564	0.448687
	P16330	2',3'-cyclic-nucleotide 3'-phosphodiesterase	Cnp	18.9943	19.572	18.8284	19.296	19.009	18.9718	19.2163	19.3683	-0.0313282	0.871185	0.884446
	Q9QXT0	Protein canopy homolog 2	Cnpy2	16.4768	16.4382	16.3582	16.4355	16.1882	16.0997	16.1235	16.0666	-0.307642	8.48256e-28	2.77633e-27
	Q9DAU1	Protein canopy homolog 3	Cnpy3	16.2685	16.2555	16.2118	16.2361	16.8091	16.8967	17.0186	16.7549	0.626887	9.40653e-23	2.65392e-22
	Q8BQ47	Protein canopy homolog 4	Cnpy4	16.0655	16.1817	16.0389	16.2023	16.3547	16.383	16.464	16.4081	0.280314	4.14266e-10	7.81226e-10
	Q5M8N0	CB1 cannabinoid receptor-interacting protein 1	Cnrip1	15.9471	15.8385	15.8253	15.838	15.166	15.2851	15.2469	15.1783	-0.643151	8.74714e-57	6.08227e-56
	Q8CBC4	Consortin	Cnst	11.6386	10.605	11.8448	11.2523	6.39875	10.6762	5.13835	1.18079	-5.48665	0.00366285	0.00489473
	Q9CPW0	Contactin-associated protein-like 2	Cntnap2	14.0292	13.8253	13.4973	13.7527	12.8983	13.1088	13.2866	13.0038	-0.701756	1.79221e-06	2.90183e-06
	Q9D2R6	Cytochrome c oxidase assembly factor 3 homolog, mitochondrial	Coa3	14.1098	13.8398	14.3725	13.8166	13.6431	13.5196	13.5045	13.7195	-0.437982	0.00440339	0.00583551
	Q8BT51	Cytochrome c oxidase assembly factor 4 homolog, mitochondrial	COA4	13.0766	12.7227	13.0465	12.5624	12.8525	12.5212	12.1702	12.471	-0.348327	0.0242384	0.0300465
	Q99M07	Cytochrome c oxidase assembly factor 5	Coa5	16.2483	16.3121	16.5896	16.267	16.0649	15.8602	15.9282	15.8923	-0.417869	2.92283e-05	4.45427e-05
	Q8BGD8	Cytochrome c oxidase assembly factor 6 homolog	Coa6	14.8997	14.6763	15.0164	14.8115	14.0652	14.1076	14.0494	14.1594	-0.755558	2.43604e-20	6.43924e-20
	Q921H9	Cytochrome c oxidase assembly factor 7	Coa7	19.511	19.5015	19.5593	19.3832	18.5935	18.5317	18.4424	18.6236	-0.940966	1.1529e-59	8.5349e-59
	Q9CQW7	Cytochrome c oxidase assembly factor 8	Coa8	15.3345	15.0935	15.3556	14.9887	14.8578	14.9855	14.7373	14.8914	-0.325073	0.00179086	0.00244208
	Q9DBL7	Bifunctional coenzyme A synthase	Coasy	17.6319	17.7597	17.7895	17.657	17.4944	17.6746	17.5309	17.5376	-0.150164	0.0126659	0.0161109
	Q5NBX1	Protein cordon-bleu	Cobl	19.4288	19.4786	19.5258	19.4509	18.4746	18.3455	18.2359	18.472	-1.08901	8.41963e-60	6.26005e-59
	Q3UMF0	Cordon-bleu protein-like 1	Cobll1	13.9513	14.0687	14.4907	14.1089	13.5446	13.742	13.7225	13.8036	-0.451682	8.76442e-05	0.000130075
	Q9Z160	Conserved oligomeric Golgi complex subunit 1	Cog1	16.2944	16.0854	16.0224	16.1414	16.4725	16.6116	16.4965	16.4954	0.383088	8.69555e-09	1.54643e-08
	Q921L5	Conserved oligomeric Golgi complex subunit 2	Cog2	16.2128	16.1037	16.1547	16.1366	16.5777	16.5359	16.4408	16.4779	0.356099	5.73595e-32	2.10277e-31
	Q8CI04	Conserved oligomeric Golgi complex subunit 3	Cog3	15.6967	15.7908	15.7206	15.7626	15.8984	16.142	16.3379	16.2994	0.426741	1.69336e-07	2.86114e-07
	Q8R1U1	Conserved oligomeric Golgi complex subunit 4	Cog4	17.5732	17.4816	17.5712	17.4208	17.5303	17.3373	17.3179	17.2746	-0.146657	0.00163406	0.00223669
	Q8C0L8	Conserved oligomeric Golgi complex subunit 5	Cog5	15.7347	15.8081	15.9308	15.8771	16.1201	16.1621	16.0803	16.0952	0.276763	2.82102e-09	5.13117e-09
	Q8R3I3	Conserved oligomeric Golgi complex subunit 6	Cog6	15.7974	15.6912	15.792	15.9351	15.6276	15.7439	15.6891	15.5523	-0.150686	0.0314969	0.0386675
	Q3UM29	Conserved oligomeric Golgi complex subunit 7	Cog7	16.5664	16.5442	16.592	16.5615	16.8869	16.8596	16.8494	16.867	0.299722	1.96654e-105	3.4377e-104
	Q9JJA2	Conserved oligomeric Golgi complex subunit 8	Cog8	15.5882	15.5677	15.5463	15.6461	15.9677	16.1084	16.0467	15.9575	0.433006	1.38277e-21	3.78021e-21
	Q5SU73	Coilin	Coil	12.7054	12.4817	12.357	12.6362	13.0945	13.2685	13.2912	13.3876	0.715383	9.0819e-12	1.82488e-11
	Q60847	Collagen alpha-1(XII) chain	Col12a1	21.1545	22.3308	22.117	21.8359	21.9106	22.0413	22.4204	22.3435	0.319406	0.21192	0.239252
	Q80X19	Collagen alpha-1(XIV) chain	Col14a1	20.3437	20.3977	20.2898	20.4778	21.3028	21.5136	21.4858	21.4536	1.06172	1.73181e-76	1.7945e-75
	O35206	Collagen alpha-1(XV) chain	Col15a1	19.8422	19.8905	19.8905	19.7727	19.2452	19.1852	19.0517	19.1522	-0.690364	1.51969e-55	1.01757e-54
	P39061	Collagen alpha-1(XVIII) chain	Col18a1	18.5039	18.5737	18.5887	18.5837	18.6599	18.7456	18.5026	18.9105	0.142178	0.105138	0.122757
	P11087	Collagen alpha-1(I) chain	Col1a1	20.8322	21.3476	21.2435	21.1804	21.0222	21.5043	21.3476	21.4075	0.169453	0.214978	0.242513
	Q01149	Collagen alpha-2(I) chain	Col1a2	20.9135	21.5392	21.0486	21.2401	21.0326	21.3333	21.2799	21.342	0.0616	0.68955	0.714942
	Q2UY11	Collagen alpha-1(XXVIII) chain	Col28a1	11.6931	12.9082	12.3549	12.0772	10.912	11.0021	11.0818	10.912	-1.2814	5.3214e-06	8.41575e-06
	P28481	Collagen alpha-1(II) chain	Col2a1	13.0779	13.6085	13.9307	13.4286	13.6106	13.5561	13.9406	14.2935	0.338784	0.0766832	0.0906892
	P08121	Collagen alpha-1(III) chain	Col3a1	19.6455	19.9458	19.8462	19.6642	19.9753	20.1368	19.996	20.1086	0.278773	0.00202083	0.00274261
	P02463	Collagen alpha-1(IV) chain	Col4a1	17.0651	17.2826	17.4646	16.9827	16.3706	16.2023	16.3058	16.5172	-0.849752	6.1598e-10	1.15433e-09
	P08122	Collagen alpha-2(IV) chain	Col4a2	19.512	19.8462	20.0375	19.4395	18.9386	18.7499	18.6514	18.82	-0.918818	3.22388e-08	5.60285e-08
	O88207	Collagen alpha-1(V) chain	Col5a1	17.3344	17.558	17.6348	17.304	17.5273	17.7292	17.7316	17.6979	0.213679	0.0347586	0.0425274
	Q3U962	Collagen alpha-2(V) chain	Col5a2	18.6151	18.9907	19.0629	18.708	18.603	18.6896	18.7967	18.7889	-0.124635	0.291708	0.323335
	Q04857	Collagen alpha-1(VI) chain	Col6a1	20.9032	21.1194	21.3061	20.9264	21.0719	20.6306	20.7512	21.0971	-0.176061	0.278443	0.309682
	Q02788	Collagen alpha-2(VI) chain	Col6a2	21.462	21.714	21.8234	21.6692	21.8922	21.5677	21.6692	21.9239	0.0961163	0.411028	0.444058
	E9PWQ3	submitted name: Collagen, type VI, alpha 3	Col6a3	22.757	23.1264	23.2392	22.9745	23.2238	23.0713	23.0863	23.3478	0.158038	0.193917	0.219909
	A6H584	Collagen alpha-5(VI) chain	Col6a5	13.4473	14.8249	13.6955	13.8211	13.1447	13.396	12.9378	13.7062	-0.651065	0.0809444	0.0955806
	Q8C6K9	Collagen alpha-6(VI) chain	Col6a6	19.1383	19.3978	19.3465	19.1225	18.3903	18.2349	18.2863	18.5826	-0.877747	2.97039e-15	6.72154e-15
	Q00780	Collagen alpha-1(VIII) chain	Col8a1	12.3913	12.446	13.1053	12.2691	14.3677	14.5712	14.5528	14.0314	1.82785	7.69828e-14	1.66207e-13
	Q8K4Q8	Collectin-12	Colec12	16.6916	16.7277	16.8386	16.8417	17.3649	17.5997	17.4944	17.3742	0.683391	1.50376e-22	4.20979e-22
	Q8K297	Procollagen galactosyltransferase 1	Colgalt1	17.304	17.3788	17.3544	17.4401	17.8415	17.9458	18.0286	17.9622	0.57516	4.36742e-71	4.12145e-70
	Q8JZY2	COMM domain-containing protein 10	Commd10	15.8299	15.7678	15.8548	15.883	15.9543	15.9515	15.8793	15.8062	0.0639505	0.154912	0.177611
	Q8BXC6	COMM domain-containing protein 2	Commd2	17.1587	17.1348	17.1444	17.0822	17.6491	17.5858	17.5685	17.5016	0.44622	1.14993e-155	4.36465e-154
	Q63829	COMM domain-containing protein 3	Commd3	15.5035	15.2082	15.3266	15.4208	15.6994	15.4259	15.4829	15.3121	0.115307	0.222958	0.250732
	Q9CQ02	COMM domain-containing protein 4	Commd4	15.4732	15.5276	15.4959	15.4578	16.0418	15.8804	15.7309	15.6408	0.334855	5.11316e-07	8.47056e-07
	Q8R395	COMM domain-containing protein 5	Commd5	15.4691	15.5566	15.4937	15.5426	15.6606	15.6512	15.5613	15.572	0.0957964	0.00595229	0.00781729
	Q3V4B5	COMM domain-containing protein 6	Commd6	15.3752	15.5348	15.4365	15.5348	15.5282	15.4094	15.334	15.2441	-0.0914064	0.215444	0.242958
	Q8BG94	COMM domain-containing protein 7	Commd7	11.8784	11.2311	11.2922	11.6931	11.514	11.1218	11.732	11.0595	-0.16687	0.482228	0.514586
	Q9CZG3	COMM domain-containing protein 8	Commd8	16.4332	16.4449	16.6155	16.2994	16.5289	16.3609	16.292	16.3547	-0.0641445	0.423821	0.456657
	Q8K2Q0	COMM domain-containing protein 9	Commd9	15.1533	15.0465	15.2061	15.0491	15.5734	15.448	15.378	15.3098	0.313544	1.88784e-08	3.306e-08
	Q9R0G6	Cartilage oligomeric matrix protein	Comp	16.0279	17.1963	16.8099	16.8296	16.2177	16.8006	16.6985	16.4656	-0.170351	0.534249	0.565443
	O88587	Catechol O-methyltransferase	Comt	18.224	18.2399	18.2566	18.0796	18.0545	17.8762	17.9565	17.8609	-0.262972	3.01164e-08	5.24126e-08
	Q8BIG7	Catechol O-methyltransferase domain-containing protein 1	Comtd1	17.2358	17.09	17.2694	17.1203	16.5532	16.4355	16.3873	16.4482	-0.722841	2.71441e-39	1.19692e-38
	Q8CIE6	Coatomer subunit alpha	Copa	20.8086	20.7781	20.76	20.8872	21.6628	21.755	21.7422	21.7097	0.908974	1.64682e-157	6.42821e-156
	Q9JIF7	Coatomer subunit beta	Copb1	19.6162	19.7909	19.6502	19.7861	20.3264	20.4602	20.4233	20.3955	0.690516	2.92915e-40	1.32914e-39
	O55029	Coatomer subunit beta'	Copb2	19.7139	19.737	19.7202	19.8027	20.407	20.5471	20.4691	20.3857	0.708802	2.15503e-55	1.44018e-54
	O89079	Coatomer subunit epsilon	Cope	17.1522	17.1113	17.146	17.2037	17.5292	17.5552	17.5235	17.481	0.368928	5.02941e-43	2.47154e-42
	Q9QZE5	Coatomer subunit gamma-1	Copg1	19.1736	19.1315	19.1257	19.2182	19.973	20.0752	20.023	19.9458	0.842018	1.43999e-102	2.3838e-101
	Q9QXK3	Coatomer subunit gamma-2	Copg2	17.4737	17.4646	17.4143	17.3758	17.7657	17.8215	17.7719	17.7583	0.347248	2.4541e-61	1.9029e-60
	P61202	COP9 signalosome complex subunit 2	Cops2	19.7433	19.6927	19.7068	19.649	19.4971	19.4731	19.4602	19.489	-0.218077	4.98697e-36	2.02127e-35
	O88543	COP9 signalosome complex subunit 3	Cops3	18.8353	18.7967	18.734	18.72	18.6502	18.6299	18.4926	18.5147	-0.199656	1.26684e-18	3.18332e-18
	O88544	COP9 signalosome complex subunit 4	Cops4	20.0607	20.0068	19.9359	19.958	19.7623	19.7215	19.5998	19.5998	-0.319483	7.01143e-40	3.14621e-39
	O35864	COP9 signalosome complex subunit 5	Cops5	19.3766	19.3699	19.3576	19.3174	19.094	19.0511	18.9561	18.9718	-0.337134	5.63166e-59	4.12029e-58
	O88545	COP9 signalosome complex subunit 6	Cops6	19.199	19.1052	19.1477	18.9516	18.8353	18.7178	18.708	18.7358	-0.351624	7.20516e-16	1.6605e-15
	Q9CZ04	COP9 signalosome complex subunit 7a	Cops7a	18.6041	18.4333	18.424	18.4142	18.0677	17.9212	17.8762	17.9604	-0.512553	1.70701e-27	5.52387e-27
	Q8BV13	COP9 signalosome complex subunit 7b	Cops7b	13.4072	13.1603	13.0801	12.8847	12.7345	12.6754	12.112	12.5446	-0.61643	5.58772e-06	8.82475e-06
	Q8VBV7	COP9 signalosome complex subunit 8	Cops8	17.2668	17.284	17.3479	17.2923	16.5241	16.5429	16.3745	16.6116	-0.784481	2.07121e-43	1.03036e-42
	P61924	Coatomer subunit zeta-1	Copz1	17.8282	17.8376	18.4672	17.4373	17.7863	17.7739	17.8231	17.4893	-0.174431	0.464168	0.496703
	Q9JHH9	Coatomer subunit zeta-2	Copz2	15.7742	15.995	16.0608	15.8232	15.8716	16.0167	15.9622	15.8185	0.00396054	0.964606	0.969261
	Q3THF9	Coenzyme Q-binding protein COQ10 homolog B, mitochondrial	Coq10b	14.5062	14.7249	14.9456	14.6669	13.3145	13.0384	12.9844	13.3998	-1.52661	9.4205e-27	2.98656e-26
	Q8BMS4	Ubiquinone biosynthesis O-methyltransferase, mitochondrial	Coq3	18.6599	18.751	18.7245	18.5746	17.777	17.6421	17.4667	17.7702	-1.01351	3.73996e-31	1.34803e-30
	Q8BGB8	Ubiquinone biosynthesis protein COQ4 homolog, mitochondrial	Coq4	16.9655	16.8766	16.9693	17.0115	16.2599	16.262	16.1547	16.2494	-0.724241	1.52504e-67	1.33806e-66
	Q9CXI0	2-methoxy-6-polyprenyl-1,4-benzoquinol methylase, mitochondrial	Coq5	18.8751	19.0021	19.1522	18.9154	17.9378	17.765	17.7692	17.9854	-1.12185	3.54716e-36	1.44452e-35
	Q8R1S0	Ubiquinone biosynthesis monooxygenase COQ6, mitochondrial	Coq6	19.5627	19.6468	19.7189	19.5277	18.746	18.6565	18.5383	18.7953	-0.930006	5.19881e-33	1.9689e-32
	P97478	5-demethoxyubiquinone hydroxylase, mitochondrial	Coq7	17.9615	17.9779	18.1199	17.8388	17.0568	17.0664	16.7492	16.9724	-1.0133	7.23751e-27	2.30941e-26
	Q60936	Atypical kinase COQ8A, mitochondrial	Coq8a	20.7663	20.8763	21.3028	20.8577	19.8885	19.6738	19.7589	20.0143	-1.11688	6.25108e-15	1.40343e-14
	Q566J8	Atypical kinase COQ8B, mitochondrial	Coq8b	14.5154	14.1484	14.3535	14.4198	15.1854	15.1013	15.2082	15.0397	0.774344	8.03393e-17	1.90518e-16
	Q8K1Z0	Ubiquinone biosynthesis protein COQ9, mitochondrial	Coq9	20.2131	20.1703	20.3774	20.0621	18.8924	18.5495	18.613	18.8689	-1.47478	2.99221e-35	1.19793e-34
	O89053	Coronin-1A	Coro1a	19.8141	19.9682	19.8366	20.3102	21.8859	22.0512	22.243	22.178	2.10727	3.31072e-116	6.78944e-115
	Q9WUM3	Coronin-1B	Coro1b	19.0076	19.0933	19.1585	19.1999	20.3522	20.4513	20.5596	20.4909	1.34868	0	0
	Q9WUM4	Coronin-1C	Coro1c	19.1644	19.3891	19.2661	19.3121	20.0273	20.0253	20.0607	20.1457	0.781819	7.83455e-59	5.71374e-58
	Q8C0P5	Coronin-2A	Coro2a	13.4929	13.6387	13.4365	13.7022	15.0465	14.8638	15.1814	15.3014	1.53072	1.23622e-55	8.30998e-55
	Q8BH44	Coronin-2B	Coro2b	12.9969	12.895	13.203	12.9146	12.8615	12.859	12.6624	13.1127	-0.128448	0.297711	0.32914
	Q920M5	Coronin-6	Coro6	19.6442	19.7279	19.7157	19.6671	19.4786	19.3337	19.176	19.2918	-0.368712	7.30088e-09	1.3021e-08
	Q9D2V7	Coronin-7	Coro7	18.7499	18.6525	18.6668	18.7169	18.8487	18.9561	19.0468	19.029	0.273619	1.066e-08	1.88845e-08
	Q9CQI6	Coactosin-like protein	Cotl1	18.3707	18.4223	18.317	18.5156	20.2831	20.4778	20.5528	20.4809	2.04227	3.41027e-249	3.16602e-247
	Q6P8I6	Cytochrome c oxidase assembly protein COX11, mitochondrial	Cox11	16.6489	16.9108	16.796	16.405	16.1072	16.1061	16.0844	16.0152	-0.611954	1.29062e-08	2.27581e-08
	Q8BH51	Cytochrome c oxidase assembly protein COX14	Cox14	17.1668	17.1011	17.3591	16.9505	16.8226	16.7943	16.7768	16.8445	-0.334823	0.00030188	0.000432787
	Q8BJ03	Cytochrome c oxidase assembly protein COX15 homolog	Cox15	17.6329	17.7104	17.7464	17.7208	17.5146	17.6054	17.553	17.539	-0.149654	6.25112e-07	1.03283e-06
	Q9CR63	Cytochrome c oxidase assembly protein COX16 homolog, mitochondrial	Cox16	17.2826	17.2969	17.345	17.2796	16.9734	16.987	16.8615	16.8476	-0.383624	8.30039e-26	2.55711e-25
	P56394	Cytochrome c oxidase copper chaperone	Cox17	18.3642	18.5765	18.6414	18.1244	17.8848	17.5476	17.5721	17.8338	-0.717036	3.65304e-06	5.82958e-06
	Q8VC74	Cytochrome c oxidase assembly protein COX18, mitochondrial	Cox18	13.9336	14.0241	14.2647	13.6955	13.7508	13.6898	13.6252	13.4588	-0.348315	0.00645806	0.00844762
	Q8K0C8	Cytochrome c oxidase assembly protein COX19	Cox19	16.1117	16.178	16.3686	15.8641	15.7309	15.645	15.5332	15.7656	-0.461943	0.000203591	0.000294954
	Q9D7J4	Cytochrome c oxidase assembly protein COX20, mitochondrial	Cox20	11.4537	12.2871	12.3739	11.6797	11.7011	11.4362	8.88335	11.4461	-1.08189	0.153284	0.175803
	P19783	Cytochrome c oxidase subunit 4 isoform 1, mitochondrial	Cox4i1	22.269	22.3515	22.6234	22.3435	21.8675	21.8359	21.8568	22.0512	-0.494005	9.26424e-09	1.64501e-08
	P12787	Cytochrome c oxidase subunit 5A, mitochondrial	Cox5a	20.6006	20.5872	20.7709	20.211	19.2359	18.9105	19.177	19.7171	-1.28229	7.65104e-09	1.36349e-08
	P19536	Cytochrome c oxidase subunit 5B, mitochondrial	Cox5b	19.931	19.8596	20.1797	19.7523	19.0493	18.7859	18.8649	18.9561	-1.01664	1.35256e-18	3.39499e-18
	P43024	Cytochrome c oxidase subunit 6A1, mitochondrial	Cox6a1	14.6384	14.1826	14.7549	14.4767	14.0508	14.3165	14.1987	14.3198	-0.291684	0.0482153	0.0580714
	P43023	Cytochrome c oxidase subunit 6A2, mitochondrial	Cox6a2	17.1883	17.0973	17.1856	17.0026	15.8602	15.5389	16.2525	16.1877	-1.15864	4.78247e-11	9.3579e-11
	P56391	Cytochrome c oxidase subunit 6B1	Cox6b1	21.0719	21.0719	21.369	21.0584	20.1703	20.0036	20.031	20.2749	-1.02286	5.64709e-23	1.60047e-22
	Q9CPQ1	Cytochrome c oxidase subunit 6C	Cox6c	20.9615	20.8992	21.2669	20.9014	19.987	19.7352	19.7681	19.9359	-1.15065	1.24585e-22	3.49774e-22
	P56392	Cytochrome c oxidase subunit 7A1, mitochondrial	Cox7a1	20.5115	20.4116	20.6245	20.3264	18.7487	18.6589	18.3106	18.8298	-1.8315	3.95607e-38	1.69229e-37
	P48771	Cytochrome c oxidase subunit 7A2, mitochondrial	Cox7a2	16.0344	15.6115	16.0693	15.7408	14.8982	14.8115	14.7744	14.6878	-1.07101	3.49871e-19	8.93206e-19
	Q61387	Cytochrome c oxidase subunit 7A-related protein, mitochondrial	Cox7a2l	16.5482	16.6176	16.7289	16.3694	16.2477	16.186	16.2013	16.2499	-0.344795	2.62094e-05	4.00932e-05
	P56393	Cytochrome c oxidase subunit 7B, mitochondrial	Cox7b	17.8549	17.7435	18.0464	17.6899	16.7271	16.0831	16.0307	16.4128	-1.52025	6.03766e-16	1.39518e-15
	P17665	Cytochrome c oxidase subunit 7C, mitochondrial	Cox7c	18.3889	17.9791	18.3179	18.021	16.8253	16.5108	16.527	16.5987	-1.56127	1.13834e-39	5.07157e-39
	Q61147	Ceruloplasmin	Cp	19.2857	19.4258	19.2777	19.3015	19.7389	19.9821	19.9682	19.5385	0.484218	3.09035e-05	4.70435e-05
	P15089	Mast cell carboxypeptidase A	Cpa3	18.082	18.413	18.3506	18.4653	17.606	17.4856	17.5836	17.691	-0.736172	1.33501e-22	3.745e-22
	Q9JHH6	Carboxypeptidase B2	Cpb2	15.7176	15.7509	15.6258	15.4602	15.7734	15.9245	15.7888	15.6143	0.136635	0.0354049	0.0432642
	O89001	Carboxypeptidase D	Cpd	16.7644	16.9013	16.8463	16.9192	17.1135	17.3188	17.0165	17.156	0.293372	0.000168765	0.000245743
	Q00493	Carboxypeptidase E	Cpe	17.7762	17.638	17.5083	17.8041	16.9412	16.8401	16.693	16.7614	-0.872728	2.06244e-23	5.91853e-23
	Q7TN99	Cytoplasmic polyadenylation element-binding protein 3	Cpeb3	16.6395	16.6046	16.5583	16.6241	16.6676	16.5435	16.4191	16.4744	-0.0804456	0.0885568	0.104193
	Q7TN98	Cytoplasmic polyadenylation element-binding protein 4	Cpeb4	15.6441	15.2811	15.2685	15.4151	15.0073	14.8973	14.7809	14.7409	-0.54558	5.93297e-11	1.15663e-10
	P84086	Complexin-2	Cplx2	13.8105	14.4474	14.0464	13.8579	14.1941	14.1548	14.0464	14.0215	0.0636464	0.689077	0.71456
	Q80V42	Carboxypeptidase M	Cpm	16.1209	16.0047	16.1272	15.9567	15.2966	15.1563	15.2012	15.3192	-0.809043	2.45425e-39	1.08359e-38
	Q9JJN5	Carboxypeptidase N catalytic chain	Cpn1	12.9205	12.8373	12.6693	12.8803	12.6816	12.6693	13.1682	12.7889	0.000129841	0.999255	0.999837
	Q9DBB9	Carboxypeptidase N subunit 2	Cpn2	17.1915	17.081	17.3055	17.1898	17.1797	17.3459	17.6329	17.0939	0.12118	0.382887	0.415879
	Q8C166	Copine-1	Cpne1	18.486	18.4249	18.4118	18.5046	18.7868	18.8781	18.9172	18.8166	0.392821	5.94085e-23	1.68304e-22
	P59108	Copine-2	Cpne2	17.1098	16.9617	17.081	17.2983	18.0839	17.932	17.8717	17.8082	0.811265	3.54404e-16	8.24781e-16
	Q8BT60	Copine-3	Cpne3	18.8834	18.9943	18.9617	19.0147	19.4065	19.4486	19.4962	19.3996	0.474141	5.06045e-42	2.40424e-41
	P36552	Oxygen-dependent coproporphyrinogen-III oxidase, mitochondrial	Cpox	18.2612	18.368	18.3036	18.1907	17.2804	17.4046	17.3758	17.5006	-0.890502	3.60264e-47	1.98319e-46
	Q8BFS6	Serine/threonine-protein phosphatase CPPED1	Cpped1	18.1711	18.2914	18.2328	18.3779	17.7851	17.8415	17.9061	17.9011	-0.409881	2.64156e-41	1.23537e-40
	Q9WVJ3	Carboxypeptidase Q	Cpq	16.871	16.7808	16.8342	16.9436	16.7386	16.7865	16.9116	16.796	-0.049224	0.294961	0.32647
	Q9EPU4	Cleavage and polyadenylation specificity factor subunit 1	Cpsf1	15.9369	16.166	16.1817	16.1971	16.5482	16.6548	16.5642	16.5838	0.467361	4.47135e-15	1.00781e-14
	O35218	Cleavage and polyadenylation specificity factor subunit 2	Cpsf2	15.9983	15.8908	15.9063	15.9596	16.0429	15.9447	16.0364	16.1632	0.108044	0.0423572	0.0513216
	Q9QXK7	Cleavage and polyadenylation specificity factor subunit 3	Cpsf3	16.6013	16.5435	16.5605	16.5714	17.2457	17.3474	17.5105	17.4757	0.825632	8.26141e-50	4.86757e-49
	Q6NVF9	Cleavage and polyadenylation specificity factor subunit 6	Cpsf6	18.0116	18.0037	17.9004	18.1047	18.6714	18.8874	18.8075	18.7411	0.771737	3.62596e-31	1.30763e-30
	Q8BTV2	Cleavage and polyadenylation specificity factor subunit 7	Cpsf7	16.3658	16.4715	16.3735	16.5289	16.7492	16.9252	16.9404	16.9637	0.459706	1.15125e-24	3.40909e-24
	P97742	Carnitine O-palmitoyltransferase 1, liver isoform	Cpt1a	18.0779	18.0536	17.9779	18.0677	18.5015	18.7256	18.7035	18.7116	0.616282	3.23709e-26	1.00994e-25
	Q924X2	Carnitine O-palmitoyltransferase 1, muscle isoform	Cpt1b	21.7259	21.7895	21.9912	21.6361	20.5981	20.5012	20.4884	20.6854	-1.21744	1.35443e-36	5.57183e-36
	P52825	Carnitine O-palmitoyltransferase 2, mitochondrial	Cpt2	21.1103	21.1632	21.3743	21.1379	20.1585	20.1226	20.1527	20.3073	-1.01112	5.7268e-47	3.13491e-46
	Q9Z100	Probable carboxypeptidase X1	Cpxm1	13.8211	13.8807	13.9272	13.6797	14.0254	14.1038	14.1594	14.0292	0.252282	0.000160629	0.000234194
	Q64735	Complement component receptor 1-like protein	Cr1l	17.3788	17.3697	17.2225	17.4175	17.3847	17.4429	17.4715	17.515	0.106352	0.0414238	0.0502439
	O88843	Death domain-containing protein CRADD	Cradd	11.0225	11.6797	11.722	11.7526	7.7164	5.21327	10.5275	10.4421	-3.06938	0.00820359	0.0106197
	P47934	Carnitine O-acetyltransferase	Crat	21.5103	21.4963	21.5885	21.4963	20.3398	20.1797	20.1843	20.3264	-1.2653	6.25301e-123	1.41776e-121
	Q8C7D2	Protein cereblon	Crbn	17.6824	17.63	17.6421	17.6843	17.4184	17.4175	17.3265	17.2953	-0.295257	4.73697e-22	1.31275e-21
	Q01147	Cyclic AMP-responsive element-binding protein 1	Creb1	11.2658	11.0818	11.1251	12.0438	11.4649	10.7854	10.7552	11.402	-0.277292	0.364067	0.396565
	P45481	Histone lysine acetyltransferase CREBBP	Crebbp	12.5535	12.6606	12.0893	12.049	12.8912	13.097	13.3133	13.3287	0.819466	5.91531e-05	8.86716e-05
	Q91XD7	Protein disulfide isomerase Creld1	Creld1	19.5982	19.4565	19.3185	19.3037	18.9718	18.9065	18.5898	18.8038	-0.601253	8.65622e-16	1.98426e-15
	Q9CYA0	Protein disulfide isomerase Creld2	Creld2	16.489	16.3582	16.3466	16.3523	16.952	16.9792	17.0278	16.857	0.567487	2.83926e-39	1.25117e-38
	P35347	Corticotropin-releasing factor receptor 1	Crhr1	12.3348	12.7542	12.0331	12.4083	11.3847	11.3847	11.4178	11.8061	-0.884272	4.86738e-06	7.71192e-06
	P63254	Cysteine-rich protein 1	Crip1	18.8106	18.752	18.7487	19.0613	19.5962	19.6628	19.8703	19.7415	0.87459	5.19477e-30	1.80974e-29
	Q9DCT8	Cysteine-rich protein 2	Crip2	18.2484	18.3839	18.2589	18.1477	18.2171	18.1261	18.2295	18.2942	-0.0429983	0.508304	0.539646
	Q64010	Adapter molecule crk	Crk	18.4775	18.4415	18.4475	18.3832	18.0486	18.0944	18.0852	17.9937	-0.38194	3.27177e-56	2.2343e-55
	P47941	Crk-like protein	Crkl	18.388	18.3612	18.3745	18.2484	18.2451	18.2934	18.2165	18.2171	-0.100026	0.000476079	0.000675478
	Q9Z2L7	Cytokine receptor-like factor 3	Crlf3	16.4526	16.4504	16.5768	16.5698	17.0733	17.1637	17.1983	17.1453	0.632738	1.05319e-89	1.4271e-88
	P63154	Crooked neck-like protein 1	Crnkl1	15.2195	15.1671	15.1712	15.1081	15.6856	15.7291	16.1117	16.0934	0.738451	2.68761e-11	5.29203e-11
	Q8CJ40	Rootletin	Crocc	12.244	12.5566	12.8847	12.9878	12.811	12.8197	12.8539	12.9	0.177861	0.135143	0.156144
	Q9DC50	Peroxisomal carnitine O-octanoyltransferase	Crot	19.7506	19.7202	19.5972	19.7279	18.8914	18.9662	18.9583	18.909	-0.767722	6.92883e-74	6.83923e-73
	P14847	C-reactive protein	Crp	16.2368	16.1344	16.033	16.1547	16.4112	16.6355	16.6372	16.1138	0.309717	0.0164524	0.020686
	Q9CYD3	Cartilage-associated protein	Crtap	16.3616	16.4061	16.3865	16.4656	17.2145	17.4542	17.4382	17.3249	0.953009	6.17305e-60	4.60966e-59
	Q68ED7	CREB-regulated transcription coactivator 1	Crtc1	16.0488	16.1971	15.9893	16.0259	16.0294	16.0429	16.0448	15.8463	-0.0744071	0.214952	0.242513
	Q91X84	CREB-regulated transcription coactivator 3	Crtc3	13.7346	13.8175	14.5763	14.5015	13.5196	13.6346	13.6452	13.649	-0.545401	0.00165935	0.00226979
	P23927	Alpha-crystallin B chain	Cryab	22.3978	22.0605	22.3515	22.219	24.975	24.7962	24.698	23.7198	2.29006	8.18781e-21	2.19299e-20
	Q99KP3	Lambda-crystallin homolog	Cryl1	16.5422	16.5741	16.6682	16.6693	16.4482	16.4969	16.6445	16.5547	-0.0774133	0.0247481	0.0306507
	P47199	Quinone oxidoreductase	Cryz	19.5422	19.5422	19.6132	19.4882	18.7796	18.7103	18.7226	18.8027	-0.792669	5.26836e-101	8.41713e-100
	Q921W4	Quinone oxidoreductase-like protein 1	Cryzl1	16.7952	16.8334	16.8201	16.8334	17.1856	17.2176	17.2487	17.251	0.405186	4.0019317313141e-322	6.7054589453574e-320
	Q3UNZ8	Quinone oxidoreductase-like protein 2	Cryzl2	13.7717	13.4929	13.6754	14.1431	14.2262	14.288	14.3004	14.1188	0.462593	0.00186895	0.00254402
	Q9CZU6	Citrate synthase, mitochondrial	Cs	23.6311	23.7499	23.7499	23.7877	22.6073	22.4983	22.474	22.7412	-1.14942	9.80378e-73	9.49957e-72
	Q9DBE0	Cysteine sulfinic acid decarboxylase	Csad	15.438	15.4132	15.476	15.6159	15.8457	16.0294	16.0016	15.788	0.430412	4.82809e-08	8.30678e-08
	Q91W50	Cold shock domain-containing protein E1	Csde1	20.6088	20.5649	20.4497	20.5596	20.665	20.6333	20.5347	20.5207	0.0426448	0.242969	0.272211
	Q9ERK4	Exportin-2	Cse1l	21.1665	21.1439	21.0222	21.1049	21.1118	21.101	21.0357	21.092	-0.0242142	0.462955	0.495559
	P09581	Macrophage colony-stimulating factor 1 receptor	Csf1r	16.7356	16.7257	16.7979	16.8062	17.5283	17.6029	17.5552	17.657	0.819493	1.04702e-288	1.28447e-286
	Q8C1F4	Chondroitin sulfate N-acetylgalactosaminyltransferase 2	Csgalnact2	13.7706	13.6754	13.6518	14.0764	12.9926	12.8687	12.9738	12.6724	-0.916685	7.49667e-12	1.50988e-11
	P41241	Tyrosine-protein kinase CSK	Csk	18.077	18.2024	18.0985	18.3077	19.1334	19.3465	19.4102	19.3548	1.13981	1.11313e-82	1.32995e-81
	Q8BK63	Casein kinase I isoform alpha	Csnk1a1	18.4397	18.4895	18.3903	18.413	18.468	18.4926	18.3973	18.4926	0.0295038	0.363593	0.396238
	Q9DC28	Casein kinase I isoform delta	Csnk1d	17.4692	17.3825	17.5303	17.3834	17.6054	17.5451	17.5016	17.5137	0.100088	0.0164074	0.0206331
	Q9JMK2	Casein kinase I isoform epsilon	Csnk1e	14.7082	14.6574	14.6273	14.6384	14.4174	14.3353	14.395	14.6482	-0.208839	0.00440515	0.00583671
	Q8BTH8	Casein kinase I isoform gamma-1	Csnk1g1	15.599	15.6042	15.441	15.5517	15.4923	15.4982	15.6753	15.526	-0.000998575	0.987319	0.989047
	Q8C4X2	Casein kinase I isoform gamma-3	Csnk1g3	16.2212	16.1689	16.3114	16.2909	15.9754	15.9271	15.8779	16.0442	-0.291917	2.95865e-10	5.61334e-10
	Q60737	Casein kinase II subunit alpha	Csnk2a1	19.3625	19.3901	19.3081	19.267	19.3548	19.4648	19.3594	19.3611	0.053121	0.132044	0.152667
	O54833	Casein kinase II subunit alpha'	Csnk2a2	17.4451	17.3805	17.4702	17.5193	17.9412	18.0226	17.98	17.9437	0.518119	8.65083e-49	4.93615e-48
	P67871	Casein kinase II subunit beta	Csnk2b	17.7787	17.7321	17.6766	17.775	17.8445	17.7964	17.8877	17.6746	0.0601976	0.240752	0.269947
	Q8VHY0	Chondroitin sulfate proteoglycan 4	Cspg4	18.1159	18.0656	18.2457	18.0464	17.8601	17.9378	18.0556	17.9412	-0.169705	0.00794187	0.0103022
	P97315	Cysteine and glycine-rich protein 1	Csrp1	19.179	19.3625	19.1236	19.4941	19.6948	19.6209	19.7939	19.6746	0.40626	1.16219e-05	1.80803e-05
	P97314	Cysteine and glycine-rich protein 2	Csrp2	16.1652	16.3714	16.1084	16.276	17.8314	18.1218	18.315	17.9115	1.81471	2.35545e-42	1.1324e-41
	P50462	Cysteine and glycine-rich protein 3	Csrp3	19.4018	19.2785	19.649	19.5905	22.6591	22.474	22.4892	21.8675	2.8925	1.24481e-47	6.90778e-47
	P21460	Cystatin-C	Cst3	19.1962	19.054	18.8557	19.176	18.3135	18.3223	18.2381	18.43	-0.744504	8.44495e-15	1.88795e-14
	Q62426	Cystatin-B	Cstb	18.0839	18.1169	18.0012	18.4277	19.2839	19.3548	19.4477	19.2255	1.17057	8.08268e-28	2.64671e-27
	Q99LC2	Cleavage stimulation factor subunit 1	Cstf1	16.6779	16.8967	16.8494	16.7271	17.6029	17.2969	17.3796	17.2657	0.598484	6.17161e-11	1.20213e-10
	Q8BIQ5	Cleavage stimulation factor subunit 2	Cstf2	16.9058	16.9495	16.857	16.9855	17.2746	17.2276	17.3274	17.2409	0.343182	3.19095e-19	8.17369e-19
	Q8C7E9	Cleavage stimulation factor subunit 2 tau variant	Cstf2t	13.2619	13.9484	13.9417	13.6823	13.2164	13.7097	13.5768	12.859	-0.368092	0.179332	0.204415
	Q99LI7	Cleavage stimulation factor subunit 3	Cstf3	16.8334	16.8623	16.8789	16.8428	17.3415	17.4155	17.3879	17.3722	0.52493	1.40261e-159	5.73567e-158
	O88712	C-terminal-binding protein 1	Ctbp1	19.9408	19.9269	19.8745	20.0293	19.9458	20.0846	19.994	20.0211	0.0685169	0.120042	0.139282
	P56546	C-terminal-binding protein 2	Ctbp2	15.3707	15.2663	15.3175	15.4628	15.9447	15.9605	15.9746	15.981	0.610882	4.36735e-50	2.59323e-49
	Q8R242	Di-N-acetylchitobiase	Ctbs	16.8821	16.7717	16.7935	16.8542	16.6656	16.7589	16.8505	16.7669	-0.064881	0.16956	0.193791
	Q61164	Transcriptional repressor CTCF	Ctcf	16.6682	16.7197	16.7852	16.6968	17.2468	17.3674	17.4224	17.4143	0.645226	3.94117e-64	3.22716e-63
	Q3TP92	CTD nuclear envelope phosphatase 1	Ctdnep1	16.7044	16.8312	16.7408	16.5855	15.8081	15.658	15.7553	15.7591	-0.970353	1.06676e-57	7.57877e-57
	Q7TSG2	RNA polymerase II subunit A C-terminal domain phosphatase	Ctdp1	14.8982	14.945	14.8689	14.9473	15.2694	15.3584	15.2517	15.2485	0.36717	6.06953e-26	1.87743e-25
	P58466	Carboxy-terminal domain RNA polymerase II polypeptide A small phosphatase 1	Ctdsp1	16.6557	16.6471	16.75	16.6428	16.3038	16.4759	16.394	16.4768	-0.261242	2.27297e-08	3.97033e-08
	Q8BG15	CTD small phosphatase-like protein 2	Ctdspl2	13.1111	13.2236	13.307	14.2511	13.3164	13.7163	13.5697	13.8645	0.14351	0.452321	0.485159
	Q60753	Cardiotrophin-1	Ctf1	14.7324	15.0382	14.776	14.8638	14.1789	14.166	14.1879	14.4486	-0.607248	7.58971e-11	1.47458e-10
	Q9D1D6	Collagen triple helix repeat-containing protein 1	Cthrc1	15.5581	15.7309	15.6733	15.5488	16.5692	17.0822	17.078	16.9608	1.29477	3.3593e-23	9.59203e-23
	Q6PEE2	CBP80/20-dependent translation initiation factor	Ctif	16.0047	16.1384	15.8779	15.8207	15.9156	15.8418	15.7978	15.6985	-0.146992	0.00532494	0.00701482
	P26231	Catenin alpha-1	Ctnna1	19.951	19.994	20.0469	19.9806	20.0253	20.0824	20.0972	20.0607	0.073253	0.00285229	0.00383543
	Q65CL1	Catenin alpha-3	Ctnna3	12.5028	12.5739	12.4413	12.6531	12.6798	12.7685	12.8042	12.6834	0.191218	0.000928191	0.00129082
	O88327	Alpha-catulin	Ctnnal1	13.2403	12.8245	12.9082	12.9186	12.0622	12.1319	12.0438	12.1644	-0.872338	2.15054e-18	5.34909e-18
	Q02248	Catenin beta-1	Ctnnb1	17.8461	17.9299	17.9287	17.8977	17.6979	17.8433	17.8368	17.79	-0.108629	0.00326431	0.00437748
	Q9CWL8	Beta-catenin-like protein 1	Ctnnbl1	16.004	15.9382	16.132	16.142	16.6213	16.8027	16.7197	16.6534	0.645241	8.70191e-25	2.58573e-24
	P30999	Catenin delta-1	Ctnnd1	18.2521	18.3308	18.3455	18.2612	18.685	18.8341	18.8038	18.7103	0.460908	1.06055e-22	2.98484e-22
	P70698	CTP synthase 1	Ctps1	18.8625	18.8379	18.8813	18.7859	19.7523	19.6607	19.5856	19.4189	0.762484	3.27329e-52	2.03691e-51
	P70303	CTP synthase 2	Ctps2	15.8385	15.8319	15.8096	15.843	16.2154	16.2726	16.3802	16.2563	0.450398	8.57164e-33	3.22846e-32
	Q62018	RNA polymerase-associated protein CTR9 homolog	Ctr9	14.9774	14.9179	14.7294	15.0631	15.2724	15.2	15.3688	15.372	0.381385	8.66832e-06	1.35652e-05
	P16675	Lysosomal protective protein	Ctsa	17.1856	17.1937	17.1487	17.2993	18.1281	18.2959	18.3769	18.3028	1.06912	9.13256e-100	1.41947e-98
	P10605	Cathepsin B	Ctsb	19.1585	19.2327	19.2392	19.3781	19.9999	20.2431	20.211	20.1257	0.892833	2.20233e-51	1.34251e-50
	P97821	Dipeptidyl peptidase 1	Ctsc	17.1348	17.0347	16.8596	17.2646	18.3117	18.3911	18.5451	18.5115	1.36645	7.35433e-43	3.59092e-42
	P18242	Cathepsin D	Ctsd	19.7774	19.6118	19.6455	19.8348	20.2131	20.3664	20.2656	20.2928	0.56712	5.06017e-18	1.24779e-17
	P28293	Cathepsin G	Ctsg	14.7715	14.3963	14.6804	14.5796	14.3364	14.1177	14.4749	14.2919	-0.301757	0.0115102	0.0147144
	P49935	Pro-cathepsin H	Ctsh	17.6534	17.4542	17.5795	17.9347	19.3587	19.6118	19.6989	19.4232	1.8677	4.78206e-49	2.75841e-48
	P55097	Cathepsin K	Ctsk	15.8923	15.9567	16.292	15.8923	16.4355	16.473	16.8733	16.5692	0.579471	3.47984e-05	5.2832e-05
	P06797	Procathepsin L	Ctsl	16.9087	16.9259	16.8075	16.8573	16.6163	16.4391	16.4995	16.3927	-0.387955	7.85601e-21	2.10659e-20
	Q8BM88	Cathepsin O	Ctso	13.6608	13.8355	13.7022	13.7306	13.4579	13.7402	13.6837	13.7677	-0.0698884	0.339641	0.371668
	O70370	Cathepsin S	Ctss	17.3188	17.3606	17.0557	17.4591	19.082	19.1938	19.3273	19.2715	1.92009	1.68512e-77	1.77558e-76
	P56203	Cathepsin W	Ctsw	11.6257	12.5195	12.475	13.3038	14.4486	14.4783	14.7324	15.0616	2.19926	3.14529e-28	1.04539e-27
	Q9WUU7	Cathepsin Z	Ctsz	16.945	16.8476	16.8944	16.9357	18.1692	18.2612	18.398	18.1703	1.344	1.39273e-99	2.15983e-98
	Q60598	Src substrate cortactin	Cttn	19.4315	19.2274	19.2761	19.5686	20.4854	20.5052	20.4747	20.2804	1.06049	2.93705e-25	8.86535e-25
	Q99LJ0	CTTNBP2 N-terminal-like protein	Cttnbp2nl	15.2069	15.1644	15.1013	14.938	14.0007	14.0782	13.9114	14.1076	-1.07817	2.02597e-50	1.21241e-49
	Q99J10	Cytoplasmic tRNA 2-thiolation protein 1	Ctu1	14.608	14.568	14.5498	14.668	14.7362	14.7152	14.6792	14.7373	0.118518	0.000180548	0.000262401
	Q3U308	Cytoplasmic tRNA 2-thiolation protein 2	Ctu2	15.3799	15.5029	15.4132	15.1593	14.6731	14.6861	14.4129	14.6914	-0.747949	1.95785e-14	4.32212e-14
	Q8R3V6	CUE domain-containing protein 1	Cuedc1	16.2046	16.2162	16.1223	16.0741	15.2301	15.2418	15.1874	15.2131	-0.936205	6.86157e-284	7.98966e-282
	Q9CXX9	CUE domain-containing protein 2	Cuedc2	16.5971	16.4779	16.4656	16.3728	15.4889	15.4244	15.3499	15.4009	-1.06233	3.29451e-269	3.32843e-267
	Q9WTX6	Cullin-1	Cul1	20.0531	19.958	19.9833	19.949	19.8339	19.8046	19.6966	19.7909	-0.204386	2.21535e-10	4.2241e-10
	Q9D4H8	Cullin-2	Cul2	20.2987	20.2638	20.3646	20.1965	19.8046	19.7939	19.6927	19.8409	-0.497876	1.19374e-22	3.35283e-22
	Q9JLV5	Cullin-3	Cul3	20.1742	20.1271	20.1476	20.1068	19.9408	19.91	19.81	19.8719	-0.255769	2.47714e-25	7.50351e-25
	Q3TCH7	Cullin-4A	Cul4a	19.7044	19.6132	19.6628	19.6264	19.5327	19.6077	19.4738	19.5774	-0.103801	0.00610847	0.0080178
	A2A432	Cullin-4B	Cul4b	15.6685	15.6414	15.8463	15.7656	15.8838	16.0389	16.0167	15.9978	0.253863	2.30522e-07	3.87684e-07
	Q9D5V5	Cullin-5	Cul5	20.7999	20.8086	20.7938	20.764	20.2804	20.2546	20.2447	20.2286	-0.539494	0	0
	Q8VE73	Cullin-7	Cul7	17.7231	17.7303	17.7884	17.7116	18.4916	18.567	18.4397	18.3669	0.727972	5.03582e-62	3.95384e-61
	Q80TT8	Cullin-9	Cul9	10.7241	11.6169	11.8005	11.3904	11.2262	10.4421	10.2731	10.6951	-0.723861	0.0349283	0.0427275
	Q3UY34	Protein CUSTOS	Custos	13.0801	12.9441	13.1164	13.0384	13.0311	13.1539	13.0128	12.9113	-0.0174721	0.785256	0.803861
	Q9CQ89	Protein CutA	Cuta	13.453	13.5284	13.4072	13.3748	12.5423	12.6498	12.3913	12.8165	-0.840845	6.87363e-16	1.58462e-15
	Q9D8X1	Copper homeostasis protein cutC homolog	Cutc	18.1541	18.2781	18.3598	18.115	17.4495	17.4789	17.4897	17.6158	-0.718278	7.61563e-25	2.26687e-24
	P70403	Protein CASP	Cux1	13.322	13.581	13.2988	13.6701	13.1983	13.2841	13.1354	13.235	-0.254756	0.0117519	0.0150038
	P53564	Homeobox protein cut-like 1	Cux1	17.7011	17.6648	17.6515	17.638	17.807	17.8201	17.7435	17.7237	0.109688	1.32673e-15	3.02712e-15
	Q9JHS9	Spliceosome-associated protein CWC15 homolog	Cwc15	16.8018	16.9342	16.7799	17.081	17.1956	17.1766	17.1348	17.0192	0.232315	0.00787092	0.0102141
	Q8C5N3	Pre-mRNA-splicing factor CWC22 homolog	Cwc22	15.761	15.67	15.603	15.8299	16.6615	16.8334	16.7117	16.7438	1.02161	9.66518e-54	6.22887e-53
	Q9DBF7	Pre-mRNA-splicing factor CWC25 homolog	Cwc25	13.7539	13.8553	13.5498	13.8566	14.1255	14.0314	14.1352	14.0494	0.331475	7.83273e-05	0.0001166
	Q3TKY6	Spliceosome-associated protein CWC27 homolog	Cwc27	15.5109	15.3532	15.4274	15.4798	15.4316	15.384	15.4699	15.5537	0.0169538	0.734855	0.75723
	Q8CI33	CWF19-like protein 1	Cwf19l1	17.7292	17.5193	17.9689	17.9976	17.7499	18.1488	18.5321	18.0511	0.316732	0.0684396	0.0812757
	Q8BG79	CWF19-like protein 2	Cwf19l2	14.3967	14.2821	14.4288	14.4592	14.7955	15.0815	14.8127	14.7955	0.479596	4.60391e-08	7.93498e-08
	P18340	C-X-C motif chemokine 9	Cxcl9	12.9521	13.058	12.9844	13.1582	13.9194	13.8477	14.2402	14.1833	1.00949	1.82429e-37	7.70306e-37
	Q9CWW7	CXXC-type zinc finger protein 1	Cxxc1	13.1001	13.3477	13.0779	13.4784	13.8673	14.1594	14.0687	14.1789	0.817569	5.17969e-16	1.20015e-15
	P56395	Cytochrome b5	Cyb5a	18.137	18.2314	18.3002	18.1004	17.9506	17.9659	18.015	17.8403	-0.249282	5.74088e-05	8.60944e-05
	Q9CQX2	Cytochrome b5 type B	Cyb5b	17.9976	17.9274	18.0345	17.9666	17.5649	17.5273	17.4737	17.4299	-0.482573	1.01093e-44	5.25746e-44
	Q9DB73	NADH-cytochrome b5 reductase 1	Cyb5r1	20.3398	20.4034	20.373	20.241	19.5533	19.3625	19.3121	19.4962	-0.908288	2.10964e-41	9.89297e-41
	Q9DCN2	NADH-cytochrome b5 reductase 3	Cyb5r3	19.5612	19.5495	19.6836	19.5856	20.1656	20.3174	20.2131	20.1879	0.62605	1.86858e-37	7.88522e-37
	Q3TDX8	Cytochrome b5 reductase 4	Cyb5r4	15.2663	15.5389	15.4681	15.4656	15.3271	15.3211	15.4912	15.3575	-0.0605191	0.365723	0.398243
	Q61462	Cytochrome b-245 light chain	Cyba	15.6529	15.8334	15.9717	16.0176	17.7303	17.7518	17.9472	17.9031	1.96421	0	0
	Q61093	Cytochrome b-245 heavy chain	Cybb	16.7204	16.6627	16.5541	16.8776	18.5826	18.5791	18.8106	18.8607	2.00453	2.54361e-127	6.30852e-126
	Q3TYS2	Cytochrome b-245 chaperone 1	Cybc1	16.8161	16.9734	16.9573	16.9928	17.8536	17.8865	17.9055	17.737	0.910741	1.98171e-52	1.23992e-51
	Q9D0M3	Cytochrome c1, heme protein, mitochondrial	Cyc1	21.7323	21.8287	21.9722	21.7953	20.9575	20.9095	20.76	21.0618	-0.909901	8.00046e-27	2.54695e-26
	P62897	Cytochrome c, somatic	Cycs	23.9703	23.8398	23.9703	23.9703	23.1712	23.0863	23.1264	23.198	-0.792227	8.6982e-76	8.86597e-75
	Q7TMB8	Cytoplasmic FMR1-interacting protein 1	Cyfip1	18.9857	19.0517	19.0275	19.0527	19.7806	19.8409	19.8348	19.8366	0.793799	0	0
	Q5SQX6	Cytoplasmic FMR1-interacting protein 2	Cyfip2	13.7195	13.4399	13.2866	13.1682	12.5594	12.7936	13.0926	13.2988	-0.467402	0.0321512	0.0394567
	Q9CX80	Cytoglobin	Cygb	18.2492	18.4233	18.468	18.5252	18.7437	18.9017	18.946	18.7565	0.420551	3.76443e-09	6.80748e-09
	Q9QXA1	Cysteine and histidine-rich protein 1	Cyhr1	15.1866	15.1631	15.2269	15.1375	15.3211	15.488	15.4254	15.474	0.248576	1.22276e-08	2.16004e-08
	Q80TQ2	Ubiquitin carboxyl-terminal hydrolase CYLD	Cyld	13.9711	14.7487	14.5905	14.378	14.662	14.702	15.3543	15.476	0.626504	0.00328041	0.00439736
	Q8BKE6	Cytochrome P450 20A1	Cyp20a1	16.2633	16.1486	16.1099	16.1178	16.2212	16.239	16.2162	16.2936	0.0825929	0.0443988	0.053634
	Q9DBG1	Sterol 26-hydroxylase, mitochondrial	Cyp27a1	17.7964	17.5776	17.5672	17.7316	16.262	15.8893	16.0235	16.3426	-1.53885	3.87266e-32	1.42808e-31
	Q8CIM7	Cytochrome P450 2D26	Cyp2d26	14.9728	15.2492	15.2811	15.1783	14.1826	14.2251	14.1899	14.3119	-0.942959	8.35651e-47	4.55629e-46
	Q05421	Cytochrome P450 2E1	Cyp2e1	14.9199	15.4721	15.0138	15.1281	14.166	14.608	14.1188	14.2821	-0.839739	2.71965e-06	4.37154e-06
	Q9CX98	Cytochrome P450 2U1	Cyp2u1	15.0661	14.9682	15.222	14.8143	13.9711	13.7267	13.9062	14.048	-1.10464	3.47567e-20	9.14159e-20
	Q99N16	Cytochrome P450 4F3	Cyp4f3	15.2739	15.5129	15.2142	15.1533	14.6744	14.6184	14.8232	15.0027	-0.508924	4.6292e-05	6.97578e-05
	Q8K0C4	Lanosterol 14-alpha demethylase	Cyp51a1	16.5819	16.4914	16.3003	16.4841	16.464	16.527	16.5913	16.4425	0.0417788	0.55264	0.583291
	Q8BHZ0	CYFIP-related Rac1 interactor A	Cyria	15.8804	15.9351	15.8029	16.0934	16.0344	16.0934	15.9823	15.9918	0.0974988	0.172949	0.197533
	Q921M7	CYFIP-related Rac1 interactor B	Cyrib	18.4509	18.487	18.4277	18.468	19.0976	19.2207	19.282	19.0912	0.714472	5.66882e-41	2.62785e-40
	Q8K353	Cysteine-rich and transmembrane domain-containing protein 1	Cystm1	14.4359	13.5858	14.1211	13.7267	13.7146	13.6823	13.5013	13.6049	-0.341586	0.0730901	0.0865889
	Q9QX11	Cytohesin-1	Cyth1	17.7569	17.6962	17.7074	17.5776	16.8258	16.7034	16.7054	16.8246	-0.91972	8.99064e-76	9.15048e-75
	P63034	Cytohesin-2	Cyth2	12.4337	12.4337	12.7542	12.1319	11.402	11.6663	11.2311	11.4649	-0.997274	1.61877e-09	2.97272e-09
	O08967	Cytohesin-3	Cyth3	12.8778	13.4749	12.6624	13.0721	13.1164	12.3429	12.0384	12.3489	-0.560114	0.0464564	0.0560118
	Q80YW0	Cytohesin-4	Cyth4	15.7194	15.9858	15.837	16.0429	15.8793	15.7702	15.7176	15.6947	-0.13078	0.152237	0.17466
	Q8BHG2	CXXC motif containing zinc binding protein	Czib	19.8462	19.8504	19.8202	19.9763	19.3482	19.3185	19.5403	19.3324	-0.488438	1.32448e-14	2.93997e-14
	Q9Z1R4	Uncharacterized protein C6orf47 homolog	D17h6s53e	16.8226	16.8236	16.8296	16.6627	16.0712	16.0854	15.8319	16.1526	-0.749362	1.72877e-18	4.3172e-18
	Q91YN0	Protein C12orf4 homolog	D6Wsu163e	14.8598	14.3567	14.6502	14.6451	14.7294	14.9595	14.7549	14.6164	0.137123	0.292127	0.323747
	Q8R1F0	Leydig cell tumor 10 kDa protein homolog	D8Ertd738e	18.42	18.4218	18.3669	18.2528	18.6589	18.6151	18.625	18.6605	0.274504	3.45508e-14	7.56577e-14
	Q8BPM0	Disheveled-associated activator of morphogenesis 1	Daam1	16.8133	16.9095	16.7918	16.7492	17.0949	16.7356	16.9225	17.1011	0.147578	0.146589	0.16849
	P98078	Disabled homolog 2	Dab2	17.575	17.795	17.6599	17.7402	18.737	18.7447	18.6769	18.4072	0.948914	3.32221e-23	9.49034e-23
	Q3UHC7	Disabled homolog 2-interacting protein	Dab2ip	16.6525	16.7204	16.6906	16.6859	16.5031	16.3487	16.4867	16.3555	-0.263851	1.25826e-08	2.22046e-08
	P61804	Dolichyl-diphosphooligosaccharide--protein glycosyltransferase subunit DAD1	Dad1	16.7289	17.1825	16.9013	16.7532	16.516	17.0158	16.7557	16.6315	-0.161728	0.322959	0.355508
	Q62165	Dystroglycan 1	Dag1	19.4211	19.3221	19.3667	19.3221	18.7314	18.5332	18.4904	18.6549	-0.755509	6.80541e-36	2.74695e-35
	Q91WC9	Diacylglycerol lipase-beta	Daglb	14.8307	14.7854	14.7409	14.75	14.7409	14.5916	14.634	14.9692	-0.0428213	0.643823	0.67067
	Q91XC8	Death-associated protein 1	Dap	16.0844	15.9217	16.1478	16.0956	16.6176	16.5519	16.7289	16.3616	0.50263	3.38289e-07	5.64363e-07
	Q9ER88	28S ribosomal protein S29, mitochondrial	Dap3	18.7783	18.7644	18.9792	18.7604	18.2376	18.2381	18.2115	18.3973	-0.549461	5.50632e-16	1.27454e-15
	O54784	Death-associated protein kinase 3	Dapk3	15.1003	15.0941	15.3892	15.3321	15.6912	15.7024	15.8334	15.7932	0.52615	3.49475e-19	8.92525e-19
	Q922B2	Aspartate--tRNA ligase, cytoplasmic	Dars1	21.0584	20.9075	20.8872	20.9615	21.0357	21.0019	20.9756	20.9615	0.0400166	0.265742	0.295938
	Q8BIP0	Aspartate--tRNA ligase, mitochondrial	Dars2	17.7303	17.6136	17.8445	17.5632	16.9693	16.8837	16.8236	17.068	-0.751716	7.49066e-17	1.7788e-16
	O35613	Death domain-associated protein 6	Daxx	14.7854	14.6326	14.8212	14.8736	15.294	15.2966	15.6042	15.3752	0.614307	3.06565e-13	6.46837e-13
	Q9JII5	DAZ-associated protein 1	Dazap1	17.3951	17.2694	17.3415	17.4232	17.7895	17.6624	17.6673	17.8093	0.374836	1.48908e-11	2.96435e-11
	P31786	Acyl-CoA-binding protein	Dbi	18.9672	18.8496	19.0457	18.6873	18.42	18.2506	18.3083	18.2735	-0.574364	5.73306e-13	1.19715e-12
	Q9QXS6	Drebrin	Dbn1	16.5565	16.516	16.5093	16.6723	17.6329	17.8231	17.8483	17.6624	1.17813	8.33436e-65	6.89844e-64
	Q62418	Drebrin-like protein	Dbnl	18.0879	18.1281	18.048	18.2308	18.9925	19.0457	19.163	19.0704	0.944166	3.37758e-92	4.78432e-91
	Q923B1	Lariat debranching enzyme	Dbr1	14.2868	14.3997	14.3407	14.3056	14.6763	14.7515	14.8249	14.5763	0.374006	3.31546e-09	6.0114e-09
	P53395	Lipoamide acyltransferase component of branched-chain alpha-keto acid dehydrogenase complex, mitochondrial	Dbt	19.7647	19.9359	19.9016	19.827	18.8649	18.8396	18.7478	18.9408	-1.00908	5.09675e-66	4.3335e-65
	Q80TR8	DDB1- and CUL4-associated factor 1	Dcaf1	14.1962	14.166	13.9931	14.1923	14.0494	13.9093	14.0189	13.8629	-0.176755	0.0060784	0.00797986
	Q91VU6	DDB1- and CUL4-associated factor 11	Dcaf11	17.1723	17.1898	17.243	17.2	16.64	16.6823	16.6281	16.9095	-0.486302	1.96632e-16	4.60888e-16
	Q6PAC3	DDB1- and CUL4-associated factor 13	Dcaf13	12.8286	13.1447	13.0271	12.9485	12.2357	12.0601	11.8363	12.0656	-0.937835	9.97012e-17	2.3562e-16
	Q80T85	DDB1- and CUL4-associated factor 5	Dcaf5	13.1335	13.3658	13.4381	13.4151	14.0782	14.39	14.4109	14.3407	0.966825	1.15565e-38	5.01219e-38
	Q9DC22	DDB1- and CUL4-associated factor 6	Dcaf6	19.0517	18.9966	18.9966	18.9212	18.2781	18.1973	18.0937	18.3002	-0.774195	5.81379e-45	3.03732e-44
	P61963	DDB1- and CUL4-associated factor 7	Dcaf7	17.26	17.1983	17.2234	17.2767	17.0973	17.2364	17.1651	17.3113	-0.0370949	0.392171	0.425156
	Q8N7N5	DDB1- and CUL4-associated factor 8	Dcaf8	18.8091	18.8725	18.8577	18.8226	18.9934	18.9934	18.8372	18.8396	0.075445	0.0744691	0.0881618
	Q8BHC4	Dephospho-CoA kinase domain-containing protein	Dcakd	18.4475	18.4109	18.43	18.4118	18.4849	18.572	18.457	18.6201	0.108418	0.00867258	0.0111867
	E9PVD3	Protocadherin-16	Dchs1	12.0679	11.5695	11.6396	11.1062	12.7054	12.3665	12.5647	12.2037	0.864287	2.34122e-10	4.46039e-10
	Q9JLM8	Serine/threonine-protein kinase DCLK1	Dclk1	19.489	19.3391	19.211	19.7453	20.7558	20.9522	20.8254	20.8476	1.39914	4.73664e-28	1.56672e-27
	P28654	Decorin	Dcn	21.6692	22.0999	21.7323	21.9994	20.4948	20.8476	20.8338	20.9235	-1.10029	1.62148e-19	4.17525e-19
	Q91YD3	mRNA-decapping enzyme 1A	Dcp1a	12.8245	12.531	12.72	12.7418	13.2524	13.3609	13.0244	12.6984	0.379685	0.00691238	0.009023
	Q3U564	mRNA-decapping enzyme 1B	Dcp1b	12.087	12.6362	12.4557	12.811	12.9186	13.1506	12.7487	12.5981	0.356571	0.0915429	0.107431
	Q9DAR7	m7GpppX diphosphatase	Dcps	17.0091	17.0278	16.9566	17.0158	17.5023	17.638	17.6352	17.5315	0.574452	1.88248e-42	9.08193e-42
	O08788	Dynactin subunit 1	Dctn1	20.6622	20.7163	20.6778	20.7272	20.6119	20.5917	20.5207	20.6352	-0.105968	0.000622654	0.000876743
	Q99KJ8	Dynactin subunit 2	Dctn2	19.5073	19.548	19.4994	19.5087	19.4833	19.3914	19.3812	19.3366	-0.117698	5.37802e-06	8.50138e-06
	Q9Z0Y1	Dynactin subunit 3	Dctn3	19.6607	19.6442	19.5982	19.5768	19.3891	19.2777	19.2298	19.281	-0.325593	6.06067e-35	2.40675e-34
	Q8CBY8	Dynactin subunit 4	Dctn4	18.0606	18.1541	17.9906	18.0364	17.932	17.9071	17.8609	17.9287	-0.15327	8.92074e-05	0.000132337
	Q9QZB9	Dynactin subunit 5	Dctn5	16.6057	16.5777	16.5786	16.5827	16.6185	16.4739	16.4066	16.4286	-0.104276	0.0077312	0.0100422
	Q9WUB4	Dynactin subunit 6	Dctn6	16.5698	16.6813	16.7179	16.636	16.6732	16.6306	16.5953	16.4687	-0.0592953	0.288686	0.320296
	Q9QY93	dCTP pyrophosphatase 1	Dctpp1	13.8724	13.9941	13.7664	13.8792	13.2725	13.3145	13.0329	13.3658	-0.631611	2.80287e-11	5.51265e-11
	Q9QZ73	DCN1-like protein 1	Dcun1d1	17.8584	17.641	17.6451	17.6293	17.5509	17.622	17.6348	17.4309	-0.133787	0.0258856	0.0320018
	Q8BZJ7	DCN1-like protein 2	Dcun1d2	19.1715	19.0797	19.1362	19.0405	18.0656	17.8806	17.8856	17.9521	-1.16098	1.59981e-140	4.82049e-139
	Q8K0V2	DCN1-like protein 3	Dcun1d3	14.7458	14.6451	14.7677	14.803	14.5849	14.5619	14.4198	14.7123	-0.170701	0.0154695	0.0195252
	Q91X52	L-xylulose reductase	Dcxr	12.34	11.821	12.2165	12.7564	12.7583	12.8336	12.9029	12.7487	0.527404	0.00755931	0.00983011
	Q9D9Z5	DET1- and DDB1-associated protein 1	Dda1	14.2992	14.4316	14.4671	14.4233	14.6669	14.6819	14.6804	14.7249	0.283237	5.56136e-20	1.45438e-19
	Q9CWS0	N(G),N(G)-dimethylarginine dimethylaminohydrolase 1	Ddah1	18.6909	18.8157	18.6483	18.7708	18.4768	18.4537	18.42	18.3378	-0.309358	4.92211e-10	9.25674e-10
	Q99LD8	N(G),N(G)-dimethylarginine dimethylaminohydrolase 2	Ddah2	18.5865	18.6618	18.596	18.7035	18.6747	18.751	18.8128	18.6873	0.0945224	0.0247943	0.0307024
	Q3U1J4	DNA damage-binding protein 1	Ddb1	21.2757	21.2401	21.2509	21.3061	21.462	21.5103	21.3865	21.3528	0.159717	3.38587e-05	5.14736e-05
	Q80Y98	Phospholipase DDHD2	Ddhd2	14.8953	14.9845	15.1576	14.6804	14.7874	14.7885	14.7249	14.7192	-0.174456	0.094656	0.11097
	A2ADY9	Protein DDI1 homolog 2	Ddi2	16.9719	16.9277	16.8623	16.9147	17.4579	17.6466	17.5521	17.5946	0.643684	9.10314e-38	3.86757e-37
	O54734	Dolichyl-diphosphooligosaccharide--protein glycosyltransferase 48 kDa subunit	Ddost	19.5672	19.5235	19.5163	19.5377	19.6077	19.6094	19.6017	19.5403	0.0535824	0.000668144	0.000937148
	Q80WW9	DDRGK domain-containing protein 1	Ddrgk1	17.714	17.5759	17.6673	17.6043	17.6754	17.6319	17.6054	17.6016	-0.0118064	0.696557	0.721228
	O35215	D-dopachrome decarboxylase	Ddt	19.235	19.1362	19.2839	19.4593	19.1281	19.1834	19.1798	19.0797	-0.135826	0.0566824	0.0678648
	Q91VR5	ATP-dependent RNA helicase DDX1	Ddx1	20.6422	20.6399	20.5649	20.6586	20.602	20.6687	20.5242	20.5649	-0.0364755	0.339214	0.371319
	Q501J6	Probable ATP-dependent RNA helicase DDX17	Ddx17	19.2243	19.2375	19.282	19.3683	20.0143	20.1597	20.1164	20.1328	0.827776	5.20327e-163	2.22028e-161
	Q8K363	ATP-dependent RNA helicase DDX18	Ddx18	16.6445	16.8258	16.7549	16.7161	17.5083	17.5649	17.486	17.5283	0.786584	1.02136e-68	9.17225e-68
	Q61655	ATP-dependent RNA helicase DDX19A	Ddx19a	20.5413	20.5115	20.4472	20.5183	20.2007	20.1257	20.1585	20.208	-0.331391	6.82448e-28	2.23898e-27
	Q9JJY4	Probable ATP-dependent RNA helicase DDX20	Ddx20	16.9116	16.9888	16.8733	16.903	17.2953	17.345	17.1892	17.1218	0.318673	4.31994e-12	8.77528e-12
	Q9JIK5	Nucleolar RNA helicase 2	Ddx21	19.1538	19.2255	19.1978	19.281	19.9821	20.0051	20.0211	19.996	0.786538	9.99122e-267	9.94778e-265
	Q9ESV0	ATP-dependent RNA helicase DDX24	Ddx24	15.1338	15.2209	15.166	15.1516	15.8964	15.8096	15.7965	15.7309	0.640259	8.08931e-79	8.80722e-78
	Q921N6	Probable ATP-dependent RNA helicase DDX27	Ddx27	16.1922	16.3071	16.2423	16.2239	16.0025	15.8531	15.8194	15.872	-0.354631	6.99469e-14	1.51159e-13
	Q9CWT6	Probable ATP-dependent RNA helicase DDX28	Ddx28	14.2203	14.2919	14.5062	14.0583	13.9147	13.823	13.3672	13.6932	-0.5696	0.000157269	0.000229537
	Q8VDW0	ATP-dependent RNA helicase DDX39A	Ddx39a	18.0269	18.0957	17.9464	18.1427	18.799	18.8577	18.8943	18.9145	0.813424	7.07479e-70	6.51526e-69
	Q9Z1N5	Spliceosome RNA helicase Ddx39b	Ddx39b	20.0972	20.1086	20.0691	20.1435	20.7781	21.0274	21.0535	20.9109	0.837859	6.17302e-37	2.56401e-36
	Q62167	ATP-dependent RNA helicase DDX3X	Ddx3x	18.5046	18.5451	18.4942	18.4456	18.5765	18.4456	18.4406	18.3715	-0.0388219	0.196248	0.222369
	Q62095	ATP-dependent RNA helicase DDX3Y	Ddx3y	20.6732	20.6306	20.5872	20.6245	20.6399	20.6059	20.6119	20.5807	-0.0193057	0.196782	0.222937
	Q91VN6	Probable ATP-dependent RNA helicase DDX41	Ddx41	14.6562	14.8897	14.8143	14.608	14.6395	14.7205	14.4767	14.543	-0.14718	0.0841063	0.099212
	Q810A7	ATP-dependent RNA helicase DDX42	Ddx42	18.2282	18.2824	18.2441	18.5383	18.4895	18.5765	18.6299	18.6769	0.269945	1.05289e-07	1.79044e-07
	Q569Z5	Probable ATP-dependent RNA helicase DDX46	Ddx46	18.625	18.6807	18.6471	18.6909	19.211	19.3015	19.2402	19.3037	0.60317	7.63121e-146	2.5205e-144
	Q9CWX9	Probable ATP-dependent RNA helicase DDX47	Ddx47	16.4809	16.3735	16.4292	16.4093	16.5315	16.4995	16.4433	16.4867	0.0670276	0.0111925	0.0143243
	Q4FZF3	Probable ATP-dependent RNA helicase DDX49	Ddx49	16.9404	16.8222	16.7478	16.8953	16.6892	16.8139	16.6163	16.3466	-0.234921	0.0118171	0.0150759
	Q61656	Probable ATP-dependent RNA helicase DDX5	Ddx5	20.5377	20.5715	20.5508	20.6216	21.3249	21.4792	21.462	21.3333	0.829399	1.88455e-67	1.65139e-66
	Q99MJ9	ATP-dependent RNA helicase DDX50	Ddx50	15.7309	15.7666	15.8619	15.9233	15.8519	15.7958	15.8118	15.7873	-0.00895686	0.83953	0.854328
	Q6P9R1	ATP-dependent RNA helicase DDX51	Ddx51	14.4385	14.2151	13.5117	14.1879	13.8889	13.9336	14.3917	14.2337	0.0236798	0.926318	0.935303
	Q8K301	Probable ATP-dependent RNA helicase DDX52	Ddx52	13.0519	12.9289	13.0826	12.7006	13.6286	13.638	13.3022	13.3516	0.53906	1.21247e-09	2.23916e-09
	Q8K4L0	ATP-dependent RNA helicase DDX54	Ddx54	12.0728	11.7699	11.6353	11.644	11.8708	12.265	12.1644	11.821	0.249802	0.0756637	0.0895143
	P54823	Probable ATP-dependent RNA helicase DDX6	Ddx6	19.0021	18.8821	18.957	18.9424	18.8702	18.8587	18.8801	18.8929	-0.0704406	0.0127572	0.016221
	Q9CQ62	2,4-dienoyl-CoA reductase [(3E)-enoyl-CoA-producing], mitochondrial	Decr1	20.7408	20.7975	20.9522	20.6828	19.6421	19.4146	19.5184	19.6702	-1.23199	1.60427e-42	7.76152e-42
	Q8C2K1	Differentially expressed in FDCP 6	Def6	12.8525	13.2643	13.211	12.895	13.5658	13.5679	13.4635	13.434	0.452139	0.00016988	0.000247261
	O09005	Sphingolipid delta(4)-desaturase DES1	Degs1	14.8459	14.8528	14.8578	14.7177	14.1976	14.1502	14.1693	14.2083	-0.637181	1.12618e-69	1.03021e-68
	Q7TNV0	Protein DEK	Dek	17.9437	17.9472	18.0059	18.0393	18.613	18.7644	18.8085	18.8264	0.769045	7.25472e-159	2.91462e-157
	Q9D8N2	DENN domain-containing protein 10	Dennd10	16.3785	16.693	16.6445	16.6534	16.5664	16.6337	16.4958	16.5411	-0.0331305	0.679547	0.705423
	Q8K382	DENN domain-containing protein 1A	Dennd1a	15.5321	15.7767	15.7361	15.7291	15.8403	15.834	15.8259	15.9687	0.173738	0.00111066	0.0015368
	Q3U1T9	DENN domain-containing protein 1B	Dennd1b	13.7443	13.4421	13.8083	13.4053	14.1864	13.9513	14.1475	13.968	0.463328	9.08737e-05	0.000134693
	Q3U1Y4	DENN domain-containing protein 4B	Dennd4b	16.9123	17.0198	16.8827	16.9458	16.4118	16.5929	16.5093	16.4821	-0.441134	2.15276e-17	5.19658e-17
	A6H8H2	DENN domain-containing protein 4C	Dennd4c	18.6401	18.7226	18.7282	18.6706	18.4495	18.4495	18.4047	18.5275	-0.232537	3.33724e-12	6.81739e-12
	Q6PAL8	DENN domain-containing protein 5A	Dennd5a	11.9727	12.2765	11.8963	12.4614	11.732	11.0328	11.1695	11.4318	-0.810214	0.000258148	0.000371409
	Q8BH65	Protein DENND6A	Dennd6a	11.6526	10.8688	12.3971	11.4239	11.9289	11.9433	11.7354	11.9641	0.307315	0.379525	0.412488
	Q9CQJ6	Density-regulated protein	Denr	19.281	19.1136	19.1347	19.1684	18.6083	18.5887	18.5245	18.548	-0.607095	5.14109e-63	4.11647e-62
	P61460	GATOR complex protein DEPDC5	Depdc5	12.9606	12.8778	12.7054	12.689	11.8867	12.6454	12.5711	12.8424	-0.321819	0.146036	0.167883
	Q570Y9	DEP domain-containing mTOR-interacting protein	Deptor	17.5266	17.483	17.3123	17.5303	16.6573	16.5565	16.2477	16.5768	-0.953499	9.1684e-19	2.3106e-18
	Q91YP3	Deoxyribose-phosphate aldolase	Dera	15.5488	15.7621	15.7908	15.7086	15.8937	15.7987	16.0429	15.8817	0.201668	0.00567992	0.00746958
	Q99J56	Derlin-1	Derl1	17.6938	17.5829	17.4495	17.6641	16.9596	16.9608	16.8534	16.9137	-0.675686	6.42054e-28	2.10947e-27
	Q8BNI4	Derlin-2	Derl2	12.5195	12.2007	12.5594	12.3053	12.9289	12.6915	12.8927	12.9018	0.457501	3.82225e-05	5.79026e-05
	P31001	Desmin	Des	23.8398	23.471	23.6501	23.8398	24.4865	24.4017	24.4017	24.202	0.67277	2.17561e-09	3.96983e-09
	O54786	DNA fragmentation factor subunit alpha	Dffa	18.5194	18.3018	18.458	18.3519	17.7379	17.4737	17.6415	17.6125	-0.791355	1.55496e-25	4.7605e-25
	Q9Z2A7	Diacylglycerol O-acyltransferase 1	Dgat1	15.2096	15.4045	15.3966	15.3584	14.6137	14.7249	14.8438	14.7267	-0.615001	2.63676e-28	8.78919e-28
	O88673	Diacylglycerol kinase alpha	Dgka	15.8463	16.0831	15.2401	15.9515	14.69	15.013	15.1133	15.0269	-0.819466	0.000294185	0.000421928
	D3YXJ0	Diacylglycerol kinase eta	Dgkh	17.6892	17.6938	17.4737	17.5559	16.1853	16.3836	15.9498	15.7635	-1.53258	2.06576e-44	1.06625e-43
	Q80UP3	Diacylglycerol kinase zeta	Dgkz	17.9398	18.0299	17.9071	17.9768	17.9309	18.0706	17.9225	18.0545	0.0312224	0.539162	0.570291
	Q8BH86	D-glutamate cyclase, mitochondrial	Dglucy	19.2785	19.2839	19.4941	19.3667	18.2904	18.1142	18.1722	18.3044	-1.13553	9.31522e-61	7.11852e-60
	Q9QX60	Deoxyguanosine kinase, mitochondrial	Dguok	15.8029	15.8171	15.7666	15.9387	14.7515	15.0747	15.0084	14.9469	-0.885948	1.91998e-32	7.12986e-32
	Q8VCH6	Delta(24)-sterol reductase	Dhcr24	13.7728	13.8066	14.0139	13.9572	13.5679	13.38	13.7694	13.5615	-0.317901	0.000544292	0.000768925
	O88455	7-dehydrocholesterol reductase	Dhcr7	12.9222	12.7345	12.8474	12.7463	12.1518	12.1076	11.7856	12.1702	-0.758819	4.72638e-13	9.88139e-13
	Q99KU1	Dehydrodolichyl diphosphate synthase complex subunit Dhdds	Dhdds	13.6414	13.2912	13.2977	13.4421	12.5212	12.3702	12.1164	12.1723	-1.12304	1.26703e-30	4.50076e-30
	Q9DBB8	Trans-1,2-dihydrobenzene-1,2-diol dehydrogenase	Dhdh	19.3061	19.3378	19.3548	19.4497	18.0985	17.8207	18.73	18.8838	-0.978837	2.69503e-06	4.33502e-06
	P00375	Dihydrofolate reductase	Dhfr	16.5508	16.3964	16.4382	16.6372	16.9315	17.0374	17.2814	17.0404	0.567072	4.40767e-10	8.29834e-10
	O35435	Dihydroorotate dehydrogenase (quinone), mitochondrial	Dhodh	18.1692	18.2977	18.2863	18.2849	17.4919	17.598	17.5776	17.6229	-0.686914	4.96735e-128	1.24546e-126
	Q3TXU5	Deoxyhypusine synthase	Dhps	15.166	14.8827	14.9357	15.0027	14.9273	14.6375	14.9187	14.5335	-0.242493	0.0269104	0.0332328
	Q99L04	Dehydrogenase/reductase SDR family member 1	Dhrs1	17.9044	17.7831	17.7133	17.7194	18.1629	18.2589	18.1862	18.2328	0.43016	5.53573e-19	1.40541e-18
	Q3U0B3	Dehydrogenase/reductase SDR family member 11	Dhrs11	18.0869	18.0891	18.1658	18.0226	16.9984	17.0533	16.9582	17.1153	-1.0598	8.81716e-105	1.52579e-103
	Q99LB2	Dehydrogenase/reductase SDR family member 4	Dhrs4	20.3842	20.4948	20.6752	20.3994	19.4731	19.4336	19.4486	19.5642	-1.00855	1.96482e-40	8.95709e-40
	Q9CXR1	Dehydrogenase/reductase SDR family member 7	Dhrs7	17.9779	18.077	18.0869	18.0545	18.2067	18.2457	18.2192	18.1467	0.155506	1.12668e-05	1.75319e-05
	Q99J47	Dehydrogenase/reductase SDR family member 7B	Dhrs7b	18.2544	18.2381	18.2844	18.1374	17.5591	17.483	17.3962	17.4869	-0.747274	1.33282e-76	1.38315e-75
	Q8CHS7	Dehydrogenase/reductase SDR family member 7C	Dhrs7c	20.861	20.9615	20.7884	20.8715	19.2557	19.0675	19.119	19.4258	-1.65359	9.90937e-70	9.0891e-69
	Q8VBZ0	Dehydrogenase/reductase SDR family member on chromosome X homolog	Dhrsx	14.1126	13.8776	13.8807	13.5561	13.42	13.2292	13.9988	14.1962	-0.145662	0.592489	0.621245
	O35286	Pre-mRNA-splicing factor ATP-dependent RNA helicase DHX15	Dhx15	19.1129	19.2127	19.084	19.1347	19.4509	19.5358	19.5495	19.5593	0.38785	3.28859e-24	9.63439e-24
	Q6PGC1	ATP-dependent RNA helicase DHX29	Dhx29	18.1907	18.1458	18.0758	18.1057	18.5264	18.5451	18.4757	18.4415	0.367667	1.15543e-82	1.37571e-81
	Q99PU8	ATP-dependent RNA helicase DHX30	Dhx30	17.5157	17.777	17.5868	17.6125	17.3344	17.3951	17.2124	17.3825	-0.291929	0.000116664	0.000171918
	Q8BZS9	Putative pre-mRNA-splicing factor ATP-dependent RNA helicase DHX32	Dhx32	15.1251	15.3499	15.3047	15.2604	14.8986	14.6633	14.6155	14.6967	-0.541495	2.13927e-10	4.08131e-10
	Q8VHK9	ATP-dependent DNA/RNA helicase DHX36	Dhx36	17.3796	17.3265	17.3044	17.3231	17.5137	17.5341	17.4789	17.4112	0.151069	1.38316e-13	2.95929e-13
	Q6P5D3	Putative ATP-dependent RNA helicase DHX57	Dhx57	14.6164	14.3605	14.3677	14.5837	14.3338	14.3309	14.243	14.2031	-0.204399	0.00877636	0.0113185
	Q99J87	Probable ATP-dependent RNA helicase DHX58	Dhx58	16.6471	16.855	16.6021	16.9304	18.0179	18.021	18.2506	18.1986	1.36336	7.52891e-58	5.36552e-57
	O70133	ATP-dependent RNA helicase A	Dhx9	19.8348	19.7825	19.7255	19.8918	20.421	20.5377	20.5115	20.549	0.696169	2.31273e-55	1.54257e-54
	Q9JIQ3	Diablo homolog, mitochondrial	Diablo	17.464	17.3385	17.4484	17.3649	17.5225	17.481	17.4087	17.2487	0.0112391	0.8248	0.841583
	O08808	Protein diaphanous homolog 1	Diaph1	21.3476	21.2198	21.1759	21.1709	21.1194	20.9772	20.9109	21.0175	-0.222325	1.11745e-06	1.82783e-06
	O70566	Protein diaphanous homolog 2	Diaph2	16.2599	16.0891	16.1235	16.2545	16.867	16.9058	16.953	16.8111	0.702499	1.76836e-33	6.7718e-33
	Q8R418	Endoribonuclease Dicer	Dicer1	13.0093	12.6915	12.7831	12.5813	13.4607	13.4493	13.4929	13.4749	0.703148	3.50155e-17	8.39054e-17
	Q8C9B9	Death-inducer obliterator 1	Dido1	16.5108	16.3971	16.8452	16.3609	16.2789	16.132	16.227	16.3981	-0.269517	0.0432448	0.0523049
	Q9D0D4	Probable dimethyladenosine transferase	Dimt1	14.5749	14.4486	14.3256	14.4907	13.5839	13.4677	13.3998	13.7267	-0.915411	3.47081e-21	9.40609e-21
	Q8BWT5	Disco-interacting protein 2 homolog A	Dip2a	16.4076	16.289	16.4343	16.3836	16.0369	16.0406	15.9583	16.033	-0.361445	8.00065e-19	2.01927e-18
	Q3UH60	Disco-interacting protein 2 homolog B	Dip2b	17.7999	17.8721	17.8755	17.8951	17.9988	17.9367	17.896	17.915	0.0759772	0.0232236	0.0288198
	Q9D6I7	Divergent protein kinase domain 1A	Dipk1a	11.767	11.3496	11.1842	11.0818	11.0083	11.1132	11.1132	11.4731	-0.168703	0.387029	0.419979
	Q3USZ8	Divergent protein kinase domain 2A	Dipk2a	14.2772	14.0189	14.4531	14.2031	14.3215	14.1337	14.1484	14.0007	-0.0870122	0.454707	0.48749
	Q9CSH3	Exosome complex exonuclease RRP44	Dis3	18.4619	18.4522	18.3779	18.4397	18.3342	18.3973	18.3547	18.3487	-0.0742208	0.0024407	0.00329617
	Q8C0S1	DIS3-like exonuclease 1	Dis3l	11.8167	11.9783	11.6299	11.5695	12.4297	12.7751	12.8666	12.6754	0.938106	7.95102e-11	1.54347e-10
	Q8CI75	DIS3-like exonuclease 2	Dis3l2	18.4697	18.3861	18.4313	18.3861	18.4005	18.4027	18.4352	18.3707	-0.0160112	0.484814	0.517024
	Q9ESX5	H/ACA ribonucleoprotein complex subunit DKC1	Dkc1	18.3429	18.3056	18.315	18.368	18.5516	18.6985	18.6093	18.7437	0.317933	7.08215e-15	1.58638e-14
	Q8BMF4	Dihydrolipoyllysine-residue acetyltransferase component of pyruvate dehydrogenase complex, mitochondrial	Dlat	21.6247	21.6538	21.7849	21.5417	20.7709	20.5413	20.4992	20.7709	-1.00574	2.65735e-25	8.02814e-25
	O08749	Dihydrolipoyl dehydrogenase, mitochondrial	Dld	21.5392	21.5286	21.5639	21.5885	20.6732	20.5649	20.5377	20.6149	-0.957377	1.09821e-157	4.3611e-156
	Q811D0	Disks large homolog 1	Dlg1	18.957	19.1736	19.0356	18.9369	18.3506	18.2035	18.2511	18.4397	-0.714542	3.37597e-18	8.3578e-18
	B1AZP2	Disks large-associated protein 4	Dlgap4	17.7454	18.3592	17.8877	17.8151	18.8166	18.7771	18.9042	18.7743	0.866191	2.34706e-08	4.09559e-08
	Q9D2G2	Dihydrolipoyllysine-residue succinyltransferase component of 2-oxoglutarate dehydrogenase complex, mitochondrial	Dlst	21.5559	21.4792	21.5392	21.5161	20.4635	20.3379	20.2158	20.5596	-1.1284	2.43884e-41	1.14134e-40
	Q9CQ00	Distal membrane-arm assembly complex protein 1	Dmac1	16.6185	16.7048	16.7361	16.4543	16.0316	16.0062	15.9967	16.1414	-0.584453	6.131e-14	1.32829e-13
	Q9CRA7	ATP synthase subunit s, mitochondrial	Dmac2l	16.1893	16.0534	16.3082	16.0078	15.3676	15.2061	15.2876	15.3449	-0.838144	7.92906e-24	2.29745e-23
	P11531	Dystrophin	Dmd	23.7198	23.6311	23.6311	23.6311	22.9745	22.8326	22.757	22.9475	-0.775374	2.28067e-42	1.09721e-41
	P54265	Myotonin-protein kinase	Dmpk	13.4555	13.1863	13.162	13.2205	12.2037	11.9641	11.6507	12.1893	-1.25411	7.18651e-17	1.70776e-16
	Q9WV69	Dematin	Dmtn	13.6898	13.738	14.0171	13.3876	12.5028	12.8354	12.2691	13.0465	-1.04466	8.78315e-06	1.37418e-05
	Q6PNC0	DmX-like protein 1	Dmxl1	15.1308	15.3136	15.4502	15.2902	15.0893	15.1615	15.1533	15.1522	-0.157123	0.0118205	0.0150774
	Q8BGF3	Dynein axonemal assembly factor 10	Dnaaf10	14.5118	14.7214	14.7578	14.9138	14.6056	14.5498	14.3338	14.3753	-0.260109	0.0233523	0.0289691
	B9EJR8	Dynein axonemal assembly factor 5	Dnaaf5	17.0602	16.9286	16.8746	16.8766	16.2815	16.2815	16.3686	16.3003	-0.626976	9.91776e-40	4.42435e-39
	P63037	DnaJ homolog subfamily A member 1	Dnaja1	17.8297	17.6558	17.6711	17.6824	18.8128	18.548	18.5224	18.3218	0.841513	1.97763e-33	7.56477e-33
	Q9QYJ0	DnaJ homolog subfamily A member 2	Dnaja2	20.1046	20.0143	19.9893	20.0036	19.8161	19.7704	19.6782	19.6199	-0.30682	1.27167e-34	5.01803e-34
	Q99M87	DnaJ homolog subfamily A member 3, mitochondrial	Dnaja3	19.4786	19.504	19.5714	19.3625	18.6471	18.5554	18.4801	18.685	-0.887202	1.91385e-38	8.27449e-38
	Q9JMC3	DnaJ homolog subfamily A member 4	Dnaja4	19.6768	19.6671	19.9269	19.5998	20.2712	19.9408	19.8632	19.6118	0.20406	0.12952	0.149824
	Q9QYJ3	DnaJ homolog subfamily B member 1	Dnajb1	17.1937	17.1529	17.1469	17.1905	17.9937	17.9677	18.0179	17.8829	0.79453	6.37057e-140	1.89462e-138
	Q99KV1	DnaJ homolog subfamily B member 11	Dnajb11	19.094	18.9985	19.0691	18.9882	19.075	19.0161	19.005	18.9731	-0.0201259	0.396789	0.429823
	Q9QYI4	DnaJ homolog subfamily B member 12	Dnajb12	16.9603	17.062	17.0458	16.8932	16.3225	16.2643	16.3981	16.4883	-0.622016	1.36124e-21	3.72283e-21
	Q149L6	DnaJ homolog subfamily B member 14	Dnajb14	14.6031	14.3231	14.2621	14.4174	14.5354	14.1456	14.2239	14.3865	-0.0785916	0.494874	0.526527
	Q9QYI5	DnaJ homolog subfamily B member 2	Dnajb2	16.7761	16.5595	16.5913	16.5573	16.5401	16.1953	16.0683	15.9322	-0.437063	2.01632e-07	3.3968e-07
	Q9D832	DnaJ homolog subfamily B member 4	Dnajb4	19.1445	19.0343	19.2153	19.1571	19.8545	19.4556	19.4198	19.282	0.365163	0.00201576	0.00273627
	O89114	DnaJ homolog subfamily B member 5	Dnajb5	19.3891	19.4353	19.3539	19.3081	18.7724	18.5914	18.4083	18.4495	-0.816154	9.44399e-43	4.59817e-42
	O54946	DnaJ homolog subfamily B member 6	Dnajb6	17.8028	17.717	17.765	17.7622	17.7991	17.7042	17.6899	17.5845	-0.067315	0.0665529	0.0791309
	Q61712	DnaJ homolog subfamily C member 1	Dnajc1	16.8236	16.7167	16.7245	16.5172	16.9259	16.8932	16.8898	16.8939	0.205196	3.77774e-05	5.72536e-05
	Q9DC23	DnaJ homolog subfamily C member 10	Dnajc10	17.9521	17.8989	17.9458	18.0012	17.8819	18.0418	18.0418	18.0364	0.0509887	0.160666	0.183932
	Q5U458	DnaJ homolog subfamily C member 11	Dnajc11	19.7589	19.7442	19.9224	19.6658	19.163	19.0713	19.0065	19.1129	-0.684422	3.47731e-24	1.01699e-23
	Q78YY6	DnaJ homolog subfamily C member 15	Dnajc15	15.2023	14.9423	15.0254	15.0925	14.5778	14.6931	14.4464	14.4942	-0.512751	1.34118e-11	2.67691e-11
	Q80TN4	DnaJ homolog subfamily C member 16	Dnajc16	17.2196	17.1754	17.0928	17.2518	16.8589	16.9192	16.8522	16.8827	-0.306659	1.04668e-13	2.24851e-13
	Q91WT4	DnaJ homolog subfamily C member 17	Dnajc17	14.6828	14.5973	14.7997	14.7409	14.8249	14.8202	14.8736	14.8638	0.140438	0.000676695	0.000948367
	Q9CQV7	Mitochondrial import inner membrane translocase subunit TIM14	Dnajc19	16.9095	16.9419	17.0765	16.8027	16.2609	16.1929	16.1272	16.2368	-0.728212	6.05598e-27	1.9351e-26
	P54103	DnaJ homolog subfamily C member 2	Dnajc2	17.748	17.7231	17.7222	17.7133	18.226	18.2651	18.1986	18.1738	0.489215	5.12645e-205	3.26099e-203
	E9Q8D0	DnaJ homolog subfamily C member 21	Dnajc21	15.0154	14.9981	15.126	14.9743	15.238	15.3901	15.1214	15.1281	0.19093	0.00820222	0.0106197
	Q91ZF0	DnaJ homolog subfamily C member 24	Dnajc24	15.3234	15.2568	15.3035	15.2441	15.3613	15.3707	15.4193	15.241	0.0661248	0.0892675	0.104958
	A2ALW5	DnaJ homolog subfamily C member 25	Dnajc25	18.751	18.8372	18.7917	18.7953	18.4352	18.4672	18.2927	18.42	-0.390045	1.4293e-17	3.47461e-17
	Q8VCE1	DnaJ homolog subfamily C member 28	Dnajc28	16.827	16.7684	17.0144	16.7634	15.8012	15.5882	15.572	15.7863	-1.15639	3.92498e-35	1.56407e-34
	Q91YW3	DnaJ homolog subfamily C member 3	Dnajc3	19.4336	19.3185	19.3878	19.4327	19.2182	19.2557	19.1445	19.2298	-0.181081	4.62299e-06	7.33487e-06
	P59041	DnaJ homolog subfamily C member 30, mitochondrial	Dnajc30	16.9928	16.8615	17.2042	16.8377	16.1809	16.1281	16.0731	16.5655	-0.737142	3.7769e-07	6.28721e-07
	P60904	DnaJ homolog subfamily C member 5	Dnajc5	17.9464	17.7895	17.6992	17.8717	17.9044	17.9011	17.8497	17.9144	0.0657005	0.257742	0.287636
	Q9QYI3	DnaJ homolog subfamily C member 7	Dnajc7	19.2557	19.2777	19.088	19.2533	19.6057	19.4754	19.4629	19.3851	0.263621	1.09352e-06	1.78911e-06
	Q6NZB0	DnaJ homolog subfamily C member 8	Dnajc8	18.6053	18.5383	18.5739	18.6093	19.1477	19.3247	19.3456	19.2482	0.684852	1.55698e-44	8.05455e-44
	Q91WN1	DnaJ homolog subfamily C member 9	Dnajc9	16.1242	16.0364	16.1024	15.9754	16.1187	16.178	16.2926	16.3379	0.172174	0.00676059	0.00883493
	Q9DCM4	Dynein axonemal light chain 4	Dnal4	11.7141	11.8448	12.2834	10.9726	12.6606	12.7022	12.8165	12.7626	1.03178	0.000427593	0.000608569
	Q9D7J6	Deoxyribonuclease-1-like 1	Dnase1l1	16.6534	16.5422	16.5005	16.6269	15.5581	15.4327	15.514	15.5942	-1.05603	1.52926e-83	1.85291e-82
	P56542	Deoxyribonuclease-2-alpha	Dnase2	15.4132	15.2866	15.2492	15.5677	16.0488	16.0861	16.0634	15.9296	0.652808	9.33175e-14	2.0078e-13
	P39053	Dynamin-1	Dnm1	17.0765	17.2225	17.2196	17.251	17.4046	17.6675	17.6881	17.575	0.391415	9.33083e-10	1.73532e-09
	Q8K1M6	Dynamin-1-like protein	Dnm1l	21.5498	21.4741	21.4858	21.5217	21.2401	21.203	21.1893	21.2834	-0.278896	7.37302e-21	1.97862e-20
	P39054	Dynamin-2	Dnm2	19.7523	19.7569	19.7727	19.8078	20.0489	20.0586	20.0893	20.0424	0.287386	1.30311e-81	1.51223e-80
	Q8BZ98	Dynamin-3	Dnm3	14.0087	13.8566	13.6387	13.4324	13.4324	13.5305	13.4286	13.2866	-0.314612	0.000110698	0.000163302
	Q6TXD4	Dynamin-binding protein	Dnmbp	14.3364	14.0583	14.1456	14.568	13.9307	13.9885	14.0087	13.8566	-0.330939	0.00864636	0.0111571
	P13864	DNA (cytosine-5)-methyltransferase 1	Dnmt1	17.0477	17.0624	17.1361	17.2262	17.647	17.6899	17.8523	17.8687	0.646367	7.18896e-144	2.27595e-142
	O88508	DNA (cytosine-5)-methyltransferase 3A	Dnmt3a	16.3894	16.3438	16.4253	16.3785	16.4668	16.6566	16.5827	16.7108	0.219947	8.27197e-06	1.29627e-05
	Q9Z2W0	Aspartyl aminopeptidase	Dnpep	19.2839	19.3766	19.3195	19.3292	19.2566	19.2839	19.2628	19.2375	-0.0670817	0.004137	0.00550159
	Q80VJ3	2'-deoxynucleoside 5'-phosphate N-hydrolase 1	Dnph1	15.5942	15.5426	15.5734	15.5129	15.073	15.2505	15.2237	15.3532	-0.330665	2.24316e-08	3.91926e-08
	Q8R2M2	Deoxynucleotidyltransferase terminal-interacting protein 2	Dnttip2	14.4486	14.5279	14.4464	14.3027	14.7267	14.9156	14.7687	14.8606	0.386531	1.57488e-08	2.76783e-08
	Q8BUR4	Dedicator of cytokinesis protein 1	Dock1	15.2061	14.9309	15.0765	15.0107	15.1727	15.1874	15.1948	15.1278	0.11462	0.0537013	0.0644078
	Q8BZN6	Dedicator of cytokinesis protein 10	Dock10	16.0594	16.1209	16.2705	16.0316	17.0198	17.1381	17.1391	17.1181	0.983153	9.14263e-54	5.89764e-53
	A2AF47	Dedicator of cytokinesis protein 11	Dock11	16.7782	16.8178	16.6718	16.8075	17.3098	17.349	17.48	17.4673	0.632764	2.18885e-33	8.35877e-33
	Q8C3J5	Dedicator of cytokinesis protein 2	Dock2	17.9011	18.0215	17.8621	17.9299	19.0379	19.1522	19.1644	19.2051	1.21125	6.04552e-133	1.62237e-131
	B2RY04	Dedicator of cytokinesis protein 5	Dock5	15.8352	15.6985	15.7567	15.441	14.8697	14.543	14.7615	14.8986	-0.914654	6.38438e-14	1.38231e-13
	Q8VDR9	Dedicator of cytokinesis protein 6	Dock6	12.4051	12.872	13.3287	12.5981	12.3429	12.2834	12.4614	12.6645	-0.362965	0.0862059	0.101549
	Q8R1A4	Dedicator of cytokinesis protein 7	Dock7	16.5519	16.7034	16.6046	16.7331	17.1937	17.243	17.2848	17.3035	0.607988	2.31802e-69	2.11204e-68
	Q8C147	Dedicator of cytokinesis protein 8	Dock8	15.8457	16.1015	16.1801	16.1084	17.0509	16.9888	17.3009	17.3098	1.10371	1.35044e-52	8.4726e-52
	Q8BIK4	Dedicator of cytokinesis protein 9	Dock9	16.8733	17.0144	17.0602	16.8982	16.4841	16.4563	16.4221	16.4371	-0.511606	2.32832e-23	6.67872e-23
	Q99LN9	Deoxyhypusine hydroxylase	Dohh	17.3207	17.2176	17.2157	17.1973	16.9003	16.8222	16.8812	16.8201	-0.38191	9.26347e-49	5.27695e-48
	P97465	Docking protein 1	Dok1	14.6155	15.0397	14.6828	14.8791	15.9142	16.079	16.0269	15.9906	1.19842	1.17663e-28	3.95444e-28
	O70469	Docking protein 2	Dok2	13.2822	12.5073	11.5438	12.5446	13.7649	13.5645	13.6531	13.638	1.18566	0.000776051	0.00108473
	Q9QZK7	Docking protein 3	Dok3	14.4255	14.3983	14.7308	14.7706	16.1257	16.198	16.239	16.1621	1.59991	4.09298e-87	5.31546e-86
	Q18PE0	Protein Dok-7	Dok7	14.4806	14.608	14.7106	14.7249	14.378	14.2464	14.0618	14.1148	-0.430758	1.35503e-05	2.10089e-05
	Q8BL99	Protein dopey-1	Dop1a	13.4713	13.5741	13.4114	13.5697	12.1164	12.2915	12.3124	12.3739	-1.23308	2.77443e-99	4.27362e-98
	Q3UHQ6	Protein dopey-2	Dop1b	16.383	16.328	16.1447	16.316	16.7952	16.8044	16.8463	16.8075	0.520436	9.52517e-21	2.54227e-20
	P42867	UDP-N-acetylglucosamine--dolichyl-phosphate N-acetylglucosaminephosphotransferase	Dpagt1	16.1929	16.0911	16.1299	16.0476	15.7621	15.5809	15.6084	15.6184	-0.472934	8.32363e-34	3.21074e-33
	P31428	Dipeptidase 1	Dpep1	18.4415	18.3101	18.2451	18.4313	17.896	17.8641	17.7487	17.7231	-0.548998	3.85686e-20	1.01364e-19
	Q61103	Zinc finger protein ubi-d4	Dpf2	15.941	15.9776	16.2525	16.1801	15.9643	15.7656	15.941	15.8716	-0.202187	0.0182889	0.0228986
	Q5NCQ5	2-(3-amino-3-carboxypropyl)histidine synthase subunit 1	Dph1	14.8281	15.0546	14.8191	15.0417	15.438	15.4316	15.4732	15.2739	0.46832	5.33146e-08	9.15449e-08
	Q9CR25	2-(3-amino-3-carboxypropyl)histidine synthase subunit 2	Dph2	11.9899	12.2101	12.3702	12.2078	11.607	11.8061	11.6169	11.7628	-0.496321	8.1569e-09	1.45327e-08
	Q8K0W9	DPH3 homolog	Dph3	13.5168	13.0801	13.3164	13.3357	12.7273	12.4651	12.1319	12.4115	-0.878279	1.63032e-09	2.99233e-09
	Q9CWQ0	Diphthine methyl ester synthase	Dph5	16.5692	16.4759	16.5595	16.6251	16.4504	16.4195	16.3438	16.2581	-0.189485	0.000478263	0.000678436
	Q9CYU6	Diphthine methyltransferase	Dph7	13.3814	13.1924	13.503	13.3672	13.7994	13.9062	13.8935	13.6085	0.440923	1.42719e-05	2.21078e-05
	O70152	Dolichol-phosphate mannosyltransferase subunit 1	Dpm1	17.158	17.127	17.1956	17.1748	17.2525	17.2262	17.2157	17.2468	0.0714667	6.53496e-05	9.76832e-05
	Q9D1Q4	Dolichol-phosphate mannosyltransferase subunit 3	Dpm3	13.7499	13.7121	13.7062	13.5091	14.3455	14.2821	14.2251	14.1337	0.577271	2.61629e-81	3.00066e-80
	Q99KK7	Dipeptidyl peptidase 3	Dpp3	20.8476	20.76	20.7139	20.8653	20.7489	20.805	20.8279	20.7036	-0.0253673	0.609346	0.63785
	P28843	Dipeptidyl peptidase 4	Dpp4	17.0198	17.3018	17.1883	17.5425	17.1601	17.2037	17.2468	17.1236	-0.0795195	0.437132	0.469898
	Q9ET22	Dipeptidyl peptidase 2	Dpp7	17.8376	17.65	17.652	17.7831	17.4598	17.465	17.3825	17.4771	-0.284603	3.97144e-07	6.60624e-07
	Q80YA7	Dipeptidyl peptidase 8	Dpp8	17.3441	17.3231	17.1348	17.4323	17.2909	17.3086	17.2026	17.2108	-0.0553232	0.451543	0.484552
	Q8BVG4	Dipeptidyl peptidase 9	Dpp9	19.2628	19.2051	19.3441	19.2146	18.7169	18.6414	18.6668	18.7619	-0.559891	9.30868e-36	3.74857e-35
	Q9QZZ6	Dermatopontin	Dpt	19.4244	19.6989	19.7126	19.5544	18.7456	18.7796	18.6807	18.9503	-0.808539	5.35146e-21	1.44288e-20
	A6X919	Probable C-mannosyltransferase DPY19L1	Dpy19l1	15.315	15.2776	15.1533	15.378	15.4656	15.5381	15.5903	15.6051	0.268809	1.76414e-06	2.85773e-06
	Q71B07	Probable C-mannosyltransferase DPY19L3	Dpy19l3	12.1613	12.1613	12.4962	11.3658	11.9078	12.677	12.0331	12.2525	0.171458	0.581046	0.610536
	A2AJQ3	Probable C-mannosyltransferase DPY19L4	Dpy19l4	15.4365	15.3669	15.5903	15.5276	15.4208	15.5694	15.3386	15.3462	-0.0616111	0.439233	0.472006
	O08553	Dihydropyrimidinase-related protein 2	Dpysl2	19.8885	20.0772	20.1996	20.0544	20.1843	20.1703	20.3073	20.3022	0.186103	0.00156324	0.00214318
	Q62188	Dihydropyrimidinase-related protein 3	Dpysl3	18.4223	18.769	18.6311	18.6807	19.2153	19.2751	19.3947	19.2751	0.664304	1.01218e-17	2.47285e-17
	O35098	Dihydropyrimidinase-related protein 4	Dpysl4	10.9726	11.1565	11.1875	11.2658	11.4096	11.6605	12.1207	11.644	0.563105	8.207e-05	0.000121934
	Q91WV0	Protein Dr1	Dr1	16.319	16.2936	16.2545	16.2581	17.1513	17.1529	17.081	16.9948	0.813671	1.3927e-288	1.67857e-286
	Q9D6N5	Dr1-associated corepressor	Drap1	15.7131	15.9296	15.6221	15.8873	15.9731	16.0224	15.9369	16.0025	0.195697	0.0160309	0.0201929
	P32233	Developmentally-regulated GTP-binding protein 1	Drg1	19.247	19.2163	19.1834	19.2274	19.4578	19.4288	19.3539	19.3391	0.176338	1.06613e-14	2.3757e-14
	Q9QXB9	Developmentally-regulated GTP-binding protein 2	Drg2	18.7532	18.7555	18.7089	18.8869	18.7783	18.7487	18.6333	18.6668	-0.0694025	0.215381	0.242927
	P55850	Desmocollin-3	Dsc3	15.7182	16.0406	16.1414	15.995	14.7787	14.5849	14.1745	14.3397	-1.50434	2.05393e-18	5.11434e-18
	Q4VA61	Down syndrome cell adhesion molecule-like protein 1 homolog	Dscaml1	13.4909	13.8003	13.3899	13.9439	13.0779	13.1816	13.0172	13.2707	-0.519393	0.00018546	0.000269197
	Q8BLI4	Dermatan-sulfate epimerase	Dse	11.8486	11.6931	11.0674	11.0409	11.6396	11.7526	11.8061	11.777	0.331322	0.087177	0.10264
	Q7TSF1	Desmoglein-1-beta	Dsg1b	13.2524	12.3429	11.1388	12.8336	10.57	11.1485	13.2666	12.3228	-0.564943	0.475298	0.507901
	Q7TMD7	Desmoglein-4	Dsg4	16.4535	16.4391	16.5615	16.5099	15.5109	15.1465	16.0521	15.5321	-0.930574	2.17831e-06	3.51209e-06
	E9Q557	Desmoplakin	Dsp	18.398	18.3963	17.8271	18.0345	17.4998	17.1797	18.1451	17.9061	-0.481312	0.0852689	0.100497
	Q91ZU6	Dystonin	Dst	21.4792	21.4312	21.3806	21.4264	21.1665	21.092	21.0689	21.1379	-0.313033	6.37485e-28	2.09647e-27
	Q9R0P5	Destrin	Dstn	19.4102	19.4722	19.4065	19.572	19.5627	19.6576	19.8052	19.6813	0.211492	4.00654e-05	6.06409e-05
	Q9DD18	D-aminoacyl-tRNA deacylase 1	Dtd1	14.3626	14.4068	14.2852	14.0241	13.213	13.4876	13.2766	13.3053	-0.94909	3.49489e-21	9.46763e-21
	Q8BHA3	D-aminoacyl-tRNA deacylase 2	Dtd2	16.139	16.0542	16.0406	16.0911	16.2581	16.4239	16.418	16.2447	0.254965	1.09885e-05	1.71026e-05
	Q9D2N4	Dystrobrevin alpha	Dtna	21.0856	20.9433	20.9671	21.0357	20.1141	19.9791	19.879	20.1527	-0.976725	1.57722e-36	6.47669e-36
	Q91WZ8	Dysbindin	Dtnbp1	13.228	12.9186	12.8751	12.8446	12.9569	12.6428	12.8004	12.8778	-0.147086	0.155417	0.17816
	Q3UIR3	E3 ubiquitin-protein ligase DTX3L	Dtx3l	17.1191	17.1992	17.1285	17.3847	18.4109	18.5224	18.737	18.8085	1.41184	9.44299e-129	2.42065e-127
	P97930	Thymidylate kinase	Dtymk	16.7264	16.8091	16.6459	16.7167	16.9686	17.0918	17.1522	17.09	0.351105	1.29814e-10	2.49741e-10
	Q9D7B1	tRNA-dihydrouridine(20) synthase [NAD(P)+]-like	Dus2	13.9988	13.9133	13.9469	13.6085	13.6585	13.6167	13.3112	13.3918	-0.372334	3.10368e-07	5.18917e-07
	Q91XI1	tRNA-dihydrouridine(47) synthase [NAD(P)(+)]-like	Dus3l	17.163	17.1139	17.3649	17.3415	17.8139	17.8721	17.8082	17.8161	0.581748	1.11479e-21	3.05367e-21
	Q9ESS0	Dual specificity protein phosphatase 10	Dusp10	10.6951	10.4252	8.88335	10.1838	10.7039	9.01615	10.2619	8.89384	-0.327906	0.553186	0.583777
	Q6B8I0	Dual specificity protein phosphatase 13 isoform A	Dusp13	15.0269	14.8307	14.8096	14.8371	14.0066	13.7578	13.6346	13.8288	-1.06914	1.53782e-40	7.03384e-40
	Q9QYJ7	Dual specificity protein phosphatase 13 isoform B	Dusp13	11.5019	10.8143	11.2837	10.2731	11.2922	11.0969	10.4694	10.5477	-0.116712	0.586466	0.615494
	Q99N11	Dual specificity protein phosphatase 22	Dusp22	14.7615	14.6988	14.9708	14.7072	15.0747	14.8431	14.7515	14.765	0.0739872	0.447702	0.48058
	Q6NT99	Dual specificity protein phosphatase 23	Dusp23	19.2661	19.1978	19.1715	19.0976	17.9004	17.7499	17.6971	17.9398	-1.36144	1.0089e-82	1.20962e-81
	Q8BTR5	Dual specificity phosphatase 28	Dusp28	17.5542	17.5254	17.5767	17.5351	16.5108	16.4504	16.5005	16.6479	-1.02043	2.85759e-129	7.35266e-128
	Q8BK84	Dual specificity phosphatase 29	Dusp29	18.9527	18.611	18.7877	18.766	17.8584	17.6158	17.691	17.6599	-1.07307	1.07796e-36	4.44247e-36
	Q9D7X3	Dual specificity protein phosphatase 3	Dusp3	20.6711	20.6119	20.6553	20.8157	20.1368	20.0508	19.9247	19.994	-0.661907	7.5425e-22	2.07683e-21
	P51141	Segment polarity protein dishevelled homolog DVL-1	Dvl1	13.396	13.4261	13.393	13.3814	12.6254	12.5116	12.7418	12.7656	-0.738005	8.27445e-37	3.42856e-36
	Q60838	Segment polarity protein dishevelled homolog DVL-2	Dvl2	14.7677	14.8389	14.7948	14.6562	14.6414	14.6852	14.8359	14.9309	0.00893068	0.909575	0.920292
	O70348	Decapping and exoribonuclease protein	Dxo	12.6056	13.0311	12.5195	12.7936	12.7963	12.8803	12.7868	13.0693	0.145728	0.291272	0.322957
	Q8CHY3	Dymeclin	Dym	16.9346	16.9137	16.7834	16.9204	16.6813	16.9266	16.827	16.6185	-0.124675	0.130415	0.150834
	Q9JHU4	Cytoplasmic dynein 1 heavy chain 1	Dync1h1	23.3703	23.3703	23.2915	23.471	23.7877	23.9173	23.6501	23.7499	0.400457	3.01201e-08	5.24126e-08
	O88487	Cytoplasmic dynein 1 intermediate chain 2	Dync1i2	20.0293	19.9428	19.958	19.987	19.996	19.9763	19.8918	19.9186	-0.0336398	0.199035	0.225341
	Q8R1Q8	Cytoplasmic dynein 1 light intermediate chain 1	Dync1li1	20.2947	20.2928	20.2313	20.3174	20.5115	20.5183	20.4173	20.3881	0.174761	3.37394e-07	5.63006e-07
	Q6PDL0	Cytoplasmic dynein 1 light intermediate chain 2	Dync1li2	18.7426	18.7456	18.8264	18.9934	19.0713	19.0565	19.0434	18.9985	0.215423	0.000291115	0.000417703
	P63168	Dynein light chain 1, cytoplasmic	Dynll1	18.51	18.5046	18.4975	18.4083	19.4523	19.408	19.5385	19.3081	0.946605	1.1594e-79	1.29303e-78
	Q9D0M5	Dynein light chain 2, cytoplasmic	Dynll2	19.1396	19.1119	19.1308	18.9998	18.4486	18.1871	18.3579	18.2534	-0.783756	3.34385e-39	1.46881e-38
	P62627	Dynein light chain roadblock-type 1	Dynlrb1	17.4004	17.3293	17.3077	17.3018	17.5632	17.4563	17.4398	17.4474	0.141886	5.15864e-11	1.00796e-10
	P51807	Dynein light chain Tctex-type 1	Dynlt1	15.7361	15.9605	15.8664	16.0344	16.3506	16.1829	16.2581	16.3121	0.37659	1.38025e-07	2.34074e-07
	Q61214	Dual specificity tyrosine-phosphorylation-regulated kinase 1A	Dyrk1a	17.7863	17.6865	17.7614	17.7823	17.5105	17.5091	17.4484	17.4553	-0.273302	1.74277e-19	4.48421e-19
	Q9Z188	Dual specificity tyrosine-phosphorylation-regulated kinase 1B	Dyrk1b	14.0856	13.8211	13.7785	13.9194	13.1603	12.9677	13.1309	13.1721	-0.793389	7.01941e-19	1.77618e-18
	Q9ESD7	Dysferlin	Dysf	21.9513	21.8209	21.8519	21.8859	21.5002	21.3249	21.1275	21.3109	-0.561617	1.16509e-13	2.49974e-13
	Q8R0K9	Transcription factor E2F4	E2f4	15.5245	15.4316	15.5203	15.3421	15.6084	15.4681	15.5558	15.403	0.0542246	0.258247	0.288153
	P97426	Eosinophil cationic protein 1	Ear1	11.7923	11.1062	12.1254	12.6116	14.0049	13.8375	14.3443	13.7443	2.07386	9.85124e-10	1.82617e-09
	P97425	Eosinophil cationic protein 2	Ear2	16.3071	16.2499	16.2717	16.4708	17.0404	16.8733	17.2331	16.987	0.708545	1.57654e-14	3.49155e-14
	Q9CXJ1	Probable glutamate--tRNA ligase, mitochondrial	Ears2	16.537	16.3686	16.5692	16.3242	15.8347	15.7206	15.7169	15.7808	-0.686528	7.8453e-25	2.33422e-24
	Q9D0V7	Receptor-binding cancer antigen expressed on SiSo cells	Ebag9	12.9926	12.8394	12.8307	12.872	12.9113	13.1481	13.1816	12.8129	0.129789	0.202775	0.22931
	P70245	3-beta-hydroxysteroid-Delta(8),Delta(7)-isomerase	Ebp	16.6095	16.4307	16.3664	16.4468	16.1723	16.2107	16.079	16.0259	-0.341375	3.57865e-13	7.52766e-13
	Q9D0P0	Emopamil-binding protein-like	Ebpl	14.0827	13.7539	14.3353	14.1833	14.2098	14.4628	14.4604	14.4592	0.309215	0.0153738	0.019411
	Q9CS74	Protein ecdysoneless homolog	Ecd	15.0254	14.8044	14.8914	14.8888	15.2096	15.0448	14.8715	14.9234	0.109823	0.108582	0.126691
	Q4PZA2	Endothelin-converting enzyme 1	Ece1	16.3184	16.2138	16.3019	16.4004	16.1738	16.1466	16.2046	16.1971	-0.128088	0.000692116	0.000969386
	O35459	Delta(3,5)-Delta(2,4)-dienoyl-CoA isomerase, mitochondrial	Ech1	20.6787	20.6678	20.8577	20.5649	19.6017	19.409	19.4648	19.534	-1.1899	1.00352e-50	6.05284e-50
	Q9D9V3	Ethylmalonyl-CoA decarboxylase	Echdc1	17.0939	17.0949	17.2119	16.9833	16.3927	16.1751	16.1615	16.1299	-0.881148	1.16348e-40	5.3394e-40
	Q3TLP5	Enoyl-CoA hydratase domain-containing protein 2, mitochondrial	Echdc2	13.9724	13.6147	13.8974	13.592	12.7512	12.9205	12.2915	12.8983	-1.05373	1.22193e-08	2.15912e-08
	Q9D7J9	Enoyl-CoA hydratase domain-containing protein 3, mitochondrial	Echdc3	16.1882	15.872	15.9847	15.9918	14.7192	14.8961	14.7152	14.9624	-1.18599	8.17695e-33	3.08488e-32
	Q8BH95	Enoyl-CoA hydratase, mitochondrial	Echs1	20.6454	20.6962	20.9167	20.6678	19.5883	19.4629	19.4833	19.7126	-1.16974	1.12133e-41	5.28728e-41
	P42125	Enoyl-CoA delta isomerase 1, mitochondrial	Eci1	21.4536	21.5217	21.714	21.4114	20.4668	20.2987	20.3336	20.4854	-1.12905	9.60961e-37	3.96743e-36
	Q9WUR2	Enoyl-CoA delta isomerase 2	Eci2	20.2777	20.4613	20.6157	20.2712	19.282	19.1778	19.2039	19.3292	-1.15824	6.75221e-33	2.55018e-32
	Q61508	Extracellular matrix protein 1	Ecm1	17.2026	17.1803	17.0506	17.1469	17.1963	17.1553	17.1711	17.2938	0.0589916	0.238759	0.267888
	Q6PDI5	Proteasome adapter and scaffold protein ECM29	Ecpas	21.2198	21.1709	21.0584	21.1275	20.8727	20.8685	20.8218	20.9406	-0.268259	1.8318e-09	3.35765e-09
	Q3TZW0	Endothelial cell-specific chemotaxis regulator	Ecscr	14.8096	14.6861	14.75	14.7433	14.7854	14.8104	15.0294	14.9595	0.148925	0.0183255	0.0229402
	Q9QZH6	Evolutionarily conserved signaling intermediate in Toll pathway, mitochondrial	Ecsit	17.4969	17.5658	17.7104	17.5639	16.6337	16.6241	16.5708	16.7842	-0.931074	7.30201e-55	4.81891e-54
	Q8BX35	Tumor necrosis factor receptor superfamily member 27	Eda2r	10.2031	11.3367	5.08255	10.9359	11.6386	10.8294	11.2837	10.8819	1.7688	0.262927	0.292947
	Q8K2D3	Enhancer of mRNA-decapping protein 3	Edc3	15.4889	15.457	15.1693	15.4182	15.8118	15.7726	15.6977	15.8194	0.392021	1.22591e-06	2.00048e-06
	Q3UJB9	Enhancer of mRNA-decapping protein 4	Edc4	17.9647	17.9071	17.9078	17.8743	18.2934	18.315	18.1826	18.2671	0.351063	2.76423e-33	1.05326e-32
	Q2HXL6	ER degradation-enhancing alpha-mannosidase-like protein 3	Edem3	16.0448	15.9102	15.7965	15.9498	15.7987	15.872	15.7567	15.7392	-0.133687	0.0149984	0.0189549
	Q9JMG1	Endothelial differentiation-related factor 1	Edf1	20.6399	20.5564	20.4347	20.576	20.3572	20.3437	20.2728	20.2277	-0.251408	4.20511e-09	7.5964e-09
	Q61614	Endothelin-1 receptor	Ednra	14.7308	14.9571	14.8325	14.8104	14.7177	14.5926	14.4854	14.5599	-0.243798	0.00050194	0.000711142
	Q8BL66	Early endosome antigen 1	Eea1	20.2387	20.3132	20.3511	20.2928	20.3903	20.3857	20.3522	20.3774	0.0774392	0.00353401	0.00472807
	Q921E6	Polycomb protein EED	Eed	14.6307	14.9513	14.8736	14.5973	14.8333	14.6804	14.8054	14.9456	0.0529524	0.637395	0.664275
	P10126	Elongation factor 1-alpha 1	Eef1a1	23.1264	22.9475	22.8885	23.1264	24.698	24.975	25.0106	24.6723	1.81672	5.20605e-53	3.2903e-52
	P62631	Elongation factor 1-alpha 2	Eef1a2	21.8608	21.8142	21.6823	21.714	21.1597	20.9433	20.9522	21.0758	-0.735073	9.67913e-34	3.72733e-33
	Q9CY45	EEF1A lysine methyltransferase 1	Eef1akmt1	16.9252	17.0465	16.9805	17.1553	16.6797	16.5664	16.5605	16.5148	-0.446516	1.45363e-11	2.89629e-11
	Q9D853	EEF1A lysine methyltransferase 2	Eef1akmt2	14.1899	14.0805	13.9336	13.8355	13.0826	13.6264	13.4812	13.7008	-0.537126	0.00177341	0.00241924
	P0DPD9	EEF1AKMT4-ECE2 readthrough transcript protein	Eef1akmt4-Ece2	12.6562	12.1518	12.6254	12.5739	12.9906	12.9289	13.1893	12.91	0.50288	0.000592574	0.000835073
	O70251	Elongation factor 1-beta	Eef1b	19.4065	19.4336	19.3812	19.4786	20.0909	20.0531	20.012	19.88	0.584055	9.17131e-33	3.45054e-32
	P57776	Elongation factor 1-delta	Eef1d	20.3132	20.1996	20.1879	20.325	20.0871	20.0349	19.9753	20.0036	-0.231203	3.68339e-07	6.13452e-07
	Q9D1M4	Eukaryotic translation elongation factor 1 epsilon-1	Eef1e1	18.6373	18.4782	18.5907	18.5293	19.1013	18.9846	18.9182	18.7398	0.377106	4.63711e-10	8.72793e-10
	Q9D8N0	Elongation factor 1-gamma	Eef1g	21.7708	21.6106	21.6206	21.7506	22.0413	22.0345	21.9912	21.9787	0.323297	7.07078e-12	1.42536e-11
	P58252	Elongation factor 2	Eef2	22.8885	22.7412	22.5945	22.8218	23.2915	23.3478	23.2705	23.1264	0.497546	1.06547e-11	2.13529e-11
	O08796	Eukaryotic elongation factor 2 kinase	Eef2k	18.5383	18.5245	18.4645	18.4173	17.6421	17.6472	17.4591	17.7022	-0.873459	4.13622e-45	2.1708e-44
	Q3UZW7	Protein-lysine N-methyltransferase EEF2KMT	Eef2kmt	12.7227	12.4651	12.8245	12.5268	12.9018	13.3477	12.9271	12.9844	0.405448	0.00511902	0.00675391
	Q9JHW4	Selenocysteine-specific elongation factor	Eefsec	15.3475	15.5942	15.4965	15.6753	15.0057	15.1412	15.1243	15.0338	-0.45209	1.7904e-10	3.4243e-10
	Q3TGW2	Endonuclease/exonuclease/phosphatase family domain-containing protein 1	Eepd1	16.9573	16.9116	16.8312	17.0844	15.7888	15.6832	15.6685	15.8334	-1.20264	1.26134e-66	1.08999e-65
	Q8BGQ6	EF-hand calcium-binding domain-containing protein 14	Efcab14	12.6211	12.357	12.975	12.8165	11.9505	11.4537	12.5509	11.6507	-0.790953	0.0067126	0.00877389
	Q8BPB5	EGF-containing fibulin-like extracellular matrix protein 1	Efemp1	16.7069	17.0331	16.9412	16.7717	16.3461	16.3351	16.5867	16.3879	-0.449289	9.9118e-06	1.54689e-05
	Q9WVJ9	EGF-containing fibulin-like extracellular matrix protein 2	Efemp2	15.1671	15.2989	15.1814	15.3669	15.526	15.6903	15.8062	15.5677	0.393974	6.46894e-07	1.06754e-06
	Q9D4J1	EF-hand domain-containing protein D1	Efhd1	14.709	14.7549	14.1343	14.9981	13.8477	13.6431	13.6701	14.0105	-0.856253	8.52402e-05	0.000126589
	Q9D8Y0	EF-hand domain-containing protein D2	Efhd2	18.1681	17.9768	18.0527	18.224	19.5422	19.6813	19.748	19.6421	1.54797	9.46903e-106	1.66374e-104
	Q8C0D5	Elongation factor-like GTPase 1	Efl1	18.7214	18.6947	18.6083	18.6401	18.8671	18.8834	18.7644	18.7804	0.157689	2.08236e-10	3.97384e-10
	P52795	Ephrin-B1	Efnb1	15.0367	15.303	15.0775	14.8865	13.9174	14.0171	13.9272	14.2483	-1.0484	8.76498e-17	2.07425e-16
	P52800	Ephrin-B2	Efnb2	11.8123	11.7923	12.5212	11.9474	11.821	11.7923	11.9598	11.8655	-0.158664	0.372155	0.404991
	Q8BG67	Protein EFR3 homolog A	Efr3a	15.9622	16.0429	15.7635	15.8908	16.0666	16.0091	16.1466	16.0389	0.150446	0.029496	0.0363084
	O08810	116 kDa U5 small nuclear ribonucleoprotein component	Eftud2	18.9241	18.9483	18.946	18.9277	19.476	19.572	19.5087	19.514	0.581185	1.18304e-144	3.8519e-143
	Q4VBE4	Pikachurin	Egflam	14.156	14.243	14.5249	13.8427	12.7868	13.0057	12.8336	13.0619	-1.26967	8.38587e-14	1.80769e-13
	Q01279	Epidermal growth factor receptor	Egfr	18.3537	18.4047	18.2934	18.2977	18.8284	18.9527	19.088	18.8773	0.599255	1.80818e-18	4.51059e-18
	Q91YE3	Egl nine homolog 1	Egln1	16.5557	16.5401	16.6723	16.3958	15.8993	15.792	15.8699	15.9071	-0.673926	1.35658e-23	3.90437e-23
	Q69ZW3	EH domain-binding protein 1	Ehbp1	13.3748	13.3038	13.5258	13.6667	13.4031	13.4665	13.4512	13.2934	-0.0641996	0.480026	0.512634
	Q99MS7	EH domain-binding protein 1-like protein 1	Ehbp1l1	21.0486	20.9235	20.9615	21.0222	21.1275	21.1118	20.9772	20.9642	0.0562601	0.219668	0.247371
	Q9WVK4	EH domain-containing protein 1	Ehd1	20.3004	20.3174	20.4034	20.3132	20.6519	20.5715	20.5657	20.5257	0.245094	1.97934e-11	3.91989e-11
	Q8BH64	EH domain-containing protein 2	Ehd2	21.3061	21.414	21.4425	21.4196	20.8279	20.764	20.8727	20.9588	-0.539721	1.70327e-53	1.09054e-52
	Q9QXY6	EH domain-containing protein 3	Ehd3	15.1854	15.1866	14.9007	15.0338	15.0455	14.7308	14.7192	14.6852	-0.281476	0.000202635	0.000293631
	Q9EQP2	EH domain-containing protein 4	Ehd4	20.7201	20.6454	20.6119	20.6088	20.8992	20.8506	20.7884	20.7408	0.173164	1.03112e-33	3.96406e-33
	Q9DBM2	Peroxisomal bifunctional enzyme	Ehhadh	15.2911	15.4244	15.2902	15.2317	14.3097	14.3677	14.2647	14.3677	-0.981875	1.43193e-82	1.70196e-81
	Q5DW34	Histone-lysine N-methyltransferase EHMT1	Ehmt1	12.9441	12.7054	12.7799	12.8539	13.4929	13.7817	13.5149	13.5679	0.768496	2.27965e-17	5.49709e-17
	Q9Z148	Histone-lysine N-methyltransferase EHMT2	Ehmt2	14.3256	14.1708	14.1137	14.1098	13.8935	14.1745	14.0361	14.1234	-0.123099	0.156264	0.179101
	Q61070	Etoposide-induced protein 2.4	Ei24	17.3501	17.3274	17.0488	17.2253	16.7754	16.5708	16.5422	16.6155	-0.611926	1.87636e-16	4.40251e-16
	P48024	Eukaryotic translation initiation factor 1	Eif1	17.2953	17.3906	17.5351	17.2331	17.652	17.314	17.5083	17.1285	0.0371748	0.767353	0.78694
	Q8BMJ3	Eukaryotic translation initiation factor 1A, X-chromosomal	Eif1ax	18.3973	18.3061	18.2651	18.3437	18.7917	18.8091	18.7411	18.6429	0.418171	2.9777e-30	1.04478e-29
	Q8BJW6	Eukaryotic translation initiation factor 2A	Eif2a	19.1236	19.1013	19.0894	19.1565	19.2422	19.1999	19.1834	19.0726	0.0568396	0.121887	0.141399
	Q03963	Interferon-induced, double-stranded RNA-activated protein kinase	Eif2ak2	15.592	15.7104	15.7863	15.7742	17.2299	17.2993	17.4931	17.3619	1.63035	2.25953e-237	1.84798e-235
	Q99LC8	Translation initiation factor eIF-2B subunit alpha	Eif2b1	17.8951	18.008	17.9521	17.9714	17.9464	17.9004	17.8536	17.8483	-0.0695201	0.0473384	0.0570552
	Q99LD9	Translation initiation factor eIF-2B subunit beta	Eif2b2	17.9878	17.8124	17.8721	17.9521	18.1451	18.1806	18.0879	18.0439	0.208282	2.88494e-05	4.39749e-05
	Q61749	Translation initiation factor eIF-2B subunit delta	Eif2b4	17.9367	17.9387	17.9897	17.8687	18.0071	17.9521	17.9144	17.9243	0.0160497	0.56468	0.594536
	Q8CHW4	Translation initiation factor eIF-2B subunit epsilon	Eif2b5	16.3208	16.1882	16.206	16.198	16.2909	16.3461	16.1989	16.2343	0.0392587	0.275547	0.306559
	Q61211	Eukaryotic translation initiation factor 2D	Eif2d	17.8898	17.9267	17.8231	17.9538	17.7641	17.8251	17.79	17.9071	-0.0768213	0.0504655	0.0606646
	Q6ZWX6	Eukaryotic translation initiation factor 2 subunit 1	Eif2s1	20.079	19.9705	19.9821	20.0211	20.3073	20.2898	20.2573	20.2656	0.266799	8.16779e-27	2.59901e-26
	Q99L45	Eukaryotic translation initiation factor 2 subunit 2	Eif2s2	19.9893	19.8918	19.8141	19.9168	20.2595	20.2369	20.2277	20.1244	0.309107	1.03251e-16	2.43926e-16
	Q9Z0N1	Eukaryotic translation initiation factor 2 subunit 3, X-linked	Eif2s3x	16.4687	16.6013	16.6103	16.4941	16.9013	16.9833	16.9342	16.8401	0.371134	3.80833e-13	7.99854e-13
	Q9Z0N2	Eukaryotic translation initiation factor 2 subunit 3, Y-linked	Eif2s3y	19.8382	19.6906	19.6576	19.7054	20.1024	19.9852	20.0068	19.824	0.256617	1.15981e-08	2.04988e-08
	P23116	Eukaryotic translation initiation factor 3 subunit A	Eif3a	21.4264	21.3585	21.3528	21.4483	21.9994	22.0799	22.0131	22.0799	0.646573	3.82238e-84	4.70605e-83
	Q8JZQ9	Eukaryotic translation initiation factor 3 subunit B	Eif3b	20.0563	19.973	20.0846	20.033	20.373	20.3684	20.3423	20.3033	0.310003	2.40462e-25	7.29027e-25
	Q8R1B4	Eukaryotic translation initiation factor 3 subunit C	Eif3c	20.5508	20.4809	20.3977	20.5564	20.8788	20.9615	20.8763	20.9167	0.411849	4.58722e-19	1.16762e-18
	O70194	Eukaryotic translation initiation factor 3 subunit D	Eif3d	18.766	18.7098	18.7098	18.7532	19.1538	19.2081	19.1257	19.1715	0.430066	9.99311e-69	8.98595e-68
	P60229	Eukaryotic translation initiation factor 3 subunit E	Eif3e	19.0647	19.1023	19.0581	19.1042	19.4271	19.4271	19.3996	19.3576	0.32049	3.58112e-53	2.28222e-52
	Q9DCH4	Eukaryotic translation initiation factor 3 subunit F	Eif3f	18.1136	17.9888	18.0493	18.0527	18.5873	18.6448	18.6193	18.5082	0.538753	5.31409e-45	2.77837e-44
	Q9Z1D1	Eukaryotic translation initiation factor 3 subunit G	Eif3g	19.7909	19.8719	19.7089	19.7929	19.7189	19.7647	19.6935	19.6519	-0.08389	0.0324447	0.0397956
	Q91WK2	Eukaryotic translation initiation factor 3 subunit H	Eif3h	18.7764	18.7547	18.7022	18.7385	18.9985	19.0468	18.929	18.8821	0.221123	1.22097e-13	2.61799e-13
	Q9QZD9	Eukaryotic translation initiation factor 3 subunit I	Eif3i	19.0933	19.0161	19.0038	19.0797	19.5029	19.5503	19.504	19.3901	0.43858	2.03763e-29	6.99925e-29
	Q66JS6	Eukaryotic translation initiation factor 3 subunit J-B	Eif3j2	20.4173	20.1597	20.1843	20.192	19.9444	19.8115	19.797	19.6782	-0.430582	1.08761e-17	2.6543e-17
	Q9DBZ5	Eukaryotic translation initiation factor 3 subunit K	Eif3k	16.7022	16.5714	16.6813	16.6355	16.4985	16.5714	16.5191	16.5896	-0.102986	0.00817243	0.0105833
	Q8QZY1	Eukaryotic translation initiation factor 3 subunit L	Eif3l	19.9428	19.9168	19.9682	19.9821	20.3511	20.3881	20.3587	20.3398	0.406964	2.66051e-105	4.62726e-104
	Q99JX4	Eukaryotic translation initiation factor 3 subunit M	Eif3m	17.9225	17.9061	17.8841	17.9499	18.2769	18.1394	18.1991	18.1116	0.266106	4.92194e-12	9.96573e-12
	P60843	Eukaryotic initiation factor 4A-I	Eif4a1	19.2891	19.27	19.3121	19.3914	20.1781	20.3048	20.2313	19.9821	0.858427	3.99128e-27	1.28012e-26
	P10630	Eukaryotic initiation factor 4A-II	Eif4a2	21.5417	21.3637	21.4075	21.4425	21.6498	21.5733	21.5002	21.4114	0.0948149	0.039495	0.0480147
	Q91VC3	Eukaryotic initiation factor 4A-III	Eif4a3	18.4876	18.4406	18.4109	18.4328	18.784	18.8353	18.8487	18.907	0.400781	4.05926e-37	1.69526e-36
	Q8BGD9	Eukaryotic translation initiation factor 4B	Eif4b	20.3931	20.3398	20.3285	20.4233	20.3801	20.407	20.3857	20.4233	0.0278587	0.267764	0.298046
	P63073	Eukaryotic translation initiation factor 4E	Eif4e	18.8178	18.7978	18.784	18.751	18.6016	18.5231	18.4645	18.5214	-0.260006	1.37713e-29	4.75182e-29
	Q8BMB3	Eukaryotic translation initiation factor 4E type 2	Eif4e2	16.1272	15.8716	15.8817	15.9866	16.3409	16.4496	16.342	16.1478	0.353295	4.762e-06	7.55018e-06
	Q9DBB5	Eukaryotic translation initiation factor 4E type 3	Eif4e3	17.6167	17.3758	17.3847	17.2804	16.7549	16.607	16.5698	16.6615	-0.766102	3.91224e-36	1.59036e-35
	Q60876	Eukaryotic translation initiation factor 4E-binding protein 1	Eif4ebp1	16.1004	16.0623	15.9142	16.2841	15.7742	15.6143	15.451	15.4303	-0.522833	4.95757e-06	7.84759e-06
	P70445	Eukaryotic translation initiation factor 4E-binding protein 2	Eif4ebp2	15.2981	15.4259	15.2724	15.3707	14.7447	14.7409	14.7003	14.7697	-0.602885	8.92176e-49	5.08652e-48
	Q9EST3	Eukaryotic translation initiation factor 4E transporter	Eif4enif1	13.1233	13.1963	13.4854	13.2164	13.4072	13.4174	13.6236	13.6554	0.270567	0.00120685	0.00166621
	Q6NZJ6	Eukaryotic translation initiation factor 4 gamma 1	Eif4g1	21.8922	21.8859	21.8015	21.9106	22.1526	22.189	22.1102	22.1301	0.272961	2.01067e-18	5.00845e-18
	Q62448	Eukaryotic translation initiation factor 4 gamma 2	Eif4g2	20.3102	20.2607	20.2369	20.2286	20.3842	20.3303	20.2749	20.2898	0.0606858	1.69551e-05	2.61815e-05
	Q80XI3	Eukaryotic translation initiation factor 4 gamma 3	Eif4g3	19.7727	19.7044	19.7647	19.7806	19.8115	19.8473	19.7139	19.8319	0.0455275	0.230584	0.259096
	Q9WUK2	Eukaryotic translation initiation factor 4H	Eif4h	20.4992	20.5413	20.4276	20.5657	20.6752	20.7201	20.8104	20.7139	0.221448	2.97167e-07	4.9733e-07
	P59325	Eukaryotic translation initiation factor 5	Eif5	18.7045	18.6727	18.6549	18.6201	19.1684	19.1281	19.0774	18.7796	0.375352	6.41794e-09	1.14911e-08
	P63242	Eukaryotic translation initiation factor 5A-1	Eif5a	20.0349	19.8046	19.8632	19.9562	19.7157	19.6177	19.6671	19.6935	-0.241189	4.94345e-05	7.43792e-05
	Q05D44	Eukaryotic translation initiation factor 5B	Eif5b	20.211	20.1476	20.1086	20.1656	20.531	20.603	20.5052	20.4937	0.375016	3.98679e-36	1.61971e-35
	O55135	Eukaryotic translation initiation factor 6	Eif6	16.7625	16.468	16.5208	16.7048	16.8688	16.7652	16.8334	16.636	0.161836	0.0665996	0.0791728
	Q8K0G5	EARP and GARP complex-interacting protein 1	Eipr1	14.9968	14.803	15.0355	15.123	14.8715	14.8666	14.8164	14.8897	-0.128509	0.0643674	0.076665
	Q80Y81	Zinc phosphodiesterase ELAC protein 2	Elac2	17.0243	16.871	17.0251	17.0465	17.0745	17.1875	17.068	16.9821	0.0862743	0.173943	0.198503
	P70372	ELAV-like protein 1	Elavl1	18.734	18.6373	18.7116	18.769	19.2493	19.3391	19.3639	19.2927	0.598256	1.3972e-56	9.67615e-56
	Q9Z2U4	ETS-related transcription factor Elf-4	Elf4	12.1207	11.5187	11.5092	12.0018	12.1394	12.112	12.3785	12.6291	0.527147	0.0114411	0.0146288
	Q8BPU7	Engulfment and cell motility protein 1	Elmo1	18.0556	18.1444	18.1561	18.2451	18.9369	19.0301	19.1362	19.0691	0.89277	1.13712e-184	5.82987e-183
	Q8BHL5	Engulfment and cell motility protein 2	Elmo2	17.1992	17.2108	17.4789	17.2042	17.3936	17.4013	17.4004	17.5254	0.156858	0.0378856	0.0461643
	Q8BGF6	ELMO domain-containing protein 2	Elmod2	17.8146	17.8185	17.7569	17.7499	17.575	17.5759	17.5292	17.5368	-0.230731	4.81172e-79	5.30602e-78
	Q8CB77	Elongin-A	Eloa	16.276	16.1159	16.0283	16.3303	16.8201	16.9553	16.9064	16.9537	0.721258	7.50143e-19	1.89466e-18
	P62869	Elongin-B	Elob	19.7755	19.7433	19.7569	19.8462	19.5593	19.5806	19.5163	19.4336	-0.258012	9.61781e-10	1.78531e-09
	P83940	Elongin-C	Eloc	17.9243	17.9329	17.775	17.7614	17.4474	17.4692	17.4605	17.3285	-0.421991	5.02031e-31	1.80668e-30
	Q7TT37	Elongator complex protein 1	Elp1	17.5351	17.4434	17.5328	17.6083	17.8146	17.9843	17.9115	17.8368	0.3569	4.04803e-11	7.93438e-11
	Q91WG4	Elongator complex protein 2	Elp2	15.1797	15.1948	15.5799	15.5635	15.4829	15.6414	15.4456	15.4227	0.118666	0.322064	0.354591
	Q9CZX0	Elongator complex protein 3	Elp3	16.7484	16.75	16.6095	16.6916	17.0585	17.0306	17.0036	17.0578	0.337763	5.01333e-22	1.3871e-21
	Q9ER73	Elongator complex protein 4	Elp4	16.9102	16.757	16.5261	16.675	16.79	16.7684	16.6548	16.6877	0.00816544	0.901517	0.912676
	Q99L85	Elongator complex protein 5	Elp5	14.0508	14.1721	14.0007	14.207	14.5646	14.6744	14.4255	14.3056	0.384879	6.65289e-05	9.94027e-05
	Q8BK75	Elongator complex protein 6	Elp6	15.1324	15.1712	15.069	14.9595	14.8389	14.7533	14.8298	14.662	-0.312058	3.92682e-14	8.56693e-14
	P21995	Embigin	Emb	14.884	14.8378	14.7744	14.8578	15.1751	15.1593	15.3924	15.3234	0.424055	7.07371e-12	1.42553e-11
	Q8C7X2	ER membrane protein complex subunit 1	Emc1	19.6671	19.6702	19.6298	19.6691	19.1999	19.1315	19.0254	19.082	-0.549311	7.2091e-59	5.26318e-58
	Q3TAS6	ER membrane protein complex subunit 10	Emc10	18.4782	18.4746	18.4249	18.4096	17.9832	17.9559	17.7665	17.9506	-0.53278	1.18743e-25	3.64343e-25
	Q9CRD2	ER membrane protein complex subunit 2	Emc2	18.9469	18.8924	18.8607	18.9593	18.5351	18.5072	18.3464	18.4537	-0.45422	4.58185e-21	1.23683e-20
	Q99KI3	ER membrane protein complex subunit 3	Emc3	16.9137	16.9928	16.9315	16.9237	16.2494	16.2468	16.1702	16.2411	-0.713542	4.58341e-146	1.52116e-144
	Q9CZX9	ER membrane protein complex subunit 4	Emc4	16.9979	17.0134	17.2245	17.0928	16.5014	16.3758	16.3865	16.4401	-0.656171	1.77631e-25	5.42606e-25
	Q9EP72	ER membrane protein complex subunit 7	Emc7	16.987	16.9357	16.8512	16.921	16.4577	16.4161	16.2468	16.3958	-0.544604	4.7138e-28	1.55991e-27
	O70378	ER membrane protein complex subunit 8	Emc8	17.691	17.5902	17.6428	17.624	17.3196	17.2452	17.3035	17.3649	-0.328706	1.94022e-20	5.15044e-20
	Q9DB76	ER membrane protein complex subunit 9	Emc9	16.337	16.4102	16.2169	16.1526	15.2888	15.2604	15.1576	15.3296	-1.02006	3.93229e-54	2.5558e-53
	O08579	Emerin	Emd	17.847	17.8829	17.8461	17.7927	18.0698	18.0587	18.0257	18.0725	0.214505	3.15025e-25	9.49221e-25
	O35130	Ribosomal RNA small subunit methyltransferase NEP1	Emg1	15.5339	15.6832	15.7392	15.681	16.2841	16.2423	16.238	16.3626	0.622422	3.20221e-44	1.63929e-43
	Q99K41	EMILIN-1	Emilin1	16.4897	16.6557	16.6337	16.468	16.996	17.2071	17.0733	17.0608	0.522511	3.32641e-13	7.00996e-13
	Q8K482	EMILIN-2	Emilin2	16.3964	16.5628	16.5315	16.5655	16.9346	16.6315	16.6885	16.7662	0.241129	0.00427598	0.00567214
	Q05BC3	Echinoderm microtubule-associated protein-like 1	Eml1	20.8218	20.8685	20.8104	20.9109	19.7825	19.5831	19.5558	19.7647	-1.18136	5.78079e-65	4.83139e-64
	Q7TNG5	Echinoderm microtubule-associated protein-like 2	Eml2	19.1281	19.1555	19.2182	19.3025	18.72	18.7314	18.751	18.708	-0.473479	9.34245e-47	5.08579e-46
	Q8VC03	Echinoderm microtubule-associated protein-like 3	Eml3	15.0971	15.1062	15.2876	15.1621	14.9473	15.0985	15.0027	14.7968	-0.201949	0.0158882	0.0200316
	Q3UMY5	Echinoderm microtubule-associated protein-like 4	Eml4	14.9368	15.4946	15.4009	15.07	15.457	15.2517	15.4775	15.4352	0.179755	0.24356	0.272828
	O88662	Epithelial membrane protein 2	Emp2	14.1284	14.2621	14.207	14.3889	13.9957	13.9235	13.8629	13.9857	-0.304695	6.10825e-07	1.00996e-06
	Q03173	Protein enabled homolog	Enah	17.481	17.6696	17.5893	17.6728	18.8379	18.5852	18.5873	18.2207	0.954615	3.50656e-13	7.38505e-13
	Q8C522	Endonuclease domain-containing 1 protein	Endod1	15.3087	15.3345	15.1911	15.2753	15.1948	15.1958	15.5055	15.5558	0.0855617	0.373416	0.406298
	O08600	Endonuclease G, mitochondrial	Endog	19.1978	19.2947	19.3927	19.1538	17.9515	17.9615	17.9137	18.1004	-1.27799	4.69054e-72	4.48802e-71
	Q63961	Endoglin	Eng	16.9566	16.6515	16.6557	16.7356	15.8553	15.8062	15.8553	15.8268	-0.913976	1.98554e-37	8.35825e-37
	Q8BX80	Cytosolic endo-beta-N-acetylglucosaminidase	Engase	15.8897	16.0666	15.9331	16.0054	15.2911	15.3244	15.4259	15.2658	-0.646918	1.63232e-30	5.76853e-30
	P17182	Alpha-enolase	Eno1	22.4434	22.4892	22.269	22.6482	22.4434	22.6121	22.6353	22.6591	0.125035	0.144652	0.166403
	P17183	Gamma-enolase	Eno2	15.8577	16.191	15.4839	15.941	14.8598	15.0654	15.0308	15.123	-0.848652	7.28558e-07	1.19971e-06
	P21550	Beta-enolase	Eno3	26.7211	26.7211	26.7211	26.8127	26.8127	26.8127	26.7211	26.8127	0.0458034	0.181449	0.206554
	Q8BGB7	Enolase-phosphatase E1	Enoph1	18.0071	17.7641	17.9161	17.7222	17.1052	17.0939	17.0981	17.0996	-0.75317	1.11388e-32	4.17935e-32
	P16406	Glutamyl aminopeptidase	Enpep	18.1374	18.3211	18.2511	18.1991	17.6824	17.6843	17.5914	17.6793	-0.567846	1.40693e-30	4.99e-30
	P06802	Ectonucleotide pyrophosphatase/phosphodiesterase family member 1	Enpp1	16.8717	17.0014	16.9719	16.9058	17.4789	17.6141	17.6648	17.4526	0.614935	3.39935e-21	9.21606e-21
	Q6DYE8	Ectonucleotide pyrophosphatase/phosphodiesterase family member 3	Enpp3	15.7752	15.3001	15.7077	15.6373	14.8625	14.8753	14.9992	15.2096	-0.618421	3.47394e-06	5.55022e-06
	Q8BTJ4	Bis(5'-adenosyl)-triphosphatase enpp4	Enpp4	16.9827	17.0207	16.9686	17.1052	16.6046	16.6163	16.5108	16.6557	-0.422422	6.94755e-22	1.91685e-21
	Q9EQG7	Ectonucleotide pyrophosphatase/phosphodiesterase family member 5	Enpp5	11.71	12.0384	12.1164	12.4297	11.193	10.4545	11.1218	11.0473	-1.1195	1.4589e-07	2.47046e-07
	P60840	Alpha-endosulfine	Ensa	18.4249	18.2711	18.0418	18.1826	17.6793	17.5303	17.5362	17.4495	-0.681284	9.50661e-29	3.20463e-28
	P55772	Ectonucleoside triphosphate diphosphohydrolase 1	Entpd1	18.1394	18.1477	18.0656	18.1541	18.2506	18.2849	18.2723	18.3437	0.161163	3.44061e-08	5.97044e-08
	O55026	Ectonucleoside triphosphate diphosphohydrolase 2	Entpd2	18.0957	18.2556	18.2376	18.3495	17.6579	17.6579	17.7042	17.7991	-0.529792	1.25925e-66	1.08956e-65
	Q9WUZ9	Ectonucleoside triphosphate diphosphohydrolase 5	Entpd5	15.4721	15.4965	15.2237	15.5882	15.143	15.1091	15.1375	15.2623	-0.282154	0.00176014	0.00240306
	Q9JIX0	Transcription and mRNA export factor ENY2	Eny2	16.0803	16.0269	16.0054	16.0925	16.6646	16.6938	16.6813	16.5964	0.607747	2.35114e-83	2.82878e-82
	Q8BYW9	EGF domain-specific O-linked N-acetylglucosamine transferase	Eogt	15.5002	15.4352	15.377	15.5002	15.1062	15.2453	15.384	15.2523	-0.206218	0.00154688	0.00212202
	Q9D1F3	Protein EOLA1	Eola1	11.7699	12.1723	12.1963	12.4413	11.722	11.2997	11.9433	11.3753	-0.559879	0.00739794	0.00962755
	B2RWS6	Histone acetyltransferase p300	Ep300	15.4094	15.592	15.4991	15.4815	15.0815	15.2275	15.126	15.2568	-0.322516	3.8901e-09	7.03288e-09
	Q8CHI8	E1A-binding protein p400	Ep400	13.3477	12.975	12.9186	13.0926	12.6984	12.1254	12.2078	12.5915	-0.677709	0.000146797	0.000214802
	P48193	Protein 4.1	Epb41	19.5314	19.4593	19.4833	19.3656	18.6041	18.5252	18.468	18.6286	-0.903421	3.04729e-71	2.88359e-70
	Q9Z2H5	Band 4.1-like protein 1	Epb41l1	16.607	16.636	16.5491	16.6281	17.4401	17.4785	17.4991	17.387	0.846115	2.25467e-140	6.7346e-139
	O70318	Band 4.1-like protein 2	Epb41l2	19.9719	20.2987	20.0544	20.1856	20.4602	20.5633	20.5948	20.5657	0.41835	4.86172e-08	8.36255e-08
	Q9WV92	Band 4.1-like protein 3	Epb41l3	16.2936	16.6027	16.079	16.3616	16.4081	16.6095	16.6615	16.7967	0.28473	0.0427033	0.0517059
	P49222	Protein 4.2	Epb42	14.988	14.8982	15.145	14.8666	14.4671	14.3184	14.5249	14.5189	-0.517154	1.41659e-09	2.60561e-09
	Q99M71	Mammalian ependymin-related protein 1	Epdr1	17.4856	17.2558	17.1797	17.2631	16.6439	16.4809	16.4815	16.4382	-0.784941	1.27296e-45	6.75831e-45
	Q80TA9	Ectopic P granules protein 5 homolog	Epg5	13.3899	13.6219	13.2822	13.2524	13.2977	12.8286	12.738	13.0271	-0.413744	0.00346273	0.00463451
	P29319	Ephrin type-A receptor 3	Epha3	10.4137	10.7953	10.4137	10.2863	12.4083	12.8499	12.1226	12.4857	1.98934	9.43092e-25	2.79752e-24
	P54763	Ephrin type-B receptor 2	Ephb2	14.634	14.4921	14.6241	14.8015	15.352	15.3281	15.3047	15.166	0.64978	5.22283e-15	1.1745e-14
	P54754	Ephrin type-B receptor 3	Ephb3	5.14873	7.7164	10.5833	5.01758	11.2079	11.5966	11.3433	11.8448	4.38166	0.00219337	0.00297032
	Q9D379	Epoxide hydrolase 1	Ephx1	19.0657	19.2402	19.2227	19.1778	18.7226	18.5907	18.6214	18.6735	-0.524577	1.69775e-23	4.87811e-23
	P34914	Bifunctional epoxide hydrolase 2	Ephx2	19.6691	19.7506	19.7541	19.6468	18.4687	18.3308	18.3642	18.5046	-1.28805	5.45071e-124	1.26082e-122
	Q9WUA5	Laforin	Epm2a	17.0549	17.0568	17.1413	17.1011	15.7835	15.7742	15.6076	15.9723	-1.30411	1.46629e-61	1.14341e-60
	Q8VEH5	EPM2A-interacting protein 1	Epm2aip1	17.2375	17.3077	17.2071	17.1181	16.5708	16.5442	16.489	16.5583	-0.677021	2.74109e-69	2.49421e-68
	Q80VP1	Epsin-1	Epn1	17.7091	17.6579	17.717	17.6781	17.7632	17.8543	17.7831	17.7208	0.0898234	0.00495849	0.00654715
	Q8CHU3	Epsin-2	Epn2	16.7754	16.7634	16.6293	16.7614	16.1108	16.1072	16.0967	16.0861	-0.632198	5.33525e-69	4.82279e-68
	Q8R0W0	Epiplakin	Eppk1	15.5761	15.4808	15.5824	15.6658	16.2107	16.2483	16.2423	16.3758	0.69301	2.14188e-73	2.0991e-72
	Q8CGC7	Bifunctional glutamate/proline--tRNA ligase	Eprs1	22.6073	22.5235	22.4309	22.6121	22.6482	22.6591	22.5235	22.5537	0.0526833	0.331471	0.363945
	P42567	Epidermal growth factor receptor substrate 15	Eps15	18.9894	18.9241	18.9042	18.8929	18.9309	18.9315	18.8625	18.9609	-0.00617985	0.83429	0.849499
	Q60902	Epidermal growth factor receptor substrate 15-like 1	Eps15l1	18.6807	18.6863	18.6163	18.6579	18.6151	18.6502	18.572	18.6599	-0.0360018	0.192274	0.218118
	Q08509	Epidermal growth factor receptor kinase substrate 8	Eps8	16.4941	16.4515	16.5099	16.4954	16.4897	16.4199	16.3242	16.3873	-0.0824194	0.0235085	0.0291575
	Q8VDI1	Epithelial-stromal interaction protein 1	Epsti1	5.14873	5.0007	5.08255	10.3662	12.4614	12.2549	12.8687	12.7936	6.19512	1.22604e-07	2.08179e-07
	P49290	Eosinophil peroxidase	Epx	17.3638	17.4605	17.4893	17.8865	18.8994	18.715	18.9966	18.7576	1.29209	6.80812e-25	2.03002e-24
	Q9CZU4	GTPase Era, mitochondrial	Eral1	14.1548	13.9114	14.3397	14.0007	13.5075	13.4261	13.7677	13.4464	-0.56474	2.57698e-05	3.94735e-05
	Q9EQH2	Endoplasmic reticulum aminopeptidase 1	Erap1	19.3737	19.4578	19.454	19.476	19.5856	19.6797	19.7792	19.9168	0.299965	1.05866e-12	2.19264e-12
	P70424	Receptor tyrosine-protein kinase erbB-2	Erbb2	11.4178	11.0875	11.732	11.767	12.6149	13.1741	12.7327	12.7564	1.31848	7.83833e-11	1.52203e-10
	Q80TH2	Erbin	Erbin	17.6125	17.6711	17.539	17.5679	17.8567	18.0059	17.8997	17.9274	0.324802	1.5698e-12	3.23957e-12
	Q99MI1	ELKS/Rab6-interacting/CAST family member 1	Erc1	18.2942	18.2844	18.2711	18.1973	18.3354	18.3056	18.1884	18.101	-0.0291495	0.340848	0.372811
	P07903	DNA excision repair protein ERCC-1	Ercc1	12.2269	12.049	11.3265	11.7699	12.1207	12.0893	11.8655	12.0061	0.177286	0.324555	0.357037
	O08811	General transcription and DNA repair factor IIH helicase subunit XPD	Ercc2	14.9148	14.9368	14.7905	14.9075	14.765	14.4854	14.5311	14.6241	-0.286019	6.43242e-05	9.61713e-05
	P49135	General transcription and DNA repair factor IIH helicase subunit XPB	Ercc3	12.3677	12.6693	12.5566	13.088	13.5768	13.6452	13.5075	13.4473	0.873797	2.07507e-08	3.62834e-08
	Q9QZD4	DNA repair endonuclease XPF	Ercc4	13.6147	13.2292	13.2403	13.6068	12.3489	12.7345	12.4921	12.6333	-0.870549	3.49234e-09	6.32044e-09
	P35689	DNA excision repair protein ERCC-5	Ercc5	13.9648	14.1412	13.945	13.9469	13.6554	13.7717	13.7717	13.8818	-0.229334	0.000936763	0.00130248
	Q8BHK9	DNA excision repair protein ERCC-6-like	Ercc6l	11.2311	11.6663	11.9555	11.2153	11.3658	11.4096	11.4239	11.6396	-0.0573675	0.775138	0.794213
	P81270	Transcriptional regulator ERG	Erg	13.7402	13.7402	13.8052	13.8316	13.2152	13.1682	13.2423	13.2666	-0.556245	2.90352e-181	1.40473e-179
	Q9DC16	Endoplasmic reticulum-Golgi intermediate compartment protein 1	Ergic1	17.5333	17.6107	17.6158	17.558	17.8938	18.015	17.8774	17.936	0.351072	2.23991e-18	5.56936e-18
	Q9CR89	Endoplasmic reticulum-Golgi intermediate compartment protein 2	Ergic2	15.8334	15.6967	15.8539	15.5702	15.984	16.0702	15.9441	15.9189	0.240754	0.000233783	0.000337201
	Q9CQE7	Endoplasmic reticulum-Golgi intermediate compartment protein 3	Ergic3	17.553	17.4263	17.6029	17.5476	17.8297	17.8983	17.7778	17.7388	0.278694	3.30185e-07	5.51512e-07
	P84089	Enhancer of rudimentary homolog	Erh	17.737	17.5065	17.5649	17.5997	18.3795	18.3052	18.472	18.3342	0.770684	1.46254e-32	5.45178e-32
	Q7TMF2	3'-5' exoribonuclease 1	Eri1	12.6606	12.889	12.9738	12.8687	14.1098	14.2457	14.3426	14.1489	1.36373	8.02994e-65	6.65448e-64
	Q8C460	ERI1 exoribonuclease 3	Eri3	18.0028	17.8433	17.8082	17.9212	17.0608	16.9102	16.8932	17.0176	-0.923417	8.46878e-51	5.11702e-50
	Q8VEH8	Endoplasmic reticulum lectin 1	Erlec1	17.5091	17.4944	17.5137	17.5235	17.465	17.606	17.5244	17.5023	0.0142653	0.665742	0.691824
	Q91X78	Erlin-1	Erlin1	17.2947	17.1679	17.2546	17.244	17.4382	17.4101	17.3363	17.3244	0.136968	7.21396e-05	0.000107599
	Q8BFZ9	Erlin-2	Erlin2	18.5619	18.7116	18.5466	18.7331	18.7321	18.7478	18.5952	18.7265	0.062098	0.342576	0.374582
	Q3UVK0	Endoplasmic reticulum metallopeptidase 1	Ermp1	18.2386	18.1512	18.1294	18.3056	17.8058	17.7532	17.7388	17.8755	-0.412855	5.14539e-15	1.15746e-14
	Q8R180	ERO1-like protein alpha	Ero1a	17.1444	17.0525	17.1139	17.2893	17.5823	17.5413	17.5632	17.4579	0.38614	5.44109e-10	1.02104e-09
	Q8R2E9	ERO1-like protein beta	Ero1b	12.3529	14.2337	13.1721	12.4982	12.6056	13.2666	12.9405	12.1226	-0.330449	0.530705	0.562125
	P57759	Endoplasmic reticulum resident protein 29	Erp29	18.603	18.5597	18.6373	18.715	19.3781	19.4906	19.5148	19.4315	0.825012	9.62082e-99	1.47205e-97
	Q9D1Q6	Endoplasmic reticulum resident protein 44	Erp44	19.6298	19.5825	19.4962	19.6077	19.4029	19.396	19.3195	19.3121	-0.221418	2.63666e-11	5.19467e-11
	Q925F2	Endothelial cell-selective adhesion molecule	Esam	16.3555	16.459	16.5714	16.2717	15.7451	15.94	15.8716	15.9002	-0.550205	4.93496e-11	9.65078e-11
	Q9R0P3	S-formylglutathione hydrolase	Esd	19.877	19.7157	19.7415	19.8202	20.031	19.9477	19.9078	19.7453	0.119349	0.0359893	0.0439471
	Q3V1V3	ESF1 homolog	Esf1	15.8964	15.8259	15.9798	15.8259	16.2087	16.1556	16.2343	16.2259	0.324108	2.74246e-13	5.79714e-13
	Q91V76	Ester hydrolase C11orf54 homolog	Ester hydrolase C11orf54 homolog [OS=Mus musculus]	18.4632	18.6065	18.5252	18.5865	18.3106	18.4424	18.4005	18.3335	-0.173655	0.000157521	0.00022976
	Q3U7R1	Extended synaptotagmin-1	Esyt1	19.9916	19.9753	20.0051	20.0871	20.6295	20.7489	20.7921	20.8506	0.740474	1.57255e-159	6.39255e-158
	Q3TZZ7	Extended synaptotagmin-2	Esyt2	19.1916	19.1466	19.1499	19.2333	18.9609	18.9547	18.9277	19.0076	-0.217656	9.0244e-17	2.13417e-16
	Q8BWY3	Eukaryotic peptide chain release factor subunit 1	Etf1	18.7859	18.603	18.6065	18.7256	19.0675	19.0894	19.0789	18.9369	0.362926	1.02172e-10	1.97557e-10
	Q99LC5	Electron transfer flavoprotein subunit alpha, mitochondrial	Etfa	22.8005	22.8005	22.9175	22.732	21.9583	21.8568	21.9342	21.9722	-0.882255	9.34091e-68	8.22718e-67
	Q9DCW4	Electron transfer flavoprotein subunit beta	Etfb	21.6301	21.5787	21.7953	21.5677	20.6586	20.5785	20.5649	20.6752	-1.02361	9.61261e-56	6.49987e-55
	Q921G7	Electron transfer flavoprotein-ubiquinone oxidoreductase, mitochondrial	Etfdh	21.1759	21.2627	21.4741	21.1507	20.208	20.0375	20.0772	20.2607	-1.12001	1.98735e-30	7.00157e-30
	Q91V16	Electron transfer flavoprotein regulatory factor 1	Etfrf1	18.4173	18.3903	18.5286	18.2844	17.3656	17.1711	17.163	17.2307	-1.17255	4.06451e-68	3.61231e-67
	Q9DCM0	Persulfide dioxygenase ETHE1, mitochondrial	Ethe1	17.4687	17.3842	17.5111	17.4028	16.864	16.7231	16.8837	16.8944	-0.600383	3.43379e-29	1.17131e-28
	Q9D4V0	Ethanolamine kinase 1	Etnk1	13.2014	13.3672	13.0496	13.6724	13.6932	13.8355	13.5411	13.5411	0.330104	0.0447458	0.0540157
	P57680	Ellis-van Creveld syndrome protein homolog	Evc	13.1214	12.6963	12.6645	13.0148	11.7042	12.2078	11.8005	12.2332	-0.887828	3.21021e-06	5.14322e-06
	Q8VD58	Protein EVI2B	Evi2b	15.126	15.4365	15.2114	15.4839	17.2375	17.3736	17.4617	17.3842	2.04978	1.27982e-135	3.64828e-134
	P70429	Ena/VASP-like protein	Evl	16.5183	16.2963	16.4563	16.5458	17.5767	17.6195	17.7909	17.8549	1.25632	5.48263e-68	4.85382e-67
	Q61545	RNA-binding protein EWS	Ewsr1	16.1989	16.3609	16.2138	16.3792	17.1262	17.1777	17.1867	17.1748	0.87814	5.09142e-79	5.59649e-78
	Q8VEG4	Exonuclease 3'-5' domain-containing protein 2	Exd2	13.0826	12.8354	13.5168	13.0288	12.9	13.1273	12.8079	13.1335	-0.123718	0.481198	0.513647
	Q8R3S6	Exocyst complex component 1	Exoc1	17.7933	17.8048	17.7518	17.7729	18.0433	18.0189	18.0215	17.9988	0.239924	4.34947e-113	8.48888e-112
	Q9D4H1	Exocyst complex component 2	Exoc2	17.0875	17.1391	17.1063	17.1088	17.3544	17.3834	17.3104	17.3188	0.231316	2.09258e-29	7.18083e-29
	Q6KAR6	Exocyst complex component 3	Exoc3	18.7714	18.7619	18.6935	18.603	18.7815	18.7783	18.6461	18.7089	0.0212322	0.4862	0.518292
	O35382	Exocyst complex component 4	Exoc4	17.4401	17.4617	17.4232	17.3736	17.4299	17.4897	17.4466	17.3995	0.0167867	0.453042	0.485781
	Q3TPX4	Exocyst complex component 5	Exoc5	18.0418	17.9854	17.9937	17.9779	17.9055	17.9994	17.9108	17.9714	-0.0529351	0.073233	0.0867432
	Q8R313	Exocyst complex component 6	Exoc6	16.6241	16.6213	16.701	16.5759	16.418	16.3819	16.3506	16.4668	-0.22626	9.09081e-09	1.61463e-08
	A6H5Z3	Exocyst complex component 6B	Exoc6b	16.6646	16.6788	16.5442	16.7761	16.6788	16.7539	16.6779	16.7069	0.0384607	0.48146	0.513846
	O35250	Exocyst complex component 7	Exoc7	17.6924	17.7237	17.7011	17.7512	17.6547	17.7632	17.6815	17.6881	-0.0202308	0.469313	0.501739
	Q6PGF7	Exocyst complex component 8	Exoc8	17.517	17.575	17.5632	17.5823	17.5362	17.6153	17.5783	17.5091	0.000352513	0.990639	0.992083
	Q8C163	Nuclease EXOG, mitochondrial	Exog	15.5558	15.6258	15.6474	15.3543	15.1121	14.8415	14.7131	14.8249	-0.672913	2.2629e-14	4.97636e-14
	Q9DAA6	Exosome complex component CSL4	Exosc1	13.7817	13.8332	13.7443	13.6976	14.4368	14.5778	14.5882	14.6804	0.806618	6.08953e-41	2.81908e-40
	P56960	Exosome component 10	Exosc10	16.266	16.2177	16.1708	16.3051	16.6718	16.7521	16.6666	16.7521	0.470758	2.54774e-32	9.43556e-32
	Q8VBV3	Exosome complex component RRP4	Exosc2	14.527	14.69	14.7594	14.7336	15.681	15.7488	15.6276	15.5091	0.964112	9.56663e-34	3.68608e-33
	Q7TQK4	Exosome complex component RRP40	Exosc3	15.9331	15.8553	15.8484	15.8745	16.0693	16.0712	16.1366	16.1329	0.224699	1.19491e-14	2.6575e-14
	Q921I9	Exosome complex component RRP41	Exosc4	14.1337	14.4562	14.156	14.0941	13.6724	13.8036	13.8128	13.7306	-0.45514	2.85729e-06	4.58636e-06
	Q9CRA8	Exosome complex component RRP46	Exosc5	14.0171	14.2563	14.0668	14.048	13.9484	13.8776	13.8656	13.8686	-0.207021	0.000630304	0.000886607
	Q8BTW3	Exosome complex component MTR3	Exosc6	15.2275	15.5218	15.4546	15.5102	15.9125	16.0003	15.8923	15.9217	0.503173	1.75786e-12	3.62331e-12
	Q9D0M0	Exosome complex exonuclease RRP42	Exosc7	15.5507	15.3164	15.3211	15.457	15.8352	15.941	15.8495	15.918	0.474629	3.03175e-12	6.20994e-12
	Q9D753	Exosome complex component RRP43	Exosc8	15.1038	15.1214	14.9063	15.1197	15.378	15.5002	15.3532	15.3244	0.326142	1.2129e-06	1.98065e-06
	Q9JHI7	Exosome complex component RRP45	Exosc9	16.0259	16.1127	16.0956	16.1744	16.6251	16.7386	16.6646	16.6828	0.575642	5.47557e-68	4.85382e-67
	P70428	Exostosin-2	Ext2	15.2843	15.2678	15.4316	15.2658	15.2418	15.1516	15.1296	15.1854	-0.135283	0.00813403	0.0105376
	Q9WVL6	Exostosin-like 3	Extl3	13.8175	13.9027	13.8355	13.9604	13.3981	13.2707	13.1721	13.5976	-0.519396	1.06421e-07	1.80924e-07
	P97480	Eyes absent homolog 3	Eya3	14.1879	13.6922	13.8316	13.8906	14.4385	14.4338	14.3256	14.4052	0.500181	3.38788e-06	5.41778e-06
	Q9Z191	Eyes absent homolog 4	Eya4	15.7656	15.8403	15.2195	15.5411	15.0925	14.6164	14.668	14.7549	-0.80866	2.19833e-07	3.69888e-07
	P26040	Ezrin	Ezr	18.6429	18.7245	18.5952	18.8264	19.7089	19.8382	19.9376	19.9705	1.16659	9.54817e-102	1.54707e-100
	O88947	Coagulation factor X	F10	16.079	16.0086	15.9967	16.0436	16.7034	16.8417	17.0438	16.3989	0.714997	6.73146e-07	1.11006e-06
	O88792	Junctional adhesion molecule A	F11r	15.9776	15.9447	15.8923	15.7734	15.7692	15.7678	15.9271	15.8531	-0.0677207	0.284151	0.315571
	Q80YC5	Coagulation factor XII	F12	16.4433	16.4954	16.6132	16.4759	16.7277	16.7754	17.0108	16.6627	0.287216	0.00170455	0.0023304
	Q8BH61	Coagulation factor XIII A chain	F13a1	19.1684	19.1445	19.1094	19.3049	20.3477	20.2861	20.4602	20.3522	1.17975	1.16867e-103	1.96783e-102
	Q07968	Coagulation factor XIII B chain	F13b	14.7744	14.7948	15.1941	15.0481	15.2623	15.2678	15.9289	15.3047	0.488057	0.00828687	0.0107214
	P19221	Prothrombin	F2	18.9347	19.1165	19.0311	18.9819	19.4941	19.649	19.7806	19.3891	0.562201	5.10013e-08	8.76605e-08
	P20352	Tissue factor	F3	13.4635	13.3857	13.0013	13.162	12.5488	12.3053	12.6834	12.2357	-0.809861	1.40452e-09	2.58619e-09
	Q00558	40-kDa huntingtin-associated protein	F8a1	12.1076	12.5376	12.4886	12.72	11.5565	11.6169	11.4362	11.7178	-0.881607	1.2672e-14	2.81463e-14
	P11404	Fatty acid-binding protein, heart	Fabp3	23.0111	23.1101	23.198	22.9475	22.1301	22.1526	22.281	22.1338	-0.892315	2.75438e-35	1.10336e-34
	P04117	Fatty acid-binding protein, adipocyte	Fabp4	22.2366	22.189	22.281	22.3308	21.7953	21.8234	21.8234	21.7422	-0.463303	1.44429e-34	5.67959e-34
	Q05816	Fatty acid-binding protein 5	Fabp5	17.5521	17.4028	17.4919	17.481	18.1361	18.324	18.2642	18.2081	0.751177	4.21681e-42	2.00898e-41
	O08716	Fatty acid-binding protein 9	Fabp9	16.6732	16.7521	16.6859	16.8837	16.7048	16.0803	16.1844	17.0278	-0.249414	0.290595	0.32231
	Q61160	FAS-associated death domain protein	Fadd	17.486	17.4451	17.439	17.4687	17.3311	17.2419	17.3077	17.1406	-0.204406	1.70947e-07	2.88765e-07
	Q920L1	Acyl-CoA (8-3)-desaturase	Fads1	14.563	14.4093	14.527	14.6424	14.8212	14.8511	15.0941	14.8173	0.360515	2.33265e-05	3.58027e-05
	Q9Z0R9	Acyl-CoA 6-desaturase	Fads2	5.14873	11.1485	10.9726	10.6304	10.7552	10.7953	11.3658	10.8031	1.45477	0.280068	0.311387
	P54731	FAS-associated factor 1	Faf1	18.6714	18.6461	18.5609	18.6261	18.1966	18.295	18.1893	18.269	-0.388597	3.94921e-24	1.15304e-23
	Q3TDN2	FAS-associated factor 2	Faf2	16.0241	15.9239	15.9515	15.988	16.3753	16.2789	16.2212	16.2555	0.310822	2.1176e-18	5.26908e-18
	P35505	Fumarylacetoacetase	Fah	13.4512	13.5252	13.4324	13.5976	13.0013	13.0038	12.8499	12.889	-0.565622	1.24572e-21	3.40823e-21
	Q8R0F8	Acylpyruvase FAHD1, mitochondrial	Fahd1	19.6989	19.5883	19.8494	19.5495	18.5837	18.3437	18.4208	18.5619	-1.19401	3.13996e-35	1.25635e-34
	Q3TC72	Fumarylacetoacetate hydrolase domain-containing protein 2A	Fahd2	18.907	18.957	19.115	19.0275	17.8303	17.7665	17.7532	18.0028	-1.16346	6.5798e-80	7.39824e-79
	Q3TGF2	Protein FAM107B	Fam107b	10.8031	12.588	11.3753	12.6023	13.5258	13.5345	13.4607	13.42	1.6431	0.00031576	0.000452308
	Q9D281	Protein Noxp20	Fam114a1	17.6558	17.8174	17.6584	17.7583	18.4142	18.7321	18.7116	18.4486	0.854153	3.42028e-17	8.19866e-17
	Q8VE88	Protein FAM114A2	Fam114a2	18.5321	18.5275	18.4801	18.4801	18.3396	18.3537	18.2813	18.3308	-0.178601	1.21568e-23	3.50618e-23
	Q8C569	Protein FAM118B	Fam118b	11.3433	11.687	11.9703	11.3306	11.3433	11.2311	11.3581	11.2224	-0.294072	0.0882279	0.103842
	Q6A0A9	Constitutive coactivator of PPAR-gamma-like protein 1	FAM120A	18.5898	18.5693	18.5231	18.5941	18.8712	18.9269	18.9055	18.9829	0.352573	1.36343e-36	5.60549e-36
	Q6RI63	Constitutive coactivator of peroxisome proliferator-activated receptor gamma	Fam120b	16.0383	16.132	16.0655	16.0283	15.5117	15.4055	15.1991	15.448	-0.674917	1.13313e-19	2.93647e-19
	Q8C3F2	Constitutive coactivator of PPAR-gamma-like protein 2	Fam120c	14.6121	15.0254	14.602	15.0073	14.8401	14.8921	14.4828	14.5027	-0.132283	0.443348	0.476278
	Q9CR98	Protein FAM136A	Fam136a	19.0194	19.0774	19.2298	18.9802	18.7089	18.5978	18.5304	18.4836	-0.496535	6.24746e-12	1.2605e-11
	Q8BGI4	Protein FAM13A	Fam13a	13.0128	13.0551	13.5345	13.155	13.3516	12.9345	13.228	12.8042	-0.109753	0.561582	0.591638
	Q9D6U8	Protein FAM162A	Fam162a	18.639	18.6714	18.8649	18.5194	17.9287	17.7597	17.6337	17.8215	-0.887757	2.63333e-19	6.75541e-19
	Q8BGZ2	Protein FAM168A	Fam168a	13.7883	13.9857	13.8521	14.1343	14.2151	14.1297	13.8607	13.9584	0.100854	0.406491	0.43957
	Q8BR63	Protein FAM177A1	Fam177a1	15.5463	15.5361	15.5488	15.3999	15.2389	15.3001	15.2753	15.1615	-0.263825	8.02829e-12	1.61459e-11
	Q7TPD2	Protein FAM185A	Fam185a	14.8606	15.526	14.9368	14.9028	14.181	14.2053	14.3481	14.0764	-0.853891	2.12206e-06	3.42381e-06
	Q8CGI1	Protein FAM193A	Fam193a	15.6847	15.5175	15.6529	15.6789	14.4973	14.2031	14.2868	14.0877	-1.36478	1.97723e-51	1.20743e-50
	Q8VCS3	Glycosaminoglycan xylosylkinase	Fam20b	14.8729	14.8359	14.6301	14.9855	14.7152	14.6669	14.3567	14.4444	-0.285309	0.0126363	0.0160821
	Q5MJS3	Extracellular serine/threonine protein kinase FAM20C	Fam20c	11.8708	11.5565	12.2007	8.97296	10.9818	11.2922	10.7854	11.2262	-0.078881	0.912568	0.92264
	Q8BGY7	Protein FAM210A	Fam210a	17.6881	17.6641	17.9671	17.5146	16.6906	16.575	16.473	16.7044	-1.0977	1.94896e-20	5.17164e-20
	Q8C0Z1	Protein FAM234A	Fam234a	16.0666	16.0934	16.2326	16.1235	15.5981	15.4899	15.2981	15.5744	-0.638909	4.1252e-14	8.98829e-14
	Q9CZL2	Uncharacterized protein FAM241A	Fam241a	10.7452	12.3348	8.92505	8.88335	12.2101	4.91132	0	5.25488	-4.62801	0.045671	0.0550842
	Q91VU0	Protein FAM3C	Fam3c	13.8776	13.7785	13.8275	13.8656	14.6792	14.8471	14.5486	14.5916	0.829366	2.45015e-31	8.85923e-31
	Q9WV03	Protein FAM50A	Fam50a	14.7477	14.6656	14.8281	14.6208	15.1843	15.2195	15.3407	15.2517	0.533475	7.09953e-18	1.74317e-17
	Q922G2	Protein FAM76A	Fam76a	14.3505	14.1636	14.167	14.0928	14.207	14.3505	14.3605	14.2719	0.10402	0.116996	0.136046
	Q80XP8	Protein FAM76B	Fam76b	16.013	15.9156	16.1187	15.9847	16.4809	16.6877	16.8727	16.7776	0.696735	6.9671e-17	1.65619e-16
	Q3UVG3	Protein FAM91A1	Fam91a1	14.9901	15.1958	15.1133	14.9992	15.6258	15.7808	15.7488	15.6967	0.638446	1.03544e-22	2.91654e-22
	Q3TJZ6	Protein FAM98A	Fam98a	18.3854	18.2602	18.1884	18.363	18.2744	18.3429	18.2528	18.2308	-0.0240139	0.656223	0.682758
	Q80VD1	Protein FAM98B	Fam98b	17.5712	17.5309	17.4249	17.4414	17.3906	17.4292	17.349	17.3674	-0.108066	0.000136386	0.000199994
	P97321	Prolyl endopeptidase FAP	Fap	16.5786	16.5172	16.5819	16.6095	16.8156	16.9013	17.0091	16.6499	0.272206	0.0013604	0.00187255
	Q922J9	Fatty acyl-CoA reductase 1	Far1	15.0765	14.7192	14.8729	15.0803	14.9855	14.7968	14.9728	14.8997	-0.0235391	0.825408	0.841942
[truncated: 4,873 more rows]
