# Supplementary material for: GADD45A is a mediator of mitochondrial loss, atrophy, and weakness in skeletal muscle
Source: JCI Insight. 2023 Nov 22;8(22):e171772. doi: 10.1172/jci.insight.171772 (PMC10721312; doi:10.1172/jci.insight.171772)
Supplement: Supplemental table 6 [file jciinsight-8-171772-s029.xlsx]

## Sheet: Sheet1
	Table S6. Total raw intensity values for peptides unique to MyHC-2B, MyHC-2X, MyHC-2A and MyHC-slow. Data are from from tibialis anterior muscles of 8-week-old male C57BL/6 mice transfected with either empty plasmid (Control) or plasmid encoding MEKK4ΔN.
	Accession	Protein Name	Gene Symbol	Control-1	Control-2	Control-3	Control-4	MEKK4 -1	MEKK4 -2	MEKK4 -3	MEKK4 -4
	Q5SX39	MyHC-2B	Myh4	339465190	3.67858e+08	3.03659e+08	3.59077e+08	1.98535e+08	1.72158e+08	1.49668e+08	2.08813e+08
	Q5SX40	MyHC-2X	Myh1	5.81177e+07	6.46078e+07	7.92201e+07	6.24414e+07	6.86924e+07	6.02633e+07	5.78402e+07	6.09491e+07
	G3UW82	MyHC-2A	Myh2	7.344e+06	9.46634e+06	1.45163e+07	6.12554e+06	1.23495e+07	1.2143e+07	1.46751e+07	8.94789e+06
	Q91Z83	MyHC-slow	Myh7	1.15076e+06	1.12198e+06	1.1006e+06	1.08303e+06	1.14278e+06	910855	915057	1.60933e+06
