# Supplementary material for: GADD45A is a mediator of mitochondrial loss, atrophy, and weakness in skeletal muscle
Source: JCI Insight. 2023 Nov 22;8(22):e171772. doi: 10.1172/jci.insight.171772 (PMC10721312; doi:10.1172/jci.insight.171772)
Supplement: Supplemental table 7 [file jciinsight-8-171772-s030.xlsx]

## Sheet: Sheet1
	Table S7. Reactome pathway enrichment analysis of proteomic data from from tibialis anterior muscles of 8-week-old male C57BL/6 mice transfected with either empty plasmid (Control) or plasmid encoding MEKK4ΔN
		MEKK4ΔN / Control
	Gene Set	NES	FDR
	REACTOME_ABC FAMILY PROTEINS MEDIATED TRANSPORT	1.74349	0.0361967
	REACTOME_ACTIVATED TAK1 MEDIATES P38 MAPK ACTIVATION	-1.4791	0.167771
	REACTOME_ACTIVATION OF APC C AND APC C CDC20 MEDIATED DEGRADATION OF MITOTIC PROTEINS	2.83143	0
	REACTOME_ACTIVATION OF NF KAPPAB IN B CELLS	2.75278	0
	REACTOME_ACTIVATION OF NMDA RECEPTORS AND POSTSYNAPTIC EVENTS	-1.47583	0.167217
	REACTOME_ACTIVATION OF THE MRNA UPON BINDING OF THE CAP BINDING COMPLEX AND EIFS AND SUBSEQUENT BINDING TO 43S	4.24521	0
	REACTOME_ADAPTIVE IMMUNE SYSTEM	2.2248	0.00221569
	REACTOME_AGGREPHAGY	1.16705	0.330207
	REACTOME_AMINO ACIDS REGULATE MTORC1	1.13842	0.35443
	REACTOME_AMPLIFICATION OF SIGNAL FROM THE KINETOCHORES	-0.453785	0.99446
	REACTOME_ANCHORING OF THE BASAL BODY TO THE PLASMA MEMBRANE	0.858688	0.698314
	REACTOME_ANTIGEN ACTIVATES B CELL RECEPTOR BCR LEADING TO GENERATION OF SECOND MESSENGERS	1.96605	0.0108806
	REACTOME_ANTIGEN PRESENTATION FOLDING ASSEMBLY AND PEPTIDE LOADING OF CLASS I MHC	2.20639	0.00250317
	REACTOME_ANTIGEN PROCESSING CROSS PRESENTATION	3.73845	0
	REACTOME_ANTIGEN PROCESSING UBIQUITINATION PROTEASOME DEGRADATION	0.638687	0.924127
	REACTOME_ANTIVIRAL MECHANISM BY IFN STIMULATED GENES	1.55985	0.0847466
	REACTOME_APC C CDC20 MEDIATED DEGRADATION OF CYCLIN B	1.35811	0.179348
	REACTOME_APC C CDH1 MEDIATED DEGRADATION OF CDC20 AND OTHER APC C CDH1 TARGETED PROTEINS IN LATE MITOSIS EARLY G1	2.73828	2.49288e-05
	REACTOME_APC C MEDIATED DEGRADATION OF CELL CYCLE PROTEINS	2.66712	0.000111509
	REACTOME_APC CDC20 MEDIATED DEGRADATION OF NEK2A	1.46744	0.122304
	REACTOME_APOPTOSIS	1.9715	0.0106512
	REACTOME_APOPTOTIC CLEAVAGE OF CELLULAR PROTEINS	2.2376	0.0021038
	REACTOME_APOPTOTIC EXECUTION PHASE	2.21149	0.00244299
	REACTOME_APOPTOTIC FACTOR MEDIATED RESPONSE	1.04601	0.455205
	REACTOME_AQUAPORIN MEDIATED TRANSPORT	-1.52558	0.141124
	REACTOME_ARACHIDONIC ACID METABOLISM	-1.4418	0.189066
	REACTOME_ASPARAGINE N LINKED GLYCOSYLATION	1.39163	0.160542
	REACTOME_ASSEMBLY OF COLLAGEN FIBRILS AND OTHER MULTIMERIC STRUCTURES	1.09366	0.40266
	REACTOME_ASSEMBLY OF THE PRE REPLICATIVE COMPLEX	3.16325	0
	REACTOME_ASYMMETRIC LOCALIZATION OF PCP PROTEINS	2.6535	0.000127307
	REACTOME_AUF1 HNRNP D0 BINDS AND DESTABILIZES MRNA	2.94439	0
	REACTOME_AURKA ACTIVATION BY TPX2	0.692863	0.886889
	REACTOME_AZATHIOPRINE ADME	-0.673955	0.928891
	REACTOME_BASE EXCISION REPAIR	1.72695	0.0384372
	REACTOME_BETA CATENIN INDEPENDENT WNT SIGNALING	2.06485	0.00647589
	REACTOME_BILE ACID AND BILE SALT METABOLISM	-1.06393	0.570597
	REACTOME_BINDING AND UPTAKE OF LIGANDS BY SCAVENGER RECEPTORS	1.58398	0.0760195
	REACTOME_BIOLOGICAL OXIDATIONS	-3.14072	0
	REACTOME_BIOSYNTHESIS OF THE N GLYCAN PRECURSOR DOLICHOL LIPID LINKED OLIGOSACCHARIDE LLO AND TRANSFER TO A NASCENT PROTEIN	-0.549151	0.981117
	REACTOME_BRANCHED CHAIN AMINO ACID CATABOLISM	-3.75878	0
	REACTOME_BUTYRATE RESPONSE FACTOR 1 BRF1 BINDS AND DESTABILIZES MRNA	1.36762	0.172791
	REACTOME_C TYPE LECTIN RECEPTORS CLRS	2.33372	0.000897393
	REACTOME_CA2 PATHWAY	-1.22847	0.385239
	REACTOME_CARDIAC CONDUCTION	-2.06958	0.01087
	REACTOME_CARGO CONCENTRATION IN THE ER	0.935888	0.596987
	REACTOME_CARGO RECOGNITION FOR CLATHRIN MEDIATED ENDOCYTOSIS	1.80725	0.0262425
	REACTOME_CARGO TRAFFICKING TO THE PERICILIARY MEMBRANE	1.37482	0.168384
	REACTOME_CD28 CO STIMULATION	0.994371	0.522991
	REACTOME_CDC42 GTPASE CYCLE	1.97048	0.0106679
	REACTOME_CDK MEDIATED PHOSPHORYLATION AND REMOVAL OF CDC6	2.75772	0
	REACTOME_CELL CELL COMMUNICATION	1.0408	0.460005
	REACTOME_CELL CELL JUNCTION ORGANIZATION	-1.0305	0.619421
	REACTOME_CELL CYCLE	2.52485	0.000141774
	REACTOME_CELL CYCLE CHECKPOINTS	2.38652	0.000509046
	REACTOME_CELL DEATH SIGNALLING VIA NRAGE NRIF AND NADE	1.82183	0.0244583
	REACTOME_CELL EXTRACELLULAR MATRIX INTERACTIONS	1.237	0.273808
	REACTOME_CELL JUNCTION ORGANIZATION	0.696696	0.885112
	REACTOME_CELL SURFACE INTERACTIONS AT THE VASCULAR WALL	1.85979	0.0197406
	REACTOME_CELLULAR RESPONSE TO CHEMICAL STRESS	1.15889	0.337488
	REACTOME_CELLULAR RESPONSE TO HEAT STRESS	1.46622	0.122494
	REACTOME_CELLULAR RESPONSE TO HYPOXIA	1.97887	0.0102819
	REACTOME_CELLULAR RESPONSES TO STIMULI	1.26264	0.250497
	REACTOME_CELLULAR SENESCENCE	-0.961293	0.666191
	REACTOME_CHAPERONIN MEDIATED PROTEIN FOLDING	1.63869	0.0593065
	REACTOME_CHOLESTEROL BIOSYNTHESIS	-0.964185	0.674241
	REACTOME_CHONDROITIN SULFATE DERMATAN SULFATE METABOLISM	1.12271	0.369518
	REACTOME_CHROMATIN MODIFYING ENZYMES	2.29394	0.00132924
	REACTOME_CHROMOSOME MAINTENANCE	2.11575	0.00477707
	REACTOME_CITRIC ACID CYCLE TCA CYCLE	-3.49958	0
	REACTOME_CLASS A 1 RHODOPSIN LIKE RECEPTORS	2.00406	0.00900392
	REACTOME_CLASS I MHC MEDIATED ANTIGEN PROCESSING PRESENTATION	1.58822	0.074722
	REACTOME_CLATHRIN MEDIATED ENDOCYTOSIS	2.65391	0.000129394
	REACTOME_CLEC7A DECTIN 1 SIGNALING	2.34324	0.00081896
	REACTOME_COLLAGEN BIOSYNTHESIS AND MODIFYING ENZYMES	1.76266	0.0329325
	REACTOME_COLLAGEN CHAIN TRIMERIZATION	-1.01356	0.644254
	REACTOME_COLLAGEN DEGRADATION	-0.845976	0.810078
	REACTOME_COLLAGEN FORMATION	1.91813	0.014118
	REACTOME_COMPLEMENT CASCADE	2.39295	0.000512461
	REACTOME_COMPLEX I BIOGENESIS	-5.18414	0
	REACTOME_COPI DEPENDENT GOLGI TO ER RETROGRADE TRAFFIC	2.37444	0.000617505
	REACTOME_COPI INDEPENDENT GOLGI TO ER RETROGRADE TRAFFIC	1.17051	0.327442
	REACTOME_COPI MEDIATED ANTEROGRADE TRANSPORT	2.01832	0.00850438
	REACTOME_COPII MEDIATED VESICLE TRANSPORT	1.19652	0.307665
	REACTOME_COSTIMULATION BY THE CD28 FAMILY	1.17928	0.322797
	REACTOME_CROSS PRESENTATION OF SOLUBLE EXOGENOUS ANTIGENS ENDOSOMES	2.98567	0
	REACTOME_CYCLIN A CDK2 ASSOCIATED EVENTS AT S PHASE ENTRY	2.53978	0.000145712
	REACTOME_CYCLIN D ASSOCIATED EVENTS IN G1	-1.2976	0.314273
	REACTOME_CYTOKINE SIGNALING IN IMMUNE SYSTEM	2.07796	0.00587577
	REACTOME_CYTOPROTECTION BY HMOX1	-2.31102	0.00209889
	REACTOME_CYTOSOLIC SENSORS OF PATHOGEN ASSOCIATED DNA	2.00565	0.00900454
	REACTOME_DAP12 INTERACTIONS	1.51257	0.101866
	REACTOME_DAP12 SIGNALING	1.21057	0.295192
	REACTOME_DDX58 IFIH1 MEDIATED INDUCTION OF INTERFERON ALPHA BETA	1.77336	0.0315783
	REACTOME_DEADENYLATION DEPENDENT MRNA DECAY	1.84105	0.0219417
	REACTOME_DEADENYLATION OF MRNA	1.56323	0.0836937
	REACTOME_DEATH RECEPTOR SIGNALING	1.19017	0.312962
	REACTOME_DECTIN 1 MEDIATED NONCANONICAL NF KB SIGNALING	2.39142	0.000506638
	REACTOME_DEGRADATION OF AXIN	2.81641	0
	REACTOME_DEGRADATION OF BETA CATENIN BY THE DESTRUCTION COMPLEX	1.91931	0.0140702
	REACTOME_DEGRADATION OF DVL	2.40064	0.000443828
	REACTOME_DEGRADATION OF THE EXTRACELLULAR MATRIX	-0.767324	0.869165
	REACTOME_DETOXIFICATION OF REACTIVE OXYGEN SPECIES	-1.22374	0.387445
	REACTOME_DEUBIQUITINATION	1.87134	0.0186446
	REACTOME_DEVELOPMENTAL BIOLOGY	1.39907	0.157676
	REACTOME_DISASSEMBLY OF THE DESTRUCTION COMPLEX AND RECRUITMENT OF AXIN TO THE MEMBRANE	-1.66607	0.0797359
	REACTOME_DNA DAMAGE BYPASS	1.47244	0.119964
	REACTOME_DNA DAMAGE RECOGNITION IN GG NER	-1.10293	0.527455
	REACTOME_DNA DOUBLE STRAND BREAK REPAIR	1.17223	0.326634
	REACTOME_DNA DOUBLE STRAND BREAK RESPONSE	-0.847548	0.814772
	REACTOME_DNA REPAIR	1.21924	0.290653
	REACTOME_DNA REPLICATION	3.10954	0
	REACTOME_DNA REPLICATION PRE INITIATION	3.16608	0
	REACTOME_DOWNREGULATION OF SMAD2 3 SMAD4 TRANSCRIPTIONAL ACTIVITY	0.953275	0.574061
	REACTOME_DOWNSTREAM SIGNAL TRANSDUCTION	-0.933872	0.702856
	REACTOME_DOWNSTREAM SIGNALING EVENTS OF B CELL RECEPTOR BCR	2.3093	0.00113325
	REACTOME_DOWNSTREAM TCR SIGNALING	2.2129	0.0024072
	REACTOME_DRUG ADME	-1.46515	0.172578
	REACTOME_DUAL INCISION IN GG NER	1.44832	0.131619
	REACTOME_DUAL INCISION IN TC NER	2.00483	0.00899464
	REACTOME_E3 UBIQUITIN LIGASES UBIQUITINATE TARGET PROTEINS	-0.687241	0.92142
	REACTOME_ECM PROTEOGLYCANS	1.73414	0.0376112
	REACTOME_EGFR DOWNREGULATION	1.67915	0.0486601
	REACTOME_ELASTIC FIBRE FORMATION	1.68163	0.0484347
	REACTOME_ENDOSOMAL SORTING COMPLEX REQUIRED FOR TRANSPORT ESCRT	-0.660394	0.928018
	REACTOME_ENERGY DEPENDENT REGULATION OF MTOR BY LKB1 AMPK	-1.81844	0.0405761
	REACTOME_EPH EPHRIN SIGNALING	2.64768	0.000125286
	REACTOME_EPHB MEDIATED FORWARD SIGNALING	2.34099	0.000823371
	REACTOME_EPIGENETIC REGULATION OF GENE EXPRESSION	2.45172	0.000350199
	REACTOME_ER PHAGOSOME PATHWAY	2.12597	0.00452647
	REACTOME_ER TO GOLGI ANTEROGRADE TRANSPORT	1.62884	0.061756
	REACTOME_ESR MEDIATED SIGNALING	1.43569	0.138406
	REACTOME_ESTROGEN DEPENDENT GENE EXPRESSION	2.22706	0.00222359
	REACTOME_EUKARYOTIC TRANSLATION INITIATION	5.34928	0
	REACTOME_EXTRA NUCLEAR ESTROGEN SIGNALING	-0.744515	0.880033
	REACTOME_EXTRACELLULAR MATRIX ORGANIZATION	1.7496	0.0353344
	REACTOME_FACTORS INVOLVED IN MEGAKARYOCYTE DEVELOPMENT AND PLATELET PRODUCTION	1.35345	0.182232
	REACTOME_FATTY ACID METABOLISM	-3.9197	0
	REACTOME_FATTY ACYL COA BIOSYNTHESIS	-1.35657	0.25783
	REACTOME_FC EPSILON RECEPTOR FCERI SIGNALING	2.00334	0.00900527
	REACTOME_FCERI MEDIATED CA 2 MOBILIZATION	1.68125	0.0483101
	REACTOME_FCERI MEDIATED MAPK ACTIVATION	1.51254	0.101467
	REACTOME_FCERI MEDIATED NF KB ACTIVATION	2.31784	0.00103861
	REACTOME_FCGAMMA RECEPTOR FCGR DEPENDENT PHAGOCYTOSIS	3.73127	0
	REACTOME_FGFR2 ALTERNATIVE SPLICING	2.05153	0.0068501
	REACTOME_FLT3 SIGNALING	1.32734	0.199199
	REACTOME_FORMATION OF A POOL OF FREE 40S SUBUNITS	5.57543	0
	REACTOME_FORMATION OF FIBRIN CLOT CLOTTING CASCADE	1.10811	0.385319
	REACTOME_FORMATION OF INCISION COMPLEX IN GG NER	0.983998	0.536672
	REACTOME_FORMATION OF RNA POL II ELONGATION COMPLEX	2.40248	0.000418251
	REACTOME_FORMATION OF TC NER PRE INCISION COMPLEX	0.752919	0.82137
	REACTOME_FORMATION OF THE CORNIFIED ENVELOPE	-2.47947	0.000540569
	REACTOME_FORMATION OF THE EARLY ELONGATION COMPLEX	2.0665	0.00641775
	REACTOME_G ALPHA 12 13 SIGNALLING EVENTS	1.5471	0.0892799
	REACTOME_G ALPHA I SIGNALLING EVENTS	0.568699	0.963579
	REACTOME_G ALPHA Q SIGNALLING EVENTS	-0.557626	0.984214
	REACTOME_G ALPHA S SIGNALLING EVENTS	0.853023	0.704709
	REACTOME_G PROTEIN BETA GAMMA SIGNALLING	0.974643	0.54759
	REACTOME_G PROTEIN MEDIATED EVENTS	-0.614148	0.961722
	REACTOME_G1 S DNA DAMAGE CHECKPOINTS	2.56888	0.000156586
	REACTOME_G1 S TRANSITION	2.57704	0.000158958
	REACTOME_G2 M CHECKPOINTS	2.7919	0
	REACTOME_G2 M DNA DAMAGE CHECKPOINT	1.27125	0.242988
	REACTOME_GABA B RECEPTOR ACTIVATION	-0.86619	0.796616
	REACTOME_GABA RECEPTOR ACTIVATION	-0.8682	0.800073
	REACTOME_GAMMA CARBOXYLATION HYPUSINE FORMATION AND ARYLSULFATASE ACTIVATION	-1.05423	0.58136
	REACTOME_GAP JUNCTION TRAFFICKING AND REGULATION	2.05949	0.00659162
	REACTOME_GENE EXPRESSION TRANSCRIPTION	2.73868	2.54176e-05
	REACTOME_GENE SILENCING BY RNA	1.39138	0.160048
	REACTOME_GENERIC TRANSCRIPTION PATHWAY	1.75688	0.0339286
	REACTOME_GLI3 IS PROCESSED TO GLI3R BY THE PROTEASOME	2.21997	0.00228617
	REACTOME_GLOBAL GENOME NUCLEOTIDE EXCISION REPAIR GG NER	0.656382	0.91738
	REACTOME_GLUCAGON LIKE PEPTIDE 1 GLP1 REGULATES INSULIN SECRETION	-1.19228	0.425793
	REACTOME_GLUCONEOGENESIS	-1.72989	0.0619606
	REACTOME_GLUCOSE METABOLISM	-1.36349	0.254556
	REACTOME_GLUTATHIONE CONJUGATION	-2.50802	0.000372572
	REACTOME_GLYCEROPHOSPHOLIPID BIOSYNTHESIS	-2.30847	0.00206809
	REACTOME_GLYCOGEN METABOLISM	-1.97593	0.0188253
	REACTOME_GLYCOLYSIS	-0.752811	0.875873
	REACTOME_GLYCOSAMINOGLYCAN METABOLISM	1.42372	0.145853
	REACTOME_GLYCOSPHINGOLIPID METABOLISM	1.61754	0.0649288
	REACTOME_GLYOXYLATE METABOLISM AND GLYCINE DEGRADATION	-3.32553	0
	REACTOME_GOLGI ASSOCIATED VESICLE BIOGENESIS	2.69716	7.15576e-05
	REACTOME_GOLGI TO ER RETROGRADE TRANSPORT	1.93724	0.0128998
	REACTOME_GPCR LIGAND BINDING	1.32987	0.19774
	REACTOME_GPER1 SIGNALING	0.74697	0.826689
	REACTOME_GPVI MEDIATED ACTIVATION CASCADE	2.2212	0.00231638
	REACTOME_HDACS DEACETYLATE HISTONES	2.67095	0.000113432
	REACTOME_HDR THROUGH HOMOLOGOUS RECOMBINATION HRR	1.83019	0.0234564
	REACTOME_HEDGEHOG LIGAND BIOGENESIS	2.65485	0.000131551
	REACTOME_HEDGEHOG OFF STATE	1.98869	0.0098124
	REACTOME_HEDGEHOG ON STATE	2.44891	0.000341552
	REACTOME_HEMOSTASIS	1.97992	0.0103579
	REACTOME_HEPARAN SULFATE HEPARIN HS GAG METABOLISM	1.15699	0.338731
	REACTOME_HOMOLOGY DIRECTED REPAIR	1.64477	0.0577423
	REACTOME_HSF1 DEPENDENT TRANSACTIVATION	1.07323	0.4253
	REACTOME_HSP90 CHAPERONE CYCLE FOR STEROID HORMONE RECEPTORS SHR IN THE PRESENCE OF LIGAND	1.29389	0.225202
	REACTOME_IMMUNOREGULATORY INTERACTIONS BETWEEN A LYMPHOID AND A NON LYMPHOID CELL	2.11547	0.00474903
	REACTOME_INITIAL TRIGGERING OF COMPLEMENT	1.67577	0.0492403
	REACTOME_INITIATION OF NUCLEAR ENVELOPE NE REFORMATION	1.88357	0.0172956
	REACTOME_INOSITOL PHOSPHATE METABOLISM	0.864403	0.691742
	REACTOME_INSULIN RECEPTOR RECYCLING	2.15995	0.0034568
	REACTOME_INSULIN RECEPTOR SIGNALLING CASCADE	0.51965	0.982601
	REACTOME_INTEGRATION OF ENERGY METABOLISM	-1.71141	0.0638229
	REACTOME_INTEGRIN CELL SURFACE INTERACTIONS	1.44117	0.135566
	REACTOME_INTEGRIN SIGNALING	1.79985	0.0273201
	REACTOME_INTERCONVERSION OF NUCLEOTIDE DI AND TRIPHOSPHATES	-1.33985	0.27341
	REACTOME_INTERFERON SIGNALING	1.7491	0.0353142
	REACTOME_INTERLEUKIN 1 FAMILY SIGNALING	2.46021	0.000325039
	REACTOME_INTERLEUKIN 17 SIGNALING	-1.93795	0.0228686
	REACTOME_INTERLEUKIN 2 FAMILY SIGNALING	1.38029	0.165723
	REACTOME_INTERLEUKIN 3 INTERLEUKIN 5 AND GM CSF SIGNALING	1.2069	0.298117
	REACTOME_INTRA GOLGI AND RETROGRADE GOLGI TO ER TRAFFIC	1.63194	0.0610705
	REACTOME_INTRA GOLGI TRAFFIC	0.629332	0.929531
	REACTOME_INTRACELLULAR SIGNALING BY SECOND MESSENGERS	1.78839	0.0290977
	REACTOME_INTRAFLAGELLAR TRANSPORT	1.4007	0.15841
	REACTOME_INTRINSIC PATHWAY FOR APOPTOSIS	1.73209	0.0376431
	REACTOME_ION CHANNEL TRANSPORT	0.846634	0.712101
	REACTOME_ION HOMEOSTASIS	-1.77758	0.0497737
	REACTOME_ION TRANSPORT BY P TYPE ATPASES	-1.3723	0.248905
	REACTOME_IRON UPTAKE AND TRANSPORT	1.45348	0.129097
	REACTOME_IRS MEDIATED SIGNALLING	-0.810987	0.824688
	REACTOME_KEAP1 NFE2L2 PATHWAY	2.28383	0.00147437
	REACTOME_KERATINIZATION	-2.44426	0.000820664
	REACTOME_KINESINS	1.21674	0.291579
	REACTOME_L1CAM INTERACTIONS	2.05887	0.00658146
	REACTOME_LYSOSOME VESICLE BIOGENESIS	2.25912	0.00179409
	REACTOME_M PHASE	2.43605	0.000364878
	REACTOME_MACROAUTOPHAGY	-0.729726	0.892615
	REACTOME_MAJOR PATHWAY OF RRNA PROCESSING IN THE NUCLEOLUS AND CYTOSOL	4.63491	0
	REACTOME_MAP2K AND MAPK ACTIVATION	1.76827	0.0320407
	REACTOME_MAPK FAMILY SIGNALING CASCADES	1.28021	0.235266
	REACTOME_MAPK TARGETS NUCLEAR EVENTS MEDIATED BY MAP KINASES	-1.90717	0.0272724
	REACTOME_MAPK6 MAPK4 SIGNALING	2.87058	0
	REACTOME_MEMBRANE TRAFFICKING	1.92508	0.0136601
	REACTOME_MET PROMOTES CELL MOTILITY	0.667782	0.908476
	REACTOME_METABOLISM OF AMINO ACIDS AND DERIVATIVES	-3.20297	0
	REACTOME_METABOLISM OF CARBOHYDRATES	-1.1092	0.522688
	REACTOME_METABOLISM OF FAT SOLUBLE VITAMINS	1.19734	0.307736
	REACTOME_METABOLISM OF LIPIDS	-2.94549	0
	REACTOME_METABOLISM OF NUCLEOTIDES	-1.72504	0.0622303
	REACTOME_METABOLISM OF POLYAMINES	2.3885	0.000514766
	REACTOME_METABOLISM OF PORPHYRINS	-1.86636	0.0327666
	REACTOME_METABOLISM OF RNA	5.56512	0
	REACTOME_METABOLISM OF STEROIDS	-0.77885	0.859355
	REACTOME_METABOLISM OF VITAMINS AND COFACTORS	-2.4026	0.001118
	REACTOME_METABOLISM OF WATER SOLUBLE VITAMINS AND COFACTORS	-2.89218	0
	REACTOME_METALLOPROTEASE DUBS	1.15356	0.341587
	REACTOME_MHC CLASS II ANTIGEN PRESENTATION	2.33079	0.000915432
	REACTOME_MITOCHONDRIAL CALCIUM ION TRANSPORT	-1.77005	0.0506711
	REACTOME_MITOCHONDRIAL FATTY ACID BETA OXIDATION	-3.8093	0
	REACTOME_MITOCHONDRIAL TRANSLATION	-5.28334	0
	REACTOME_MITOPHAGY	-0.728967	0.886546
	REACTOME_MITOTIC G1 PHASE AND G1 S TRANSITION	2.45471	0.000337491
	REACTOME_MITOTIC G2 G2 M PHASES	1.51802	0.100121
	REACTOME_MITOTIC METAPHASE AND ANAPHASE	2.55538	0.000152047
	REACTOME_MITOTIC PROMETAPHASE	1.33053	0.197831
	REACTOME_MITOTIC PROPHASE	2.07857	0.00592132
	REACTOME_MITOTIC SPINDLE CHECKPOINT	0.811415	0.752887
	REACTOME_MOLECULES ASSOCIATED WITH ELASTIC FIBRES	1.28858	0.229228
	REACTOME_MRNA CAPPING	1.94691	0.0122057
	REACTOME_MRNA SPLICING	5.25834	0
	REACTOME_MRNA SPLICING MINOR PATHWAY	3.04446	0
	REACTOME_MTOR SIGNALLING	-1.66286	0.0796009
	REACTOME_MTORC1 MEDIATED SIGNALLING	-0.949563	0.680917
	REACTOME_MUSCLE CONTRACTION	-1.84898	0.0355096
	REACTOME_MYD88 INDEPENDENT TLR4 CASCADE	-1.17024	0.449854
	REACTOME_MYD88 MAL TIRAP CASCADE INITIATED ON PLASMA MEMBRANE	-1.54542	0.130475
	REACTOME_NCAM SIGNALING FOR NEURITE OUT GROWTH	-0.690658	0.925094
	REACTOME_NEDDYLATION	-0.970437	0.676118
	REACTOME_NEGATIVE REGULATION OF MAPK PATHWAY	-2.09639	0.0100779
	REACTOME_NEGATIVE REGULATION OF MET ACTIVITY	1.73156	0.0375229
	REACTOME_NEGATIVE REGULATION OF THE PI3K AKT NETWORK	0.495838	0.985798
	REACTOME_NERVOUS SYSTEM DEVELOPMENT	1.99283	0.009486
	REACTOME_NEURONAL SYSTEM	-1.13414	0.498286
	REACTOME_NEUROTRANSMITTER RECEPTORS AND POSTSYNAPTIC SIGNAL TRANSMISSION	-0.978348	0.675107
	REACTOME_NEUROTRANSMITTER RELEASE CYCLE	-0.914729	0.72997
	REACTOME_NEUTROPHIL DEGRANULATION	4.11344	0
	REACTOME_NICOTINATE METABOLISM	-1.82674	0.0398078
	REACTOME_NOD1 2 SIGNALING PATHWAY	-0.813906	0.826995
	REACTOME_NON INTEGRIN MEMBRANE ECM INTERACTIONS	1.17711	0.324147
	REACTOME_NONHOMOLOGOUS END JOINING NHEJ	-1.06863	0.569434
	REACTOME_NONSENSE MEDIATED DECAY NMD	5.15527	0
	REACTOME_NONSENSE MEDIATED DECAY NMD INDEPENDENT OF THE EXON JUNCTION COMPLEX EJC	5.45429	0
	REACTOME_NRAGE SIGNALS DEATH THROUGH JNK	1.80054	0.0273126
	REACTOME_NUCLEAR ENVELOPE BREAKDOWN	1.50576	0.103618
	REACTOME_NUCLEAR ENVELOPE NE REASSEMBLY	1.62396	0.0631445
	REACTOME_NUCLEAR EVENTS KINASE AND TRANSCRIPTION FACTOR ACTIVATION	-1.2629	0.351577
	REACTOME_NUCLEAR EVENTS MEDIATED BY NFE2L2	2.53126	0.000143716
	REACTOME_NUCLEAR PORE COMPLEX NPC DISASSEMBLY	1.71136	0.0413566
	REACTOME_NUCLEOTIDE BINDING DOMAIN LEUCINE RICH REPEAT CONTAINING RECEPTOR NLR SIGNALING PATHWAYS	0.886053	0.668775
	REACTOME_NUCLEOTIDE CATABOLISM	-1.22019	0.387558
	REACTOME_NUCLEOTIDE EXCISION REPAIR	1.38942	0.16078
	REACTOME_NUCLEOTIDE SALVAGE	-1.49033	0.162019
	REACTOME_O LINKED GLYCOSYLATION	1.40669	0.155091
	REACTOME_OPIOID SIGNALLING	-1.42606	0.200068
	REACTOME_ORC1 REMOVAL FROM CHROMATIN	2.87837	0
	REACTOME_ORGANELLE BIOGENESIS AND MAINTENANCE	0.651588	0.919354
	REACTOME_OVARIAN TUMOR DOMAIN PROTEASES	0.88209	0.670963
	REACTOME_OXIDATIVE STRESS INDUCED SENESCENCE	-1.58719	0.108909
	REACTOME_P75 NTR RECEPTOR MEDIATED SIGNALLING	1.926	0.013601
	REACTOME_PCP CE PATHWAY	2.82601	0
	REACTOME_PEPTIDE HORMONE METABOLISM	0.82822	0.733009
	REACTOME_PEPTIDE LIGAND BINDING RECEPTORS	1.97818	0.0102409
	REACTOME_PEROXISOMAL LIPID METABOLISM	-2.07009	0.0112206
	REACTOME_PEROXISOMAL PROTEIN IMPORT	-2.96519	0
	REACTOME_PHASE I FUNCTIONALIZATION OF COMPOUNDS	-2.7191	6.39557e-05
	REACTOME_PHASE II CONJUGATION OF COMPOUNDS	-2.57202	0.000199951
	REACTOME_PHOSPHOLIPID METABOLISM	-1.71669	0.0634204
	REACTOME_PI METABOLISM	-0.533386	0.980461
	REACTOME_PINK1 PRKN MEDIATED MITOPHAGY	-1.1093	0.528861
	REACTOME_PKMTS METHYLATE HISTONE LYSINES	1.34662	0.186431
	REACTOME_PLASMA LIPOPROTEIN ASSEMBLY REMODELING AND CLEARANCE	1.50062	0.105961
	REACTOME_PLASMA LIPOPROTEIN CLEARANCE	2.06022	0.00660191
	REACTOME_PLATELET ACTIVATION SIGNALING AND AGGREGATION	2.09433	0.0054051
	REACTOME_PLATELET AGGREGATION PLUG FORMATION	1.66247	0.0527555
	REACTOME_PLATELET CALCIUM HOMEOSTASIS	0.480602	0.987229
	REACTOME_PLATELET HOMEOSTASIS	-1.26147	0.348574
	REACTOME_PLATELET SENSITIZATION BY LDL	-1.29605	0.311978
	REACTOME_POSITIVE EPIGENETIC REGULATION OF RRNA EXPRESSION	2.54895	0.000149875
	REACTOME_POST TRANSLATIONAL MODIFICATION SYNTHESIS OF GPI ANCHORED PROTEINS	-0.584804	0.975322
	REACTOME_POSTMITOTIC NUCLEAR PORE COMPLEX NPC REFORMATION	1.53603	0.0927384
	REACTOME_POTASSIUM CHANNELS	-1.30613	0.308498
	REACTOME_PROCESSING OF CAPPED INTRON CONTAINING PRE MRNA	4.94753	0
	REACTOME_PROCESSING OF CAPPED INTRONLESS PRE MRNA	2.69521	7.03022e-05
	REACTOME_PROCESSING OF DNA DOUBLE STRAND BREAK ENDS	1.24116	0.270809
	REACTOME_PROCESSING OF INTRONLESS PRE MRNAS	2.35446	0.00075395
	REACTOME_PROGRAMMED CELL DEATH	2.18314	0.00286439
	REACTOME_PROTEIN LOCALIZATION	-3.31215	0
	REACTOME_PROTEIN PROTEIN INTERACTIONS AT SYNAPSES	-0.830682	0.82875
	REACTOME_PROTEIN UBIQUITINATION	-0.667287	0.928483
	REACTOME_PTEN REGULATION	2.91957	0
	REACTOME_PYROPTOSIS	1.15235	0.341904
	REACTOME_PYRUVATE METABOLISM	-3.33479	0
	REACTOME_PYRUVATE METABOLISM AND CITRIC ACID TCA CYCLE	-4.4107	0
	REACTOME_RAB GEFS EXCHANGE GTP FOR GDP ON RABS	0.554132	0.969239
	REACTOME_RAB GERANYLGERANYLATION	1.01645	0.492715
	REACTOME_RAB REGULATION OF TRAFFICKING	0.645023	0.920602
	REACTOME_RAC1 GTPASE CYCLE	3.08559	0
	REACTOME_RAC2 GTPASE CYCLE	3.16018	0
	REACTOME_RAC3 GTPASE CYCLE	2.97773	0
	REACTOME_RAF ACTIVATION	-2.38805	0.00123351
	REACTOME_RAS PROCESSING	-1.23464	0.381613
	REACTOME_RECOGNITION OF DNA DAMAGE BY PCNA CONTAINING REPLICATION COMPLEX	1.32158	0.203149
	REACTOME_RECRUITMENT OF NUMA TO MITOTIC CENTROSOMES	0.9031	0.645041
	REACTOME_RECYCLING PATHWAY OF L1	2.19518	0.0026857
	REACTOME_REGULATED NECROSIS	1.57351	0.07982
	REACTOME_REGULATION OF APC C ACTIVATORS BETWEEN G1 S AND EARLY ANAPHASE	1.13317	0.359338
	REACTOME_REGULATION OF HSF1 MEDIATED HEAT SHOCK RESPONSE	1.73229	0.0377634
	REACTOME_REGULATION OF INSULIN LIKE GROWTH FACTOR IGF TRANSPORT AND UPTAKE BY INSULIN LIKE GROWTH FACTOR BINDING PROTEINS IGFBPS	2.35244	0.00075874
	REACTOME_REGULATION OF INSULIN SECRETION	-1.6052	0.101586
	REACTOME_REGULATION OF MRNA STABILITY BY PROTEINS THAT BIND AU RICH ELEMENTS	3.32333	0
	REACTOME_REGULATION OF PLK1 ACTIVITY AT G2 M TRANSITION	0.603354	0.942803
	REACTOME_REGULATION OF PTEN GENE TRANSCRIPTION	1.54436	0.0896288
	REACTOME_REGULATION OF PTEN STABILITY AND ACTIVITY	2.78196	0
	REACTOME_REGULATION OF RAS BY GAPS	2.27663	0.00154769
	REACTOME_REGULATION OF RUNX3 EXPRESSION AND ACTIVITY	2.75162	0
	REACTOME_REGULATION OF SIGNALING BY CBL	1.50667	0.103511
	REACTOME_REGULATION OF TNFR1 SIGNALING	-0.975984	0.672611
	REACTOME_REGULATION OF TP53 ACTIVITY	1.21916	0.289751
	REACTOME_REGULATION OF TP53 ACTIVITY THROUGH ACETYLATION	1.87913	0.017791
	REACTOME_REGULATION OF TP53 ACTIVITY THROUGH PHOSPHORYLATION	0.885625	0.667518
	REACTOME_REGULATION OF TP53 DEGRADATION	-0.82818	0.825433
	REACTOME_RESOLUTION OF AP SITES VIA THE MULTIPLE NUCLEOTIDE PATCH REPLACEMENT PATHWAY	1.97943	0.0103069
	REACTOME_RESOLUTION OF SISTER CHROMATID COHESION	1.539	0.0917088
	REACTOME_RESPIRATORY ELECTRON TRANSPORT	-5.81908	0
	REACTOME_RESPIRATORY ELECTRON TRANSPORT ATP SYNTHESIS BY CHEMIOSMOTIC COUPLING AND HEAT PRODUCTION BY UNCOUPLING PROTEINS	-5.90281	0
	REACTOME_RESPONSE TO ELEVATED PLATELET CYTOSOLIC CA2	1.99698	0.00918087
	REACTOME_RET SIGNALING	-0.762738	0.868465
	REACTOME_RETROGRADE TRANSPORT AT THE TRANS GOLGI NETWORK	1.38877	0.160649
	REACTOME_RHO GTPASE CYCLE	3.29317	0
	REACTOME_RHO GTPASE EFFECTORS	3.1264	0
	REACTOME_RHO GTPASES ACTIVATE FORMINS	1.39928	0.158728
	REACTOME_RHO GTPASES ACTIVATE IQGAPS	2.00652	0.00905926
	REACTOME_RHO GTPASES ACTIVATE NADPH OXIDASES	1.92979	0.0134273
	REACTOME_RHO GTPASES ACTIVATE PAKS	1.68631	0.0474283
	REACTOME_RHO GTPASES ACTIVATE PKNS	1.4846	0.113772
	REACTOME_RHO GTPASES ACTIVATE WASPS AND WAVES	2.9302	0
	REACTOME_RHOA GTPASE CYCLE	1.51806	0.100525
	REACTOME_RHOB GTPASE CYCLE	1.41422	0.150667
	REACTOME_RHOBTB GTPASE CYCLE	2.71615	2.3569e-05
	REACTOME_RHOBTB1 GTPASE CYCLE	2.0061	0.0090224
	REACTOME_RHOBTB2 GTPASE CYCLE	2.5571	0.000154283
	REACTOME_RHOC GTPASE CYCLE	1.39911	0.158255
	REACTOME_RHOD GTPASE CYCLE	1.18548	0.317
	REACTOME_RHOF GTPASE CYCLE	1.21224	0.295395
	REACTOME_RHOG GTPASE CYCLE	1.92793	0.0135153
	REACTOME_RHOH GTPASE CYCLE	1.0609	0.437696
	REACTOME_RHOQ GTPASE CYCLE	1.68306	0.048243
	REACTOME_RHOU GTPASE CYCLE	2.22028	0.00230695
	REACTOME_RHOV GTPASE CYCLE	1.9087	0.0148561
	REACTOME_RIPK1 MEDIATED REGULATED NECROSIS	1.61018	0.0671269
	REACTOME_RMTS METHYLATE HISTONE ARGININES	2.08298	0.00580097
	REACTOME_RNA POLYMERASE I TRANSCRIPTION	2.0111	0.00890792
	REACTOME_RNA POLYMERASE I TRANSCRIPTION TERMINATION	1.11544	0.377223
	REACTOME_RNA POLYMERASE II PRE TRANSCRIPTION EVENTS	2.40779	0.000407694
	REACTOME_RNA POLYMERASE II PROMOTER ESCAPE	1.73458	0.0377081
	REACTOME_RNA POLYMERASE II TRANSCRIBES SNRNA GENES	2.48815	0.000227043
	REACTOME_RNA POLYMERASE II TRANSCRIPTION TERMINATION	3.64508	0
	REACTOME_RNA POLYMERASE III TRANSCRIPTION	1.21097	0.295791
	REACTOME_RNA POLYMERASE III TRANSCRIPTION INITIATION FROM TYPE 1 PROMOTER	1.16571	0.330657
	REACTOME_RND1 GTPASE CYCLE	0.779547	0.794682
	REACTOME_RND2 GTPASE CYCLE	1.06897	0.429835
	REACTOME_RND3 GTPASE CYCLE	0.982175	0.537678
	REACTOME_ROLE OF PHOSPHOLIPIDS IN PHAGOCYTOSIS	1.96523	0.0108625
	REACTOME_ROS AND RNS PRODUCTION IN PHAGOCYTES	2.7954	0
	REACTOME_RUNX1 INTERACTS WITH CO FACTORS WHOSE PRECISE EFFECT ON RUNX1 TARGETS IS NOT KNOWN	1.86548	0.0191631
	REACTOME_RUNX1 REGULATES GENES INVOLVED IN MEGAKARYOCYTE DIFFERENTIATION AND PLATELET FUNCTION	1.55407	0.0867572
	REACTOME_RUNX1 REGULATES TRANSCRIPTION OF GENES INVOLVED IN DIFFERENTIATION OF HSCS	2.44086	0.000337387
	REACTOME_S PHASE	3.26651	0
	REACTOME_SCF SKP2 MEDIATED DEGRADATION OF P27 P21	2.54234	0.000147764
	REACTOME_SEALING OF THE NUCLEAR ENVELOPE NE BY ESCRT III	0.866087	0.691193
	REACTOME_SELECTIVE AUTOPHAGY	0.837757	0.723138
	REACTOME_SEMAPHORIN INTERACTIONS	1.54561	0.0895068
	REACTOME_SENESCENCE ASSOCIATED SECRETORY PHENOTYPE SASP	1.04947	0.45184
	REACTOME_SENSORY PERCEPTION	0.669404	0.909226
	REACTOME_SEPARATION OF SISTER CHROMATIDS	2.48198	0.000241464
	REACTOME_SIGNAL AMPLIFICATION	-0.786341	0.85577
	REACTOME_SIGNAL TRANSDUCTION BY L1	1.29956	0.221084
	REACTOME_SIGNALING BY CSF3 G CSF	0.83094	0.731
	REACTOME_SIGNALING BY EGFR	1.34968	0.184558
	REACTOME_SIGNALING BY ERBB2	1.6331	0.0609243
	REACTOME_SIGNALING BY ERBB4	0.755408	0.820352
	REACTOME_SIGNALING BY FGFR	1.13989	0.353619
	REACTOME_SIGNALING BY FGFR1	-0.897599	0.754266
	REACTOME_SIGNALING BY FGFR2	1.19092	0.313078
	REACTOME_SIGNALING BY FGFR3	-0.991344	0.678531
	REACTOME_SIGNALING BY FGFR4	-0.990291	0.67313
	REACTOME_SIGNALING BY GPCR	1.14724	0.347019
	REACTOME_SIGNALING BY HEDGEHOG	1.90386	0.0151949
	REACTOME_SIGNALING BY INSULIN RECEPTOR	1.50695	0.103797
	REACTOME_SIGNALING BY INTERLEUKINS	2.17818	0.00291643
	REACTOME_SIGNALING BY MET	1.53465	0.0930416
	REACTOME_SIGNALING BY NOTCH	1.39248	0.161191
	REACTOME_SIGNALING BY NTRK1 TRKA	-0.982187	0.68167
	REACTOME_SIGNALING BY NTRKS	-0.966307	0.676997
	REACTOME_SIGNALING BY NUCLEAR RECEPTORS	-1.09995	0.526617
	REACTOME_SIGNALING BY PDGF	-0.857183	0.805188
	REACTOME_SIGNALING BY PTK6	2.00226	0.00899823
	REACTOME_SIGNALING BY RECEPTOR TYROSINE KINASES	2.72165	2.44584e-05
	REACTOME_SIGNALING BY RETINOIC ACID	-2.60551	0.000182306
	REACTOME_SIGNALING BY RHO GTPASES MIRO GTPASES AND RHOBTB3	3.24429	0
	REACTOME_SIGNALING BY ROBO RECEPTORS	1.06239	0.437086
	REACTOME_SIGNALING BY SCF KIT	1.39552	0.159596
	REACTOME_SIGNALING BY TGF BETA RECEPTOR COMPLEX	1.14229	0.3519
	REACTOME_SIGNALING BY TGFB FAMILY MEMBERS	1.13094	0.360939
	REACTOME_SIGNALING BY THE B CELL RECEPTOR BCR	2.61942	0.000163926
	REACTOME_SIGNALING BY TYPE 1 INSULIN LIKE GROWTH FACTOR 1 RECEPTOR IGF1R	0.607941	0.941941
	REACTOME_SIGNALING BY VEGF	2.16322	0.00341056
	REACTOME_SIGNALING BY WNT	1.76878	0.0322531
	REACTOME_SIGNALLING TO ERKS	-1.61561	0.100223
	REACTOME_SLC MEDIATED TRANSMEMBRANE TRANSPORT	-0.97901	0.680793
	REACTOME_SMAD2 SMAD3 SMAD4 HETEROTRIMER REGULATES TRANSCRIPTION	1.22588	0.284371
	REACTOME_SMOOTH MUSCLE CONTRACTION	1.04102	0.461059
	REACTOME_SNRNP ASSEMBLY	1.85427	0.0203448
	REACTOME_SPHINGOLIPID DE NOVO BIOSYNTHESIS	1.07916	0.420069
	REACTOME_SPHINGOLIPID METABOLISM	1.71951	0.0397032
	REACTOME_STABILIZATION OF P53	2.74622	2.59259e-05
	REACTOME_STIMULI SENSING CHANNELS	0.50515	0.985498
	REACTOME_STRIATED MUSCLE CONTRACTION	1.34053	0.190427
	REACTOME_SULFUR AMINO ACID METABOLISM	-1.98704	0.0180286
	REACTOME_SUMOYLATION	3.00334	0
	REACTOME_SUMOYLATION OF CHROMATIN ORGANIZATION PROTEINS	2.07777	0.00583092
	REACTOME_SUMOYLATION OF DNA DAMAGE RESPONSE AND REPAIR PROTEINS	2.2292	0.00219536
	REACTOME_SUMOYLATION OF DNA REPLICATION PROTEINS	2.09212	0.00545435
	REACTOME_SUMOYLATION OF RNA BINDING PROTEINS	2.21646	0.00236994
	REACTOME_SUMOYLATION OF SUMOYLATION PROTEINS	1.82956	0.0234063
	REACTOME_SUMOYLATION OF TRANSCRIPTION COFACTORS	1.51325	0.102008
	REACTOME_SUMOYLATION OF UBIQUITINYLATION PROTEINS	1.76853	0.0321468
	REACTOME_SWITCHING OF ORIGINS TO A POST REPLICATIVE STATE	2.93734	0
	REACTOME_SYNTHESIS OF ACTIVE UBIQUITIN ROLES OF E1 AND E2 ENZYMES	-0.962285	0.670829
	REACTOME_SYNTHESIS OF IP3 AND IP4 IN THE CYTOSOL	1.07527	0.424009
	REACTOME_SYNTHESIS OF PA	-1.88384	0.0305157
	REACTOME_SYNTHESIS OF PC	-1.60733	0.102534
	REACTOME_SYNTHESIS OF PIPS AT THE PLASMA MEMBRANE	0.614485	0.93916
	REACTOME_TAK1 DEPENDENT IKK AND NF KAPPA B ACTIVATION	1.175	0.325675
	REACTOME_TBC RABGAPS	0.940042	0.592596
	REACTOME_TCF DEPENDENT SIGNALING IN RESPONSE TO WNT	1.93172	0.0133337
	REACTOME_TCR SIGNALING	2.44967	0.000345822
	REACTOME_TELOMERE C STRAND LAGGING STRAND SYNTHESIS	1.82044	0.0244823
	REACTOME_TELOMERE MAINTENANCE	1.41663	0.149752
	REACTOME_TERMINATION OF TRANSLESION DNA SYNTHESIS	1.85361	0.0203251
	REACTOME_TGF BETA RECEPTOR SIGNALING ACTIVATES SMADS	0.967534	0.556478
	REACTOME_THE CITRIC ACID TCA CYCLE AND RESPIRATORY ELECTRON TRANSPORT	-6.6329	0
	REACTOME_THE ROLE OF GTSE1 IN G2 M PROGRESSION AFTER G2 CHECKPOINT	3.0315	0
	REACTOME_THROMBIN SIGNALLING THROUGH PROTEINASE ACTIVATED RECEPTORS PARS	0.649759	0.918768
	REACTOME_TNF SIGNALING	-1.08627	0.544891
	REACTOME_TNFR1 INDUCED NFKAPPAB SIGNALING PATHWAY	-0.827564	0.819168
	REACTOME_TNFR1 INDUCED PROAPOPTOTIC SIGNALING	-1.14002	0.494336
	REACTOME_TNFR2 NON CANONICAL NF KB PATHWAY	2.27584	0.00153266
	REACTOME_TOLL LIKE RECEPTOR 4 TLR4 CASCADE	0.959291	0.567096
	REACTOME_TOLL LIKE RECEPTOR 9 TLR9 CASCADE	-1.12227	0.512761
	REACTOME_TOLL LIKE RECEPTOR CASCADES	1.3828	0.164564
	REACTOME_TP53 REGULATES METABOLIC GENES	-2.09625	0.00976216
	REACTOME_TP53 REGULATES TRANSCRIPTION OF CELL CYCLE GENES	1.37628	0.168022
	REACTOME_TP53 REGULATES TRANSCRIPTION OF DNA REPAIR GENES	2.04543	0.00711398
	REACTOME_TRANS GOLGI NETWORK VESICLE BUDDING	2.77211	0
	REACTOME_TRANSCRIPTION COUPLED NUCLEOTIDE EXCISION REPAIR TC NER	1.28033	0.236
	REACTOME_TRANSCRIPTIONAL ACTIVITY OF SMAD2 SMAD3 SMAD4 HETEROTRIMER	1.17361	0.326178
	REACTOME_TRANSCRIPTIONAL REGULATION BY RUNX1	2.84376	0
	REACTOME_TRANSCRIPTIONAL REGULATION BY RUNX2	2.75688	0
	REACTOME_TRANSCRIPTIONAL REGULATION BY RUNX3	2.60013	0.000161404
	REACTOME_TRANSCRIPTIONAL REGULATION BY SMALL RNAS	1.45416	0.129207
	REACTOME_TRANSCRIPTIONAL REGULATION BY TP53	0.875165	0.679428
	REACTOME_TRANSFERRIN ENDOCYTOSIS AND RECYCLING	1.99852	0.00916352
	REACTOME_TRANSLATION	2.8951	0
	REACTOME_TRANSLESION SYNTHESIS BY Y FAMILY DNA POLYMERASES BYPASSES LESIONS ON DNA TEMPLATE	1.80992	0.0260634
	REACTOME_TRANSMISSION ACROSS CHEMICAL SYNAPSES	-1.17438	0.448638
	REACTOME_TRANSPORT OF INORGANIC CATIONS ANIONS AND AMINO ACIDS OLIGOPEPTIDES	-0.818119	0.827329
	REACTOME_TRANSPORT OF MATURE MRNAS DERIVED FROM INTRONLESS TRANSCRIPTS	2.09568	0.00541784
	REACTOME_TRANSPORT OF MATURE TRANSCRIPT TO CYTOPLASM	3.18927	0
	REACTOME_TRANSPORT OF SMALL MOLECULES	0.764071	0.813327
	REACTOME_TRANSPORT OF THE SLBP DEPENDANT MATURE MRNA	1.81538	0.0252804
	REACTOME_TRANSPORT TO THE GOLGI AND SUBSEQUENT MODIFICATION	1.72011	0.039743
	REACTOME_TRISTETRAPROLIN TTP ZFP36 BINDS AND DESTABILIZES MRNA	1.39206	0.160913
	REACTOME_UB SPECIFIC PROCESSING PROTEASES	2.12676	0.00454339
	REACTOME_UBIQUITIN MEDIATED DEGRADATION OF PHOSPHORYLATED CDC25A	2.72087	2.40055e-05
	REACTOME_UCH PROTEINASES	2.85926	0
	REACTOME_VASOPRESSIN REGULATES RENAL WATER HOMEOSTASIS VIA AQUAPORINS	-1.52178	0.14108
	REACTOME_VEGFR2 MEDIATED VASCULAR PERMEABILITY	0.757132	0.820267
	REACTOME_VESICLE MEDIATED TRANSPORT	2.00872	0.00896355
	REACTOME_VISUAL PHOTOTRANSDUCTION	0.819511	0.74373
