# Supplementary material for: GADD45A is a mediator of mitochondrial loss, atrophy, and weakness in skeletal muscle
Source: JCI Insight. 2023 Nov 22;8(22):e171772. doi: 10.1172/jci.insight.171772 (PMC10721312; doi:10.1172/jci.insight.171772)
Supplement: Supporting data values [file jciinsight-8-171772-s032.xlsx]

## Sheet: Fig 1
Figure 1. Transgenic mice with constitutive expression of Gadd45a in skeletal muscle.
		A) Schematic illustration of skeletal muscle-specific Gadd45a transgenic mice (Gadd45a mTg mice), which express a mouse Gadd45a cDNA under control of the skeletal muscle-specific HSA promoter. In Gadd45a mTg mice, a skeletal muscle-specific Cre recombinase transgene (HSA-MerCreMer) excises a Lox-STOP-Lox cassette upstream of the Gadd45a cDNA. In our studies of Gadd45a mTg mice, the control mice w…
			See figure 1
		B) Heart, kidney, liver, soleus, triceps brachii (Triceps), and quadriceps femoris (Quad.) were collected from 15-month-old male littermate control and Gadd45a mTg mice, and then subjected to qPCR analysis of Gadd45a mRNA. Each circle represents the value from one animal, and bars indicate mean values.
			Gadd45a mRNA Fold change
			Heart		Liver		Kidney		Soleus		Triceps Brachii		Quad
			Control	mTg	Control	mTg	Control	mTg	Control	mTg	Control	mTg	Control	mTg
			1.036	1.12	1.19	0.99	0.79	0.92	0.67	16.01	1.12	52.02	0.9605	56.6
			0.8309	1.13	0.64	0.71	0.86	1.4	0.93	8.86	0.81	61.79	0.7443	62.19
			1.2245	1.09	1.08	1.48	0.68	0.71	0.48	16.74	1.08	43.7	0.8782	32.85
			0.6792	1.48	1.51	1.42	0.91	1.35	1.86	41.5	1.15	58.16	1.3504	45.1
			0.9695		0.97		1.1		1.62		0.87		0.886
			1.2344		0.83		2.16		1.11		1.02		1.3313
		C) Protein from quadriceps muscles of 15-month-old male littermate control (Ctrl) and Gadd45a mTg mice was subjected to tandem mass tag (TMT) labeling and mass spectrometry, followed by quantification of the relative abundance of Gadd45a protein. Each circle represents the value from one animal, and bars indicate mean values.
			Gadd45a protien (Relative Abundance)
			Ctrl	mTg
			1.27991	7.42293
			1.10872	6.60197
			1.02367	6.32399
			0.788642	8.12133
			0.799047	6.971
		D) Quadriceps and kidneys were harvested from littermate control and Gadd45a mTg mice at 2, 4, 6 and 8 weeks of age, and then subjected to qPCR analysis of Gadd45a mRNA. Data are means ± SD from 2-3 control mice and 3-4 Gadd45a mTg mice per time point. Some error bars are too small to see.
			Quadriceps femoris										Kidney
			Age (Weeks)	Control			Age (Weeks)	mTg					Age (Weeks)	Control			Age (Weeks)	mTg
			2	1.0331	0.9679		2	1.4468	0.9246	1.1495			2	1.062	0.9909	0.9503	2	0.99	0.9289	0.8517
			4	0.9067	0.9286		4	21.0491	11.0219	16.545	15.3173		4	1.0815	1.0588		4	1.1269	0.8383	1.0363	1.232
			6	1.1595	0.8769	0.9836	6	69.0535	68.9737	41.2616			6	1.1018	0.982	0.9243	6	0.9578	1.034	0.8687
			8	1.0859	0.9505	0.9689	8	57.4596	57.2121	41.0112			8	0.9116	0.9377	1.1699	8	1.3281	1.2306	1.3361
		E) Fractional abundance and rank order of all detected proteins, including Gadd45a, in quadriceps muscle of 15-month-old male littermate control and Gadd45a mTg mice, as assessed by TMT-mass spectrometry.
					Control		mTg
			Description	Gene Symbol	Avg. Abudnance % of Total	Rank	Avg. Abudnance % of Total	Rank
			Myosin-4	Myh4	22.8369	1	20.6022	1
			Titin	Ttn	7.62231	2	6.88876	2
			Actin, alpha skeletal muscle	Acta1	6.81711	3	6.8835	3
			Creatine kinase M-type	Ckm	4.1227	4	3.87076	5
			Sarcoplasmic/endoplasmic reticulum calcium ATPase 1	Atp2a1	4.08857	5	6.294	4
			Parvalbumin alpha	Pvalb	3.35731	6	3.04438	7
			Fructose-bisphosphate aldolase A	Aldoa	3.18045	7	3.49096	6
			Myosin regulatory light chain 2, skeletal muscle isoform	Myl11	2.78708	8	2.62943	8
			Tropomyosin alpha-1 chain	Tpm1	2.14223	9	1.99964	9
			submitted name: Nebulin	Neb	1.97929	10	1.90065	10
			Beta-enolase	Eno3	1.60352	11	1.42462	11
			Myosin light chain 1/3, skeletal muscle isoform	Myl1	1.35532	12	1.21659	12
			Myosin-binding protein C, fast-type	Mybpc2	1.00842	13	0.791419	17
			Troponin T, fast skeletal muscle	Tnnt3	0.879526	14	0.855539	16
			Albumin	Alb	0.822091	15	0.872025	15
			Myosin-1	Myh1	0.675688	16	0.936808	14
			Glycogen phosphorylase, muscle form	Pygm	0.652231	17	0.507043	21
			Glyceraldehyde-3-phosphate dehydrogenase	Gapdh	0.612307	18	0.513557	20
			submitted name: Myomesin 2	Myom2	0.602033	19	0.543382	19
			Alpha-actinin-3	Actn3	0.578555	20	0.5791	18
			Calsequestrin-1	Casq1	0.495619	21	1.01251	13
			Pyruvate kinase PKM OS=Mus musculus OX=10090 GN=Pkm PE=1 SV=4	Pkm	0.478392	22	0.380423	24
			Tropomyosin beta chain	Tpm2	0.436115	23	0.50425	22
			Troponin I, fast skeletal muscle	Tnni2	0.416514	24	0.410074	23
			Myomesin-1 OS=Mus musculus OX=10090 GN=Myom1 PE=1 SV=2	Myom1	0.388367	25	0.362713	25
			Plectin	Plec	0.38236	26	0.350444	26
			Adenylate kinase isoenzyme 1	Ak1	0.373982	27	0.318781	28
			Triosephosphate isomerase	Tpi1	0.307228	28	0.285067	29
			L-lactate dehydrogenase A chain	Ldha	0.289401	29	0.226379	36
			Phosphoglycerate kinase 1	Pgk1	0.270831	30	0.249482	33
			Ryanodine receptor 1	Ryr1	0.255587	31	0.251516	32
			Phosphoglucomutase-1	Pgm1	0.254896	32	0.216979	37
			ADP/ATP translocase 1	Slc25a4	0.25393	33	0.200214	40
			Obscurin	Obscn	0.228503	34	0.237876	35
			Troponin C, skeletal muscle	Tnnc2	0.220337	35	0.171361	43
			ATP synthase subunit alpha, mitochondrial	Atp5f1a	0.216528	36	0.198261	41
			submitted name: Myosin, heavy polypeptide 2, skeletal muscle, adult	Myh2	0.206088	37	0.34896	27
			Phosphoglycerate mutase 2	Pgam2	0.204321	38	0.200679	39
			Filamin-C	Flnc	0.199746	39	0.247993	34
			submitted name: Myosin-binding protein C, slow-type	Mybpc1	0.19929	40	0.26901	30
			Annexin A6	Anxa6	0.184693	41	0.163271	44
			Glucose-6-phosphate isomerase	Gpi	0.184411	42	0.161557	45
			Myoglobin	Mb	0.179289	43	0.205377	38
			Alpha-actinin-2	Actn2	0.178392	44	0.260319	31
			ATP synthase subunit beta, mitochondrial	Atp5f1b	0.170742	45	0.160372	46
			LIM domain-binding protein 3	Ldb3	0.159469	46	0.181003	42
			ATP-dependent 6-phosphofructokinase, muscle type	Pfkm	0.146207	47	0.151975	47
			Aconitate hydratase, mitochondrial	Aco2	0.144772	48	0.122583	54
			4-alpha-glucanotransferase	Agl	0.127625	49	0.107177	62
			Malate dehydrogenase, mitochondrial	Mdh2	0.120763	50	0.0983146	68
			Desmin	Des	0.118926	51	0.126122	51
			Dystrophin	Dmd	0.116168	52	0.124294	52
			Serotransferrin	Tf	0.114754	53	0.122808	53
			Sarcalumenin	Srl	0.113736	54	0.109637	60
			submitted name: AHNAK nucleoprotein (desmoyokin)	Ahnak	0.112316	55	0.114077	57
			Hemoglobin subunit beta-1	Hbb-b1	0.110307	56	0.111803	58
			Carbonic anhydrase 3	Ca3	0.105057	57	0.106795	64
			Myosin-7	Myh7	0.103358	58	0.13418	50
			Hemoglobin subunit alpha	Hba	0.0990234	59	0.105955	65
			ATP synthase subunit gamma	Atp5c1	0.0947338	60	0.088518	72
			Glycerol-3-phosphate dehydrogenase [NAD(+)], cytoplasmic	Gpd1	0.0939618	61	0.06732	82
			Triadin	Trdn	0.0925245	62	0.115273	55
			Heat shock cognate 71 kDa protein	Hspa8	0.0905844	63	0.102479	66
			Elongation factor 1-alpha 2	Eef1a2	0.0883699	64	0.0900981	71
			Kelch-like protein 41	Klhl41	0.0881951	65	0.114126	56
			Heat shock protein HSP 90-beta	Hsp90ab1	0.0862782	66	0.107105	63
			UTP--glucose-1-phosphate uridylyltransferase	Ugp2	0.0851111	67	0.111247	59
			Cytoplasmic dynein 1 heavy chain 1	Dync1h1	0.0840507	68	0.0995842	67
			Long-chain-fatty-acid--CoA ligase 1	Acsl1	0.0829401	69	0.095292	69
			Aspartate aminotransferase, mitochondrial	Got2	0.0819391	70	0.0721511	79
			AMP deaminase 1	Ampd1	0.0817306	71	0.108452	61
			NADH-ubiquinone oxidoreductase 75 kDa subunit, mitochondrial	Ndufs1	0.0802331	72	0.0655802	85
			Histone H1.3	H1-3	0.0802147	73	0.0785973	74
			Endoplasmic reticulum chaperone BiP	Hspa5	0.0791755	74	0.147687	48
			Myosin-3	Myh3	0.0779627	75	0.0941938	70
			Keratin, type II cytoskeletal 5	Krt5	0.0755661	76	0.0291658	223
			Citrate synthase, mitochondrial	Cs	0.0754393	77	0.0651819	86
			Aldo-keto reductase family 1 member B1	Akr1b1	0.0750009	78	0.0588903	101
			Elongation factor 2	Eef2	0.0745162	79	0.076498	75
			2-oxoglutarate dehydrogenase, mitochondrial	Ogdh	0.0742331	80	0.0705706	80
			Aspartate aminotransferase, cytoplasmic	Got1	0.0718996	81	0.0757163	76
			Cytochrome c, somatic	Cycs	0.070489	82	0.0616643	93
			Parkinson disease protein 7 homolog	Park7	0.0687601	83	0.0742397	77
			Sodium/potassium-transporting ATPase subunit alpha-2	Atp1a2	0.0666874	84	0.0633793	90
			Transitional endoplasmic reticulum ATPase	Vcp	0.066346	85	0.0685557	81
			Creatine kinase S-type, mitochondrial	Ckmt2	0.0652224	86	0.0727472	78
			Isocitrate dehydrogenase [NAD] subunit, mitochondrial	Idh3b	0.0637428	87	0.0574643	105
			Malate dehydrogenase, cytoplasmic	Mdh1	0.0630487	88	0.0658216	84
			Very long-chain specific acyl-CoA dehydrogenase, mitochondrial	Acadvl	0.0623212	89	0.0541812	113
			Pyruvate dehydrogenase E1 component subunit alpha, somatic form, mitochondrial	Pdha1	0.0622959	90	0.0505104	121
			Voltage-dependent anion-selective channel protein 1	Vdac1	0.06228	91	0.0597102	99
			Alpha-enolase	Eno1	0.062256	92	0.0597657	98
			Synemin	Synm	0.0620179	93	0.0660249	83
			Cytochrome c oxidase subunit 4 isoform 1, mitochondrial	Cox4i1	0.0619057	94	0.0562473	106
			SH3 domain-containing protein 21	Sh3d21	0.0594701	95	0.059836	97
			Myozenin-1	Myoz1	0.0590783	96	0.0588443	102
			Fatty acid-binding protein, adipocyte	Fabp4	0.0589051	97	0.0642864	87
			Nascent polypeptide-associated complex subunit alpha, muscle-specific form	Naca	0.0580909	98	0.0637487	89
			Four and a half LIM domains protein 1	Fhl1	0.0579212	99	0.146972	49
			Electron transfer flavoprotein subunit alpha, mitochondrial	Etfa	0.057792	100	0.0602182	95
			Glycerol-3-phosphate dehydrogenase, mitochondrial	Gpd2	0.0577305	101	0.0500655	122
			Succinate dehydrogenase [ubiquinone] iron-sulfur subunit, mitochondrial	Sdhb	0.0575162	102	0.0467052	136
			MICOS complex subunit Mic60	Immt	0.0568253	103	0.0489154	127
			Voltage-dependent calcium channel subunit alpha-2/delta-1	Cacna2d1	0.0568109	104	0.0545045	112
			Laminin subunit alpha-2	Lama2	0.056636	105	0.0598548	96
			Isocitrate dehydrogenase [NADP], mitochondrial	Idh2	0.0561386	106	0.0605773	94
			Phosphorylase b kinase regulatory subunit alpha, skeletal muscle isoform	Phka1	0.0549402	107	0.0492218	126
			Phosphorylase b kinase regulatory subunit beta	Phkb	0.0549017	108	0.04848	130
			Cytochrome b-c1 complex subunit 1, mitochondrial	Uqcrc1	0.0545744	109	0.0438602	145
			Vimentin	Vim	0.0545553	110	0.0555541	107
			Cardiomyopathy-associated protein 5	Cmya5	0.0543753	111	0.0640813	88
			Fatty acid-binding protein, heart	Fabp3	0.0530175	112	0.0627204	91
			Succinate--CoA ligase [ADP-forming] subunit beta, mitochondrial	Sucla2	0.0528724	113	0.0486008	129
			Vinculin	Vcl	0.0520263	114	0.0507237	119
			Bifunctional glutamate/proline--tRNA ligase	Eprs1	0.051976	115	0.0580289	103
			Histone-lysine N-methyltransferase Smyd1	Smyd1	0.0501492	116	0.0454302	139
			PDZ and LIM domain protein 7	Pdlim7	0.0498972	117	0.0483929	131
			Superoxide dismutase [Cu-Zn]	Sod1	0.0496696	118	0.054688	110
			Myosin light chain 3	Myl3	0.0491749	119	0.0578408	104
			Striated muscle-specific serine/threonine-protein kinase	Speg	0.048913	120	0.0549548	109
			Spectrin alpha chain, non-erythrocytic 1	Sptan1	0.0485103	121	0.0498632	123
			Prelamin-A/C	Lmna	0.0483081	122	0.0519139	117
			Myosin-9	Myh9	0.048264	123	0.0477673	134
			Serpin B6	Serpinb6	0.046495	124	0.0617635	92
			Stress-induced-phosphoprotein 1	Stip1	0.0459518	125	0.0549731	108
			Fumarate hydratase, mitochondrial	Fh	0.0456711	126	0.0398473	158
			ATP synthase F(0) complex subunit B1, mitochondrial	Atp5pb	0.0456245	127	0.0436477	147
			60 kDa heat shock protein, mitochondrial	Hspd1	0.0455939	128	0.0421398	151
			Histone H4	H4c1; H4c11; H4c12; H4c14; H4c2; H4c3; H4c4; H4c6; H4c8; H4c9; H4f16; Hist1h4m	0.0454924	129	0.0492955	125
			NADH dehydrogenase [ubiquinone] flavoprotein 1, mitochondrial	Ndufv1	0.0453721	130	0.0371933	170
			Succinate dehydrogenase [ubiquinone] flavoprotein subunit, mitochondrial	Sdha	0.0451533	131	0.0367921	171
			Trifunctional enzyme subunit alpha, mitochondrial	Hadha	0.0449942	132	0.0523028	115
			Glycogen [starch] synthase, muscle	Gys1	0.0449779	133	0.0489147	128
			Hexokinase-2	Hk2	0.0447298	134	0.0439208	144
			Isocitrate dehydrogenase [NAD] subunit alpha, mitochondrial	Idh3a	0.044563	135	0.0395725	160
			Leucine-rich PPR motif-containing protein, mitochondrial	Lrpprc	0.0445232	136	0.0377671	168
			Dihydrolipoyl dehydrogenase, mitochondrial	Dld	0.0443996	137	0.0382878	166
			Spectrin beta chain, erythrocytic	Sptb	0.0442895	138	0.0462897	137
			Puromycin-sensitive aminopeptidase	Npepps	0.0440746	139	0.048212	132
			Spectrin beta chain, non-erythrocytic 1	Sptbn1	0.043829	140	0.0446461	143
			submitted name: Collagen, type VI, alpha 3	Col6a3	0.0435566	141	0.0432773	148
			Ubiquitin-40S ribosomal protein S27a	Rps27a	0.0433582	142	0.0447504	142
			Hemopexin	Hpx	0.0431238	143	0.0472961	135
			CAP-Gly domain-containing linker protein 1	Clip1	0.0430906	144	0.0546823	111
			Cytochrome b-c1 complex subunit 2, mitochondrial	Uqcrc2	0.0429492	145	0.0346224	184
			Phosphorylase b kinase gamma catalytic chain, skeletal muscle/heart isoform	Phkg1	0.0429075	146	0.0400283	157
			Tubulin alpha-1A chain	Tuba1a	0.0427332	147	0.0505373	120
			Myosin-binding protein H	Mybph	0.0426293	148	0.0449624	141
			Myosin light chain kinase 2, skeletal/cardiac muscle	Mylk2	0.0421212	149	0.0393916	161
			Synaptophysin-like protein 2	Sypl2	0.0417903	150	0.0380803	167
			Dysferlin	Dysf	0.0416648	151	0.0437444	146
			Protein disulfide-isomerase	P4hb	0.041575	152	0.0805903	73
			Hydroxyacyl-coenzyme A dehydrogenase, mitochondrial	Hadh	0.0415435	153	0.0279359	237
			Collagen alpha-1(XII) chain	Col12a1	0.0414065	154	0.0451137	140
			Moesin	Msn	0.0408919	155	0.0432162	149
			Peroxiredoxin-1	Prdx1	0.0405589	156	0.0391189	164
			Tubulin beta-4B chain	Tubb4b	0.0403314	157	0.0494123	124
			Decorin	Dcn	0.0399662	158	0.0413666	153
			Adenylosuccinate synthetase isozyme 1	Adss1	0.0396644	159	0.0407158	154
			Cofilin-2	Cfl2	0.039662	160	0.0520197	116
			Dihydrolipoyllysine-residue succinyltransferase component of 2-oxoglutarate dehydrogenase complex, mitochondrial	Dlst	0.0394509	161	0.0341208	187
			Trifunctional enzyme subunit beta, mitochondrial	Hadhb	0.0393019	162	0.0456514	138
			Fibrillin-1	Fbn1	0.0387801	163	0.0312535	207
			Calreticulin	Calr	0.0384062	164	0.0589332	100
			Talin-1	Tln1	0.0379692	165	0.0415387	152
			Nucleoside diphosphate kinase B	Nme2	0.0379071	166	0.0358359	174
			Carnitine O-palmitoyltransferase 1, muscle isoform	Cpt1b	0.0372448	167	0.03581	175
			Calmodulin-2	Calm2	0.0365448	168	0.0313592	204
			Perilipin-4	Plin4	0.0364866	169	0.0351288	182
			Junctophilin-1	Jph1	0.0363497	170	0.0404457	155
			Dihydrolipoyllysine-residue acetyltransferase component of pyruvate dehydrogenase complex, mitochondrial	Dlat	0.0363322	171	0.0288404	227
			Electron transfer flavoprotein subunit beta	Etfb	0.0361949	172	0.0364769	172
			Keratin, type I cytoskeletal 17	Krt17	0.0360077	173	0.0169878	417
			Phosphate carrier protein, mitochondrial	Slc25a3	0.0359702	174	0.0305251	211
			Calcium-binding mitochondrial carrier protein Aralar1	Slc25a12	0.0359432	175	0.0317186	202
			Elongation factor Tu, mitochondrial	Tufm	0.0355469	176	0.0312844	205
			Tripartite motif-containing protein 72	Trim72	0.0354468	177	0.0392706	163
			Galectin-1	Lgals1	0.0352219	178	0.0260033	252
			Annexin A11	Anxa11	0.0351797	179	0.0353832	179
			Stress-70 protein, mitochondrial	Hspa9	0.0349325	180	0.0328745	192
			NADH dehydrogenase [ubiquinone] iron-sulfur protein 2, mitochondrial	Ndufs2	0.0347645	181	0.0286901	229
			3-ketoacyl-CoA thiolase, mitochondrial	Acaa2	0.0347153	182	0.0268011	242
			Protein-arginine deiminase type-2	Padi2	0.0342384	183	0.0335494	188
			Clathrin heavy chain 1	Cltc	0.03421	184	0.0393182	162
			Synaptopodin-2	Synpo2	0.0338695	185	0.0327528	193
			Myomesin-3	Myom3	0.0334826	186	0.0478869	133
			Annexin A2	Anxa2	0.0331516	187	0.0325452	194
			Heat shock 70 kDa protein 4	Hspa4	0.0330167	188	0.0397039	159
			Isocitrate dehydrogenase [NAD] subunit gamma 1, mitochondrial	Idh3g	0.0329893	189	0.0296728	219
			Protein NipSnap homolog 2	Nipsnap2	0.0327514	190	0.0304969	212
			Eukaryotic translation initiation factor 4 gamma 1	Eif4g1	0.0327011	191	0.0345472	185
			Heterogeneous nuclear ribonucleoproteins A2/B1	Hnrnpa2b1	0.0326634	192	0.0356227	177
			Complement C3	C3	0.0325464	193	0.034245	186
			Ubiquitin-like modifier-activating enzyme 1	Uba1	0.0325082	194	0.0385058	165
			Histone H1.0	H1-0	0.0321756	195	0.0331021	191
			Long-chain specific acyl-CoA dehydrogenase, mitochondrial	Acadl	0.031762	196	0.0319241	199
			Filamin-A	Flna	0.0316053	197	0.0321571	196
			Voltage-dependent L-type calcium channel subunit alpha-1S	Cacna1s	0.0315828	198	0.0302847	213
			14-3-3 protein epsilon	Ywhae	0.0312832	199	0.0322409	195
			Acylphosphatase-2	Acyp2	0.0311314	200	0.0312712	206
			Apolipoprotein A-I	Apoa1	0.0310356	201	0.0319833	198
			Nebulin-related-anchoring protein	Nrap	0.0308702	202	0.0517779	118
			Carnitine O-palmitoyltransferase 2, mitochondrial	Cpt2	0.0305697	203	0.0298326	218
			Alpha-1-antitrypsin 1-4	Serpina1d	0.0305346	204	0.0311552	208
			Elongation factor 1-gamma	Eef1g	0.0305099	205	0.0354137	178
			Alpha-actinin-1	Actn1	0.0304494	206	0.0320516	197
			Basement membrane-specific heparan sulfate proteoglycan core protein	Hspg2	0.0300145	207	0.0331904	190
			Myozenin-3	Myoz3	0.0297889	208	0.0352634	180
			Prohibitin-2	Phb2	0.0297732	209	0.0286704	230
			Asporin	Aspn	0.0293821	210	0.0293957	221
			Glutamine amidotransferase-like class 1 domain-containing protein 3, mitochondrial	Gatd3	0.0292798	211	0.025554	258
			Very-long-chain enoyl-CoA reductase	Tecr	0.02917	212	0.0299713	216
			Peptidyl-prolyl cis-trans isomerase A	Ppia	0.0290404	213	0.027812	238
			Myosin-11	Myh11	0.0285924	214	0.0290887	224
			Glutathione S-transferase Mu 1	Gstm1	0.0284814	215	0.0270597	239
			Cytochrome c oxidase subunit NDUFA4	Ndufa4	0.0284745	216	0.0242247	280
			Calpain-1 catalytic subunit	Capn1	0.028359	217	0.030236	214
			Voltage-dependent anion-selective channel protein 2	Vdac2	0.0281417	218	0.0242376	279
			Dynamin-1-like protein	Dnm1l	0.0280665	219	0.0262907	249
			Myc box-dependent-interacting protein 1	Bin1	0.0278536	220	0.0402794	156
			Mitochondrial 2-oxoglutarate/malate carrier protein	Slc25a11	0.0277882	221	0.0255164	259
			Keratin, type II cytoskeletal 1	Krt1	0.0277341	222	0.0141075	500
			Enoyl-CoA delta isomerase 1, mitochondrial	Eci1	0.0275637	223	0.024693	272
			Pyruvate dehydrogenase E1 component subunit beta, mitochondrial	Pdhb	0.0275124	224	0.0221369	314
			Trimeric intracellular cation channel type A	Tmem38a	0.0273274	225	0.0280069	235
			40S ribosomal protein S3	Rps3	0.0272218	226	0.028969	225
			Talin-2	Tln2	0.0269659	227	0.0264202	246
			26S proteasome regulatory subunit 6A	Psmc3	0.0267192	228	0.0317572	201
			F-actin-capping protein subunit beta	Capzb	0.0267119	229	0.0256293	257
			Glutathione S-transferase Mu 2	Gstm2	0.0266907	230	0.0352576	181
			MICOS complex subunit Mic19	Chchd3	0.0266599	231	0.0230939	296
			Enoyl-CoA hydratase, mitochondrial	Echs1	0.0265582	232	0.0298884	217
			Leukotriene A-4 hydrolase	Lta4h	0.0265568	233	0.0251416	266
			ATP synthase subunit d, mitochondrial	Atp5pd	0.0263957	234	0.0251545	265
			Carnitine O-acetyltransferase	Crat	0.0263953	235	0.0250734	268
			Caveolae-associated protein 1	Cavin1	0.0263301	236	0.0282657	233
			Annexin A5	Anxa5	0.0262356	237	0.0268734	241
			Cytochrome c1, heme protein, mitochondrial	Cyc1	0.025947	238	0.0208447	334
			Glycine--tRNA ligase	Gars1	0.02589	239	0.025006	269
			Peptidyl-prolyl cis-trans isomerase FKBP3	Fkbp3	0.0258604	240	0.0258236	254
			Acetyl-CoA acetyltransferase, mitochondrial	Acat1	0.0256773	241	0.0227896	301
			Xin actin-binding repeat-containing protein 2	Xirp2	0.025617	242	0.0291688	222
			Microtubule-associated protein 4	Map4	0.0255065	243	0.0350716	183
			Eukaryotic translation initiation factor 3 subunit A	Eif3a	0.0254753	244	0.0287191	228
			L-lactate dehydrogenase B chain	Ldhb	0.0254386	245	0.0313757	203
			Electron transfer flavoprotein-ubiquinone oxidoreductase, mitochondrial	Etfdh	0.0254276	246	0.0231823	295
			Receptor of activated protein C kinase 1	Rack1	0.0253779	247	0.0263248	248
			60S ribosomal protein L6	Rpl6	0.0253774	248	0.0266665	243
			Collagen alpha-1(VI) chain	Col6a1	0.0253582	249	0.0258919	253
			Myotilin	Myot	0.0253091	250	0.0374573	169
			Protein phosphatase 1 regulatory subunit 3A	Ppp1r3a	0.025289	251	0.0283317	232
			Ribose-phosphate pyrophosphokinase 1	Prps1	0.0252569	252	0.0359828	173
			Translationally-controlled tumor protein	Tpt1	0.0252346	253	0.0252605	263
			NADH dehydrogenase [ubiquinone] flavoprotein 2, mitochondrial	Ndufv2	0.025126	254	0.0196544	357
			Murinoglobulin-1	Mug1	0.0250259	255	0.025786	255
			Alcohol dehydrogenase class-3	Adh5	0.024891	256	0.0226154	303
			NADH dehydrogenase [ubiquinone] 1 alpha subcomplex subunit 9, mitochondrial	Ndufa9	0.0248042	257	0.0200691	348
			Delta-1-pyrroline-5-carboxylate dehydrogenase, mitochondrial	Aldh4a1	0.024647	258	0.0238283	285
			Dystonin	Dst	0.0244825	259	0.028178	234
			Laminin subunit gamma-1	Lamc1	0.0242922	260	0.0245924	273
			Adenosylhomocysteinase	Ahcy	0.0242522	261	0.0249171	270
			Tropomodulin-4	Tmod4	0.0242033	262	0.0253402	262
			Voltage-dependent anion-selective channel protein 3	Vdac3	0.0241202	263	0.0245214	274
			Rab GDP dissociation inhibitor beta	Gdi2	0.0240081	264	0.0266296	245
			Nucleolin	Ncl	0.0239612	265	0.0243657	276
			Elongin-B	Elob	0.0238406	266	0.026172	251
			Pyruvate carboxylase, mitochondrial	Pc	0.0237091	267	0.0199125	351
			Peptidyl-prolyl cis-trans isomerase B	Ppib	0.023506	268	0.0357322	176
			Cytochrome b-c1 complex subunit Rieske, mitochondrial	Uqcrfs1	0.023471	269	0.0189323	372
			Alpha-crystallin B chain	Cryab	0.023396	270	0.0525845	114
			Calcium/calmodulin-dependent protein kinase type II subunit beta	Camk2b	0.0233418	271	0.0269862	240
			DNA damage-binding protein 1	Ddb1	0.0231434	272	0.0254338	260
			Tyrosine--tRNA ligase, cytoplasmic	Yars1	0.0231207	273	0.0236258	287
			Annexin A7	Anxa7	0.0230314	274	0.0310944	209
			Desmoplakin	Dsp	0.0229361	275	0.00914202	767
			SH3 and cysteine-rich domain-containing protein 3	Stac3	0.0229148	276	0.0219236	319
			EH domain-containing protein 2	Ehd2	0.0228643	277	0.0235134	289
			Protein unc-45 homolog B	Unc45b	0.0228583	278	0.0300082	215
			Endoplasmin	Hsp90b1	0.022795	279	0.0421933	150
			40S ribosomal protein S3a	Rps3a	0.0226661	280	0.0239232	284
			High mobility group protein B1	Hmgb1	0.0226391	281	0.0233614	291
			Pregnancy zone protein	Pzp	0.0225562	282	0.0243625	277
			Lumican	Lum	0.0224161	283	0.024371	275
			Radixin	Rdx	0.0223871	284	0.023194	294
			Programmed cell death 6-interacting protein	Pdcd6ip	0.0223203	285	0.0240898	283
			Ras-related protein Rab-10	Rab10	0.0222987	286	0.0250771	267
			Adenosine 5'-monophosphoramidase HINT1	Hint1	0.0222824	287	0.022906	299
			Medium-chain specific acyl-CoA dehydrogenase, mitochondrial	Acadm	0.0221907	288	0.0219875	317
			Fibromodulin	Fmod	0.0221365	289	0.0205187	341
			C-1-tetrahydrofolate synthase, cytoplasmic	Mthfd1	0.022046	290	0.0196584	356
			Eukaryotic translation initiation factor 5A-1	Eif5a	0.0219996	291	0.0229492	298
			Dehydrogenase/reductase SDR family member 7C	Dhrs7c	0.0219297	292	0.0130278	542
			E3 ubiquitin-protein ligase UBR4	Ubr4	0.0218897	293	0.0242096	281
			Cytochrome b-c1 complex subunit 7	Uqcrb	0.0218702	294	0.0171492	407
			Serine protease inhibitor A3K	Serpina3k	0.0218509	295	0.0224067	306
			Methylmalonate-semialdehyde dehydrogenase [acylating], mitochondrial	Aldh6a1	0.0217424	296	0.0242636	278
			Histone H3.3C	H3-5	0.0216795	297	0.0222308	310
			3-hydroxyisobutyryl-CoA hydrolase, mitochondrial	Hibch	0.0216464	298	0.0234829	290
			Propionyl-CoA carboxylase alpha chain, mitochondrial	Pcca	0.0215815	299	0.0187237	378
			Protein-L-isoaspartate(D-aspartate) O-methyltransferase	Pcmt1	0.0214455	300	0.0233255	293
			Lactoylglutathione lyase	Glo1	0.0212619	301	0.0218429	320
			Vesicle-associated membrane protein-associated protein B	Vapb	0.0211474	302	0.0207272	335
			ATP synthase subunit e, mitochondrial	Atp5me	0.0210502	303	0.0184591	383
			Eukaryotic initiation factor 4A-II	Eif4a2	0.0210229	304	0.0237349	286
			Laminin subunit beta-1	Lamb1	0.0209368	305	0.0208727	332
			Succinate--CoA ligase [ADP/GDP-forming] subunit alpha, mitochondrial	Suclg1	0.0209039	306	0.0192038	363
			Protein-cysteine N-palmitoyltransferase HHAT-like protein	Hhatl	0.0208377	307	0.033259	189
			Superoxide dismutase [Mn], mitochondrial	Sod2	0.020813	308	0.0154872	458
			Cytochrome c oxidase subunit 6C	Cox6c	0.020799	309	0.0180196	388
			ATP synthase subunit O, mitochondrial	Atp5po	0.0207727	310	0.0193372	359
			Thimet oligopeptidase	Thop1	0.0207672	311	0.0215523	321
			Aspartate--tRNA ligase, cytoplasmic	Dars1	0.0206177	312	0.0240931	282
			Probable ubiquitin carboxyl-terminal hydrolase FAF-X	Usp9x	0.0205672	313	0.0222133	312
			Ubiquitin-conjugating enzyme E2 variant 2	Ube2v2	0.0204073	314	0.0235283	288
			Protein disulfide-isomerase A3	Pdia3	0.0203848	315	0.0307631	210
			Aldehyde dehydrogenase, mitochondrial	Aldh2	0.0202567	316	0.0228359	300
			2,4-dienoyl-CoA reductase [(3E)-enoyl-CoA-producing], mitochondrial	Decr1	0.0202541	317	0.0177558	396
			Laminin subunit beta-2	Lamb2	0.0202417	318	0.0223476	307
			NADH dehydrogenase [ubiquinone] 1 alpha subcomplex subunit 10, mitochondrial	Ndufa10	0.0202264	319	0.0163261	440
			Glutamate dehydrogenase 1, mitochondrial	Glud1	0.0202225	320	0.019821	352
			Exportin-2	Cse1l	0.0201999	321	0.0225843	305
			Obg-like ATPase 1	Ola1	0.0201916	322	0.0164436	436
			Prolargin	Prelp	0.0201541	323	0.0190617	367
			Prolyl endopeptidase	Prep	0.0201255	324	0.0189513	371
			Fibrinogen alpha chain	Fga	0.0200987	325	0.0206687	338
			Synaptopodin 2-like protein	Synpo2l	0.02008	326	0.0223138	308
			Dystrobrevin alpha	Dtna	0.0200318	327	0.0206697	337
			Heterogeneous nuclear ribonucleoprotein M	Hnrnpm	0.019996	328	0.0223136	309
			Keratin, type I cytoskeletal 10	Krt10	0.0199954	329	0.0108384	663
			von Willebrand factor A domain-containing protein 8	Vwa8	0.019983	330	0.0197442	354
			Voltage-dependent L-type calcium channel subunit beta-1	Cacnb1	0.0199799	331	0.0200226	350
			Mitochondrial carnitine/acylcarnitine carrier protein	Slc25a20	0.0199662	332	0.018927	373
			Keratin, type I cytoskeletal 14	Krt14	0.0199002	333	0.009566	740
			Lon protease homolog, mitochondrial	Lonp1	0.0197881	334	0.0181256	385
			Elongation factor 1-alpha 1	Eef1a1	0.0197784	335	0.020649	339
			Lamin-B1	Lmnb1	0.0197178	336	0.0195895	358
			Cytochrome c oxidase subunit 6B1	Cox6b1	0.0196952	337	0.0171075	412
			Peroxiredoxin-2	Prdx2	0.0196464	338	0.020859	333
			Neurofilament light polypeptide	Nefl	0.0195038	339	0.0283821	231
			40S ribosomal protein S2	Rps2	0.0194418	340	0.0203356	342
			Periaxin	Prx	0.0193534	341	0.0262222	250
			Trifunctional purine biosynthetic protein adenosine-3	Gart	0.0193406	342	0.0185141	382
			Fatty acid synthase	Fasn	0.0193265	343	0.0279716	236
			Succinyl-CoA:3-ketoacid coenzyme A transferase 1, mitochondrial	Oxct1	0.0192183	344	0.0202364	344
			14-3-3 protein gamma	Ywhag	0.0191878	345	0.0219972	316
			F-actin-capping protein subunit alpha-2	Capza2	0.0191442	346	0.0191594	365
			Thioredoxin-dependent peroxide reductase, mitochondrial	Prdx3	0.0190898	347	0.0179665	390
			Nicotinamide phosphoribosyltransferase	Nampt	0.0188496	348	0.0200838	347
			Nexilin	Nexn	0.018821	349	0.0173253	405
			PDZ and LIM domain protein 5	Pdlim5	0.018781	350	0.0211478	328
			Platelet-activating factor acetylhydrolase IB subunit beta	Pafah1b1	0.0186896	351	0.0206923	336
			Cytochrome c oxidase subunit 2	Mtco2	0.0186556	352	0.0156908	455
			Histone H2B type 1-M	H2bc14	0.0185927	353	0.0191617	364
			UDP-glucose:glycoprotein glucosyltransferase 1	Uggt1	0.0185448	354	0.0266363	244
			60S ribosomal protein L26	Rpl26	0.018491	355	0.0197468	353
			Alanine--tRNA ligase, cytoplasmic	Aars1	0.018456	356	0.0189017	374
			Valine--tRNA ligase	Vars1	0.0184513	357	0.0221572	313
			Tripeptidyl-peptidase 2	Tpp2	0.0184424	358	0.0192506	362
			Kelch-like protein 40	Klhl40	0.0183999	359	0.0257319	256
			Neurofilament medium polypeptide	Nefm	0.0183037	360	0.0247728	271
			Mimecan	Ogn	0.0183018	361	0.0188625	375
			Pyruvate dehydrogenase protein X component, mitochondrial	Pdhx	0.0182881	362	0.0154157	463
			PDZ and LIM domain protein 3	Pdlim3	0.0182772	363	0.0296511	220
			Peroxiredoxin-5, mitochondrial	Prdx5	0.0182478	364	0.0148593	478
			Carboxymethylenebutenolidase homolog	Cmbl	0.0181113	365	0.00765337	899
			cAMP-dependent protein kinase type II-alpha regulatory subunit	Prkar2a	0.0180955	366	0.0187248	377
			Mitochondrial carrier homolog 2	Mtch2	0.0180843	367	0.0174373	404
			WD repeat-containing protein 1	Wdr1	0.0179053	368	0.0196966	355
			Cullin-associated NEDD8-dissociated protein 2	Cand2	0.0178449	369	0.0185183	381
			Acyl-coenzyme A thioesterase 2, mitochondrial	Acot2	0.0176519	370	0.0185314	380
			Cytosolic 5'-nucleotidase 3A	Nt5c3a	0.0176451	371	0.0251783	264
			Kinectin	Ktn1	0.0176041	372	0.0212867	325
			Transaldolase	Taldo1	0.0175352	373	0.0171349	411
			Gelsolin	Gsn	0.0174816	374	0.0175127	400
			Atypical kinase COQ8A, mitochondrial	Coq8a	0.0174755	375	0.0213538	324
			Protein kinase C and casein kinase II substrate protein 3	Pacsin3	0.0174526	376	0.0263825	247
			Succinate--CoA ligase [GDP-forming] subunit beta, mitochondrial	Suclg2	0.017451	377	0.011178	638
			Rho GDP-dissociation inhibitor 1	Arhgdia	0.0173578	378	0.0180913	386
			T-complex protein 1 subunit delta	Cct4	0.0173129	379	0.0214346	323
			Carboxylesterase 1D	Ces1d	0.0172756	380	0.00939646	747
			T-complex protein 1 subunit theta	Cct8	0.0172513	381	0.021028	331
			Apolipoprotein A-IV	Apoa4	0.0172426	382	0.0165774	434
			Collagen alpha-2(VI) chain	Col6a2	0.0170948	383	0.0168382	421
			Dual specificity mitogen-activated protein kinase kinase 3	Map2k3	0.0170211	384	0.00682962	983
			Acetyl-CoA carboxylase 2	Acacb	0.0169163	385	0.0166044	432
			Adenylosuccinate lyase	Adsl	0.0169154	386	0.0168434	420
			Arginine--tRNA ligase, cytoplasmic	Rars1	0.0168992	387	0.0179446	391
			Histone H2AX	H2ax	0.0168703	388	0.0166719	429
			40S ribosomal protein S4, X isoform	Rps4x	0.0168604	389	0.0177761	395
			Branched-chain-amino-acid aminotransferase, mitochondrial	Bcat2	0.0168213	390	0.0201612	345
			Sorting and assembly machinery component 50 homolog	Samm50	0.0167176	391	0.0151833	470
			Isoleucine--tRNA ligase, cytoplasmic	Iars1	0.0167091	392	0.0176136	398
			40S ribosomal protein S9	Rps9	0.0166969	393	0.017493	402
			[Pyruvate dehydrogenase (acetyl-transferring)] kinase isozyme 2, mitochondrial	Pdk2	0.016679	394	0.0153792	465
			Kinesin-1 heavy chain	Kif5b	0.0164515	395	0.0189829	370
			Proteasome subunit alpha type-3	Psma3	0.0164349	396	0.0178772	393
			Peroxiredoxin-6	Prdx6	0.0164043	397	0.0203105	343
			Dynamin-like 120 kDa protein, mitochondrial	Opa1	0.0163987	398	0.0126574	556
			Carbonyl reductase [NADPH] 2	Cbr2	0.0163927	399	0.0152315	468
			26S proteasome non-ATPase regulatory subunit 13	Psmd13	0.016343	400	0.0189952	369
			LIM and cysteine-rich domains protein 1	Lmcd1	0.01634	401	0.0288714	226
			Tropomyosin alpha-3 chain	Tpm3	0.0163323	402	0.0230767	297
			Phosphatidylinositol transfer protein alpha isoform	Pitpna	0.0163255	403	0.0151968	469
			Myopalladin	Mypn	0.0162829	404	0.0167419	425
			Myelin protein P0	Mpz	0.016276	405	0.0221012	315
			Supervillin	Svil	0.0162059	406	0.0210295	330
			Cullin-5	Cul5	0.016177	407	0.0167122	427
			Caveolin-1	Cav1	0.0161516	408	0.016632	430
			Antithrombin-III	Serpinc1	0.0161026	409	0.0170655	414
			E3 ubiquitin-protein ligase RNF123	Rnf123	0.0160418	410	0.0165346	435
			Short-chain specific acyl-CoA dehydrogenase, mitochondrial	Acads	0.0159677	411	0.016391	438
			T-complex protein 1 subunit epsilon	Cct5	0.0159577	412	0.0192791	361
			Starch-binding domain-containing protein 1	Stbd1	0.0158517	413	0.0200369	349
			T-complex protein 1 subunit gamma	Cct3	0.0158201	414	0.0190798	366
			Proteasome adapter and scaffold protein ECM29	Ecpas	0.0158134	415	0.018742	376
			60S ribosomal protein L4	Rpl4	0.0157145	416	0.016848	419
			ATP-binding cassette sub-family C member 9	Abcc9	0.0156932	417	0.0161296	444
			Heterogeneous nuclear ribonucleoprotein U	Hnrnpu	0.0156697	418	0.0171353	410
			Spermine synthase	Sms	0.0156635	419	0.0212832	326
			BAG family molecular chaperone regulator 3	Bag3	0.015638	420	0.0219797	318
			Unconventional myosin-XVIIIa	Myo18a	0.0156156	421	0.0168356	422
			Calcium-binding protein 39	Cab39	0.0156023	422	0.0157196	453
			26S proteasome non-ATPase regulatory subunit 2	Psmd2	0.0155321	423	0.0174945	401
			Nucleophosmin	Npm1	0.0154177	424	0.0164344	437
			Tropomodulin-1	Tmod1	0.0154108	425	0.0126714	555
			60S ribosomal protein L7a	Rpl7a	0.0153378	426	0.016307	442
			Pre-B-cell leukemia transcription factor-interacting protein 1	Pbxip1	0.0153166	427	0.0225892	304
			Elongation factor 1-delta	Eef1d	0.0153041	428	0.0174598	403
			Glutathione S-transferase P 1	Gstp1	0.0152996	429	0.0152772	467
			Platelet glycoprotein 4	Cd36	0.015289	430	0.0172473	406
			Junctional sarcoplasmic reticulum protein 1	Jsrp1	0.0152612	431	0.0212378	327
			5-oxoprolinase	Oplah	0.0152412	432	0.0139341	504
			Kininogen-1	Kng1	0.0151729	433	0.0159169	447
			Eukaryotic translation initiation factor 4B	Eif4b	0.0151706	434	0.0167694	423
			Glutathione S-transferase omega-1	Gsto1	0.0151504	435	0.0167185	426
			NADH dehydrogenase [ubiquinone] 1 alpha subcomplex subunit 6	Ndufa6	0.0151413	436	0.0134832	520
			Adenylyl cyclase-associated protein 2	Cap2	0.0151389	437	0.0233489	292
			D-beta-hydroxybutyrate dehydrogenase, mitochondrial	Bdh1	0.0151277	438	0.0141097	499
			Heat shock protein 75 kDa, mitochondrial	Trap1	0.0151185	439	0.0147074	485
			60S ribosomal protein L7	Rpl7	0.0150523	440	0.0169616	418
			Heterogeneous nuclear ribonucleoprotein K	Hnrnpk	0.0150488	441	0.0167515	424
			Glyoxalase domain-containing protein 4	Glod4	0.01502	442	0.0181637	384
			Cofilin-1	Cfl1	0.0150134	443	0.0151001	472
			ATP-dependent RNA helicase DDX3Y	Ddx3y	0.0149769	444	0.0158601	450
			26S proteasome non-ATPase regulatory subunit 1	Psmd1	0.0149757	445	0.0167101	428
			Pyruvate dehydrogenase phosphatase regulatory subunit, mitochondrial	Pdpr	0.0149096	446	0.0157951	452
			ATP-dependent RNA helicase DDX1	Ddx1	0.01489	447	0.0159099	448
			Unconventional myosin-Ic	Myo1c	0.0148852	448	0.0158016	451
			Eukaryotic translation initiation factor 4H	Eif4h	0.0146281	449	0.0159091	449
			Poly(rC)-binding protein 1	Pcbp1	0.0146024	450	0.0161011	446
			cAMP-dependent protein kinase catalytic subunit alpha	Prkaca	0.014523	451	0.0137876	506
			AFG3-like protein 2	Afg3l2	0.0144843	452	0.014784	482
			Protein phosphatase 1 regulatory subunit 12B	Ppp1r12b	0.0144827	453	0.015448	460
			Isovaleryl-CoA dehydrogenase, mitochondrial	Ivd	0.0144217	454	0.0179738	389
			Echinoderm microtubule-associated protein-like 1	Eml1	0.0143945	455	0.0107981	665
			NADP-dependent malic enzyme	Me1	0.0143944	456	0.0141499	494
			NAD(P)H dehydrogenase [quinone] 1	Nqo1	0.0143773	457	0.0214514	322
			Serine/threonine-protein phosphatase 2A 65 kDa regulatory subunit A alpha isoform	Ppp2r1a	0.0143453	458	0.0161114	445
			Dynactin subunit 1	Dctn1	0.0143159	459	0.0161547	443
			Protein diaphanous homolog 1	Diaph1	0.0143031	460	0.0190084	368
			Serine/threonine-protein phosphatase 2B catalytic subunit alpha isoform	Ppp3ca	0.0143027	461	0.0171472	409
			40S ribosomal protein S13	Rps13	0.0141915	462	0.0151265	471
			Phosphatidylethanolamine-binding protein 1	Pebp1	0.0141491	463	0.0132883	530
			ATP-binding cassette sub-family E member 1	Abce1	0.0141314	464	0.0128346	547
			Ferritin heavy chain	Fth1	0.0141258	465	0.0110328	647
			40S ribosomal protein S8	Rps8	0.0141243	466	0.0148816	477
			Plasminogen	Plg	0.014116	467	0.0143953	489
			Fructose-1,6-bisphosphatase isozyme 2	Fbp2	0.01405	468	0.00416601	1423
			40S ribosomal protein S11	Rps11	0.0140431	469	0.0149648	474
			Heat shock protein beta-1	Hspb1	0.0140362	470	0.0254075	261
			Protein NDRG2	Ndrg2	0.0139263	471	0.0154401	461
			Protein-glutamine gamma-glutamyltransferase 2	Tgm2	0.0139206	472	0.0147287	484
			Thioredoxin reductase 1, cytoplasmic	Txnrd1	0.0138784	473	0.0124552	571
			Ankyrin-3	Ank3	0.0138558	474	0.014062	502
			Annexin A4	Anxa4	0.0138315	475	0.0201189	346
			60S ribosomal protein L8	Rpl8	0.0138278	476	0.0145563	487
			Sulfite oxidase, mitochondrial	Suox	0.0138242	477	0.012479	568
			Aldehyde dehydrogenase 1A1	Aldh1a1	0.0137604	478	0.0101467	704
			5'-AMP-activated protein kinase catalytic subunit alpha-2	Prkaa2	0.013749	479	0.0154788	459
			Signal recognition particle receptor subunit alpha	Srpra	0.0137446	480	0.0177962	394
			Propionyl-CoA carboxylase beta chain, mitochondrial	Pccb	0.0137206	481	0.0120579	601
			Methylcrotonoyl-CoA carboxylase subunit alpha, mitochondrial	Mccc1	0.0137102	482	0.0135393	516
			Dolichyl-diphosphooligosaccharide--protein glycosyltransferase subunit 1	Rpn1	0.0136892	483	0.0127812	551
			Insulin-degrading enzyme	Ide	0.0136873	484	0.0180341	387
			Ribosome-binding protein 1	Rrbp1	0.0136839	485	0.014157	493
			Secernin-3	Scrn3	0.013625	486	0.015385	464
			Heterogeneous nuclear ribonucleoprotein A3	Hnrnpa3	0.0136002	487	0.0148893	476
			N-alpha-acetyltransferase 15, NatA auxiliary subunit	Naa15	0.0135946	488	0.0149468	475
			Transketolase	Tkt	0.0135318	489	0.0156973	454
			Histidine--tRNA ligase, cytoplasmic	Hars1	0.0135214	490	0.0139817	503
			Ribonuclease inhibitor	Rnh1	0.0135163	491	0.0147963	480
			Calpain-3	Capn3	0.013499	492	0.0222173	311
			Transcription factor A, mitochondrial	Tfam	0.0134463	493	0.0136639	512
			Junctophilin-2	Jph2	0.0134249	494	0.0135433	515
			Cytochrome b-c1 complex subunit 8	Uqcrq	0.0134211	495	0.0105689	680
			Glutathione S-transferase Mu 5	Gstm5	0.0133723	496	0.0112336	634
			Phosphatidylinositol-3-phosphatase SAC1	Sacm1l	0.013309	497	0.0175847	399
			Calpain-2 catalytic subunit	Capn2	0.0132422	498	0.0137723	507
			Vitamin D-binding protein	Gc	0.0132088	499	0.0129193	546
			SH3 domain-binding glutamic acid-rich protein	Sh3bgr	0.0131692	500	0.0135742	514
			Prohibitin	Phb1	0.0131333	501	0.0128104	549
			Alpha-actinin-4	Actn4	0.013053	502	0.0129455	545
			Bifunctional purine biosynthesis protein ATIC	Atic	0.0130484	503	0.0123002	580
			AP-2 complex subunit alpha-2	Ap2a2	0.0130389	504	0.0140972	501
			PRA1 family protein 3	Arl6ip5	0.0130234	505	0.0227278	302
			NADH dehydrogenase [ubiquinone] iron-sulfur protein 6, mitochondrial	Ndufs6	0.0130171	506	0.00999604	716
			Methanethiol oxidase	Selenbp1	0.0130039	507	0.0120745	599
			40S ribosomal protein S18	Rps18	0.0129929	508	0.0133923	522
			Importin-5	Ipo5	0.0129722	509	0.0155145	457
			Signal transducer and activator of transcription 5B	Stat5b	0.0129511	510	0.0126337	557
			Cytosol aminopeptidase	Lap3	0.0129377	511	0.013241	533
			AP-2 complex subunit beta	Ap2b1	0.012901	512	0.0147982	479
			Isoaspartyl peptidase/L-asparaginase	Asrgl1	0.012891	513	0.011431	626
			ATP synthase-coupling factor 6, mitochondrial	Atp5pf	0.0128781	514	0.00811675	859
			Atlastin-2	Atl2	0.0128653	515	0.0136688	511
			Basic leucine zipper and W2 domain-containing protein 2	Bzw2	0.0128489	516	0.0130971	539
			Dipeptidyl peptidase 3	Dpp3	0.0127177	517	0.0101017	708
			60S ribosomal protein L23a	Rpl23a	0.0126763	518	0.0133863	523
			Lysine--tRNA ligase	Kars1	0.0126407	519	0.0126048	561
			Ras-related protein Rab-1A	Rab1A	0.0126076	520	0.0133731	524
			Vigilin	Hdlbp	0.0125701	521	0.0133227	526
			10 kDa heat shock protein, mitochondrial	Hspe1	0.0125588	522	0.0134583	521
			60S acidic ribosomal protein P0	Rplp0	0.0125183	523	0.0131754	534
			Vesicle-associated membrane protein-associated protein A	Vapa	0.0125129	524	0.0153523	466
			Fat storage-inducing transmembrane protein 1	Fitm1	0.0125109	525	0.012797	550
			E3 ubiquitin-protein ligase HECTD1	Hectd1	0.0124907	526	0.0138343	505
			Plasminogen activator inhibitor 1 RNA-binding protein	Serbp1	0.0124395	527	0.0132983	528
			Annexin A3	Anxa3	0.0124364	528	0.0120639	600
			Troponin T, fast skeletal muscle	Tnnt3	0.0124239	529	0.00770927	890
			Dehydrogenase/reductase SDR family member 4	Dhrs4	0.0124061	530	0.0114181	627
			FH1/FH2 domain-containing protein 1	Fhod1	0.0123527	531	0.0143208	492
			Ubiquitin carboxyl-terminal hydrolase 15	Usp15	0.012333	532	0.012245	587
			Calnexin	Canx	0.0123052	533	0.0141124	497
			Cytoplasmic aconitate hydratase	Aco1	0.0122875	534	0.0114161	628
			Multifunctional protein ADE2	Paics	0.0122835	535	0.01037	695
			Sodium/potassium-transporting ATPase subunit beta-1	Atp1b1	0.0122568	536	0.0135747	513
			[Pyruvate dehydrogenase [acetyl-transferring]]-phosphatase 1, mitochondrial	Pdp1	0.0122285	537	0.0124705	570
			Nidogen-1	Nid1	0.0122105	538	0.0122531	585
			Apoptosis-inducing factor 1, mitochondrial	Aifm1	0.0121681	539	0.0114557	623
			Mitogen-activated protein kinase 12	Mapk12	0.0121439	540	0.0154238	462
			Vesicle-fusing ATPase	Nsf	0.0121437	541	0.0126024	562
			Dihydropteridine reductase	Qdpr	0.0121407	542	0.011479	622
			Mitochondrial proton/calcium exchanger protein	Letm1	0.0120974	543	0.0124757	569
			26S proteasome non-ATPase regulatory subunit 11	Psmd11	0.0120936	544	0.0141417	495
			Keratin, type II cytoskeletal 6A	Krt6a	0.0120737	545	0.0056264	1145
			Glyoxylate reductase/hydroxypyruvate reductase	Grhpr	0.0120711	546	0.0130681	540
			Alpha-1-antitrypsin 1-3	Serpina1c	0.0120282	547	0.0124073	574
			14 kDa phosphohistidine phosphatase	Phpt1	0.0119889	548	0.0120921	597
			NADH dehydrogenase [ubiquinone] 1 alpha subcomplex subunit 2	Ndufa2	0.0119282	549	0.00966675	733
			Asparagine--tRNA ligase, cytoplasmic	NARS1	0.0119025	550	0.0124471	572
			60S ribosomal protein L21	Rpl21	0.0118752	551	0.0126191	559
			Protein S100-A6	S100a6	0.0118632	552	0.0105177	685
			Pyridoxal phosphate homeostasis protein	Plpbp	0.0118503	553	0.0109053	656
			Caveolae-associated protein 4	Cavin4	0.0118491	554	0.0141101	498
			Cathepsin D	Ctsd	0.0118367	555	0.0143781	490
			Fragile X mental retardation syndrome-related protein 1	Fxr1	0.0118247	556	0.0133562	525
			Inorganic pyrophosphatase	Ppa1	0.0118203	557	0.012385	575
			Dynamin-2	Dnm2	0.011777	558	0.0132685	532
			ADP-ribose glycohydrolase MACROD1	Macrod1	0.0117121	559	0.0106884	674
			Carbonyl reductase [NADPH] 1	Cbr1	0.0117072	560	0.0115109	619
			AP-2 complex subunit mu	Ap2m1	0.0116891	561	0.0122236	589
			Catalase	Cat	0.0116134	562	0.0132765	531
			Myosin regulatory light chain 2, ventricular/cardiac muscle isoform	Myl2	0.0115955	563	0.0211241	329
			26S proteasome non-ATPase regulatory subunit 6	Psmd6	0.0115913	564	0.0130983	538
			Threonine--tRNA ligase 1, cytoplasmic	Tars1	0.011586	565	0.0117311	611
			Neurofilament heavy polypeptide	Nefh	0.0115709	566	0.0147885	481
			60S ribosomal protein L10a	Rpl10a	0.0115618	567	0.0121442	595
			Integrin-linked protein kinase	Ilk	0.0115472	568	0.0122834	582
			Protein disulfide-isomerase A4	Pdia4	0.0115438	569	0.0170415	416
			Stromal interaction molecule 1	Stim1	0.011526	570	0.0137068	510
			EH domain-binding protein 1-like protein 1	Ehbp1l1	0.0115223	571	0.0145218	488
			E3 ubiquitin-protein ligase HUWE1	Huwe1	0.0115163	572	0.0133059	527
			Alpha-2-macroglobulin receptor-associated protein	Lrpap1	0.0115091	573	0.0193372	360
			26S proteasome non-ATPase regulatory subunit 3	Psmd3	0.0114846	574	0.0127615	552
			60S ribosomal protein L13a	Rpl13a	0.011476	575	0.0122492	586
			Kelch-like protein 31	Klhl31	0.0114597	576	0.00918207	765
			NSFL1 cofactor p47	Nsfl1c	0.0114588	577	0.0135201	518
			NADH dehydrogenase [ubiquinone] iron-sulfur protein 3, mitochondrial	Ndufs3	0.0114305	578	0.00879622	791
			Tubulin polymerization-promoting protein family member 3	Tppp3	0.0114147	579	0.0131527	535
			Ubiquitin carboxyl-terminal hydrolase 5	Usp5	0.0113942	580	0.0126295	558
			Calumenin	Calu	0.0113867	581	0.0187221	379
			Isoleucine--tRNA ligase, mitochondrial	Iars2	0.0113855	582	0.0112771	631
			Serine/threonine-protein phosphatase 5	Ppp5c	0.0113696	583	0.0117509	610
			Band 4.1-like protein 2	Epb41l2	0.0113475	584	0.0123683	576
			Staphylococcal nuclease domain-containing protein 1	Snd1	0.0113392	585	0.0131352	536
			T-complex protein 1 subunit eta	Cct7	0.011336	586	0.0137675	509
			NADH dehydrogenase [ubiquinone] iron-sulfur protein 4, mitochondrial	Ndufs4	0.0113128	587	0.00923607	762
			Carnosine N-methyltransferase	Carnmt1	0.0113105	588	0.0130072	543
			Dihydropyrimidinase-related protein 2	Dpysl2	0.0113042	589	0.0120184	604
			Aflatoxin B1 aldehyde reductase member 2	Akr7a2	0.0112875	590	0.0106141	677
			Major vault protein	Mvp	0.0112842	591	0.0166063	431
			Amine oxidase [flavin-containing] A	Maoa	0.011265	592	0.00886602	787
			60S ribosomal protein L13	Rpl13	0.0112635	593	0.0120039	605
			Probable ATP-dependent RNA helicase DDX5	Ddx5	0.0112566	594	0.0122823	583
			Transgelin	Tagln	0.0112349	595	0.0115033	620
			14-3-3 protein zeta/delta	Ywhaz	0.0112324	596	0.0121309	596
			Glutathione S-transferase kappa 1	Gstk1	0.0112151	597	0.0125173	564
			Carboxylesterase 1C	Ces1c	0.0112129	598	0.0119575	606
			Heterogeneous nuclear ribonucleoprotein D0	Hnrnpd	0.0112003	599	0.0125019	566
			Lamin-B2	Lmnb2	0.0111929	600	0.0104812	690
			Reticulon-2	Rtn2	0.0111896	601	0.0106017	679
			Xanthine dehydrogenase/oxidase	Xdh	0.0111841	602	0.0115205	618
			Isocitrate dehydrogenase [NADP] cytoplasmic	Idh1	0.0111577	603	0.009054	778
			Tubulin alpha-8 chain	Tuba8	0.0111096	604	0.0147293	483
			ATPase family AAA domain-containing protein 3	Atad3	0.0110709	605	0.0105176	686
			Alpha-1-syntrophin	Snta1	0.0110387	606	0.0108421	662
			Ribosomal protein S6 kinase alpha-3	Rps6ka3	0.0110303	607	0.0126896	553
			26S proteasome regulatory subunit 4	Psmc1	0.0110278	608	0.0124861	567
			Sarcoplasmic/endoplasmic reticulum calcium ATPase 2	Atp2a2	0.0110061	609	0.0170943	413
			Coatomer subunit alpha	Copa	0.0109892	610	0.0128151	548
			FUN14 domain-containing protein 2	Fundc2	0.0109793	611	0.00926546	757
			Ribosyldihydronicotinamide dehydrogenase [quinone]	Nqo2	0.0109762	612	0.00761721	902
			Sodium/potassium-transporting ATPase subunit alpha-1	Atp1a1	0.0109514	613	0.0118775	608
			Eukaryotic translation initiation factor 2 subunit 1	Eif2s1	0.0109464	614	0.0122183	592
			26S proteasome regulatory subunit 6B	Psmc4	0.0109398	615	0.0124459	573
			Eukaryotic translation initiation factor 3 subunit J-B	Eif3j2	0.0109172	616	0.0146617	486
			Heat shock protein 105 kDa	Hsph1	0.0109164	617	0.0171489	408
			26S proteasome regulatory subunit 10B	Psmc6	0.0109111	618	0.0123279	579
			Coagulation factor XIII A chain	F13a1	0.0109073	619	0.0112046	636
			Transthyretin	Ttr	0.0108828	620	0.010657	675
			60S ribosomal protein L28	Rpl28	0.0108782	621	0.0115617	616
			Acylamino-acid-releasing enzyme	Apeh	0.0108731	622	0.0093282	753
			Myosin-8	Myh8	0.0108547	623	0.00851703	824
			Matrin-3	Matr3	0.0107985	624	0.0122319	588
			Prosaposin	Psap	0.0107922	625	0.0170527	415
			Mitogen-activated protein kinase 1	Mapk1	0.0107843	626	0.0112593	632
			60S ribosomal protein L31	Rpl31	0.010764	627	0.0116196	615
			Inositol monophosphatase 1	Impa1	0.0107607	628	0.0107666	668
			Cytosolic 5'-nucleotidase 1A	Nt5c1a	0.010741	629	0.0135013	519
			Reticulon-4	Rtn4	0.0107161	630	0.0110991	641
			Sodium channel protein type 4 subunit alpha	Scn4a	0.010715	631	0.00987372	723
			Amine oxidase [flavin-containing] B	Maob	0.0106853	632	0.00790243	877
			Fibronectin	Fn1	0.0106752	633	0.0110174	649
			Heterogeneous nuclear ribonucleoprotein Q	Syncrip	0.0106678	634	0.0116497	613
			Ubiquinone biosynthesis protein COQ9, mitochondrial	Coq9	0.0106436	635	0.00957835	739
			B-cell receptor-associated protein 31	Bcap31	0.0106243	636	0.0141265	496
			Microtubule-associated protein RP/EB family member 3	Mapre3	0.0106072	637	0.0123499	578
			NADH dehydrogenase [ubiquinone] 1 beta subcomplex subunit 10	Ndufb10	0.0105831	638	0.00892315	781
			Beta-taxilin	Txlnb	0.0105595	639	0.0107212	672
			Mitochondrial pyruvate carrier 1	Mpc1	0.0105555	640	0.00974759	730
			Bifunctional epoxide hydrolase 2	Ephx2	0.0105206	641	0.0082967	848
			NAD(P) transhydrogenase, mitochondrial	Nnt	0.0105106	642	0.031877	200
			Damage-control phosphatase ARMT1	Armt1	0.0104828	643	0.011499	621
			Alcohol dehydrogenase 1	Adh1	0.0104313	644	0.0101659	703
			Collagen alpha-1(I) chain	Col1a1	0.0104187	645	0.00907459	775
			Tryptophan--tRNA ligase, cytoplasmic	Wars1	0.0104002	646	0.0110973	642
			Glutamine--tRNA ligase	Qars1	0.0103946	647	0.0109251	653
			Immunoglobulin heavy constant mu	Ighm	0.0103722	648	0.00955311	741
			T-complex protein 1 subunit beta	Cct2	0.0103543	649	0.0125169	565
			40S ribosomal protein S6	Rps6	0.0103489	650	0.0106318	676
			T-complex protein 1 subunit alpha	Tcp1	0.0103345	651	0.0126079	560
			Methylglutaconyl-CoA hydratase, mitochondrial	Auh	0.0103262	652	0.00838138	841
			Cold shock domain-containing protein E1	Csde1	0.010323	653	0.0122613	584
			NADH dehydrogenase [ubiquinone] iron-sulfur protein 8, mitochondrial	Ndufs8	0.0102711	654	0.00858112	819
			NAD(P)H-hydrate epimerase	Naxe	0.0102633	655	0.0107875	666
			Phospholipid hydroperoxide glutathione peroxidase	Gpx4	0.0102363	656	0.0122905	581
			General vesicular transport factor p115	Uso1	0.0102345	657	0.013129	537
			ADP/ATP translocase 2	Slc25a5	0.0102232	658	0.00919862	764
			E3 ubiquitin-protein ligase NEDD4	Nedd4	0.0101971	659	0.011538	617
			Serine/threonine-protein phosphatase PP1-beta catalytic subunit	Ppp1cb	0.0101917	660	0.0112449	633
			CTP synthase 1	Ctps1	0.0101694	661	0.0150005	473
			Fermitin family homolog 2	Fermt2	0.010163	662	0.0107469	670
			Proline-rich protein 33	Prr33	0.0101538	663	0.00993843	719
			Cullin-2	Cul2	0.0101465	664	0.0109	657
			Short/branched chain specific acyl-CoA dehydrogenase, mitochondrial	Acadsb	0.0101443	665	0.0125487	563
			ATP-binding cassette sub-family F member 2	Abcf2	0.0101101	666	0.0105639	682
			Annexin A1	Anxa1	0.01009	667	0.00939803	745
			Sepiapterin reductase	Spr	0.0100044	668	0.008787	794
			Xin actin-binding repeat-containing protein 1	Xirp1	0.00998504	669	0.0155375	456
			Fibronectin type III and SPRY domain-containing protein 2	Fsd2	0.00997761	670	0.0117159	612
			Protein CDV3	Cdv3	0.00997003	671	0.0107497	669
			Actin, cytoplasmic 1	Actb	0.00996866	672	0.010238	699
			Mth938 domain-containing protein	Aamdc	0.00995143	673	0.0108242	664
			Cullin-1	Cul1	0.00993442	674	0.010554	684
			Glycerol-3-phosphate dehydrogenase 1-like protein	Gpd1l	0.00992119	675	0.0092928	755
			MICOS complex subunit Mic26	Apoo	0.00989352	676	0.0081612	855
			Ras-related protein Rab-2A	Rab2a	0.00988267	677	0.0117579	609
			Aquaporin-1	Aqp1	0.00987507	678	0.0101423	705
			Smoothelin-like protein 2	Smtnl2	0.00986798	679	0.0100317	712
			Filamin-B	Flnb	0.00986666	680	0.0101281	706
			Calsequestrin-2	Casq2	0.00986341	681	0.00663152	1012
			Proteasome subunit alpha type-1	Psma1	0.00985948	682	0.0107056	673
			26S proteasome regulatory subunit 7	Psmc2	0.0098348	683	0.0111517	640
			Proteasome subunit alpha type-4	Psma4	0.00982543	684	0.0107301	671
			60S ribosomal protein L27	Rpl27	0.00982431	685	0.0105117	687
			Complex I assembly factor ACAD9, mitochondrial	Acad9	0.0098149	686	0.00876695	797
			Thioredoxin	Txn	0.00981289	687	0.0113512	630
			COP9 signalosome complex subunit 1	Gps1	0.00979238	688	0.011003	650
			Calpain small subunit 1	Capns1	0.00979214	689	0.010288	698
			Cullin-associated NEDD8-dissociated protein 1	Cand1	0.00977106	690	0.0108519	659
			Ankyrin repeat domain-containing protein 2	Ankrd2	0.00975598	691	0.0176936	397
			DnaJ homolog subfamily B member 4	Dnajb4	0.00974479	692	0.013772	508
			Anoctamin-10	Ano10	0.0097396	693	0.0122145	593
			Early endosome antigen 1	Eea1	0.0097385	694	0.0114395	625
			Spliceosome RNA helicase Ddx39b	Ddx39b	0.00972499	695	0.0108742	658
			Protein cordon-bleu	Cobl	0.00971386	696	0.0163564	439
			NADH dehydrogenase [ubiquinone] iron-sulfur protein 5	Ndufs5	0.00968173	697	0.00842454	836
			CDGSH iron-sulfur domain-containing protein 1	Cisd1	0.00967786	698	0.00880587	790
			60S ribosomal protein L19	Rpl19	0.00965763	699	0.0102115	701
			Protein SGT1 homolog	Sugt1	0.00965346	700	0.0108457	660
			Proteasome subunit alpha type-7	Psma7	0.0096293	701	0.0104043	691
			EH domain-containing protein 1	Ehd1	0.00962099	702	0.0103307	697
			Calpastatin	Cast	0.00958827	703	0.0110501	646
			Ferrochelatase, mitochondrial	Fech	0.0095798	704	0.00821489	851
			Heat shock 70 kDa protein 1A	Hspa1a	0.00957861	705	0.0110262	648
			1,4-alpha-glucan-branching enzyme	Gbe1	0.00957647	706	0.01222	590
			Ras-related protein Rab-11B	Rab11b	0.00957007	707	0.0109238	654
			Arsenite methyltransferase	As3mt	0.00956619	708	0.0120813	598
			COP9 signalosome complex subunit 4	Cops4	0.00955882	709	0.0108421	661
			Importin subunit beta-1	Kpnb1	0.00952513	710	0.00995871	718
			EH domain-containing protein 4	Ehd4	0.00952216	711	0.0123592	577
			Mannose-6-phosphate isomerase	Mpi	0.00951537	712	0.0103392	696
			DnaJ homolog subfamily A member 2	Dnaja2	0.0094979	713	0.0110756	645
			Glycerol-3-phosphate phosphatase	Pgp	0.00948495	714	0.00887831	784
			Elongation factor G, mitochondrial	Gfm1	0.00947831	715	0.00831498	847
			Microtubule-associated protein tau	Mapt	0.00947088	716	0.0129673	544
			Ornithine aminotransferase, mitochondrial	Oat	0.00946716	717	0.00877317	796
			Dual specificity mitogen-activated protein kinase kinase 2	Map2k2	0.00942007	718	0.00910626	771
			Peroxisomal carnitine O-octanoyltransferase	Crot	0.00941608	719	0.00783121	881
			Heterochromatin protein 1-binding protein 3	Hp1bp3	0.00941268	720	0.00997447	717
			Cullin-3	Cul3	0.00941059	721	0.0100791	710
			Tubulin alpha-4A chain	Tuba4a	0.00939896	722	0.0116241	614
			40S ribosomal protein S19	Rps19	0.00938264	723	0.00962718	735
			Serine/threonine-protein phosphatase 2A 55 kDa regulatory subunit B alpha isoform	Ppp2r2a	0.00937324	724	0.00925786	758
			60S acidic ribosomal protein P2	Rplp2	0.00936102	725	0.00935496	750
			Citramalyl-CoA lyase, mitochondrial	Clybl	0.00930102	726	0.00850827	826
			Aldo-keto reductase family 1 member A1	Akr1a1	0.00929815	727	0.010101	709
			1,5-anhydro-D-fructose reductase	Akr1e2	0.00926623	728	0.00821142	852
			Transcriptional activator protein Pur-alpha	Pura	0.0092563	729	0.0101076	707
			26S proteasome regulatory subunit 8	Psmc5	0.00924781	730	0.010384	693
			40S ribosomal protein S25	Rps25	0.00921491	731	0.00953099	743
			Alpha-2-HS-glycoprotein	Ahsg	0.0092081	732	0.00965844	734
			Peroxisomal multifunctional enzyme type 2	Hsd17b4	0.00919539	733	0.0104995	689
			rRNA 2'-O-methyltransferase fibrillarin	Fbl	0.00917862	734	0.00573377	1126
			Prefoldin subunit 3	Vbp1	0.00917045	735	0.0105605	683
			26S proteasome non-ATPase regulatory subunit 12	Psmd12	0.00915891	736	0.0109553	651
			Plasma membrane calcium-transporting ATPase 1	Atp2b1	0.00915314	737	0.00879128	793
			Glutathione reductase, mitochondrial	Gsr	0.00913765	738	0.0109197	655
			Hsc70-interacting protein	St13	0.00913235	739	0.0109421	652
			Saccharopine dehydrogenase-like oxidoreductase	Sccpdh	0.00909456	740	0.012682	554
			T-complex protein 1 subunit zeta	Cct6a	0.00908845	741	0.0113949	629
			Keratin, type II cytoskeletal 2 epidermal	Krt2	0.00908246	742	0.00430114	1390
			Alpha-aminoadipic semialdehyde dehydrogenase	Aldh7a1	0.00906626	743	0.0105084	688
			N-lysine methyltransferase SMYD2	Smyd2	0.009025	744	0.00685431	979
			Sterol carrier protein 2	Scp2	0.00901789	745	0.00924351	761
			NADP-dependent malic enzyme, mitochondrial	Me3	0.00899874	746	0.00707356	961
			L-2-hydroxyglutarate dehydrogenase, mitochondrial	L2hgdh	0.00896756	747	0.00860409	811
			Glycogenin-1	Gyg1	0.00896571	748	0.00955035	742
			Dual specificity protein phosphatase 23	Dusp23	0.00896542	749	0.00911175	769
			Haloacid dehalogenase-like hydrolase domain-containing protein 2	Hdhd2	0.00893107	750	0.00791703	875
			Cytoplasmic dynein 1 light intermediate chain 1	Dync1li1	0.00892965	751	0.0103957	692
			Cadherin-13	Cdh13	0.00892701	752	0.0103763	694
			Phenylalanine--tRNA ligase beta subunit	Farsb	0.00889123	753	0.00895662	780
			Dystroglycan 1	Dag1	0.00889068	754	0.00924599	760
			Protein phosphatase 1 regulatory subunit 7	Ppp1r7	0.0088844	755	0.0098949	721
			cAMP-dependent protein kinase type I-alpha regulatory subunit	Prkar1a	0.0088297	756	0.00706025	963
			Actin-related protein 2	Actr2	0.00882159	757	0.00939677	746
			Rab GDP dissociation inhibitor alpha	Gdi1	0.00880955	758	0.0100262	713
			Nucleoprotein TPR	Tpr	0.00880902	759	0.00991061	720
			Adenosine kinase	Adk	0.00879781	760	0.00845929	831
			Lipoamide acyltransferase component of branched-chain alpha-keto acid dehydrogenase complex, mitochondrial	Dbt	0.00879536	761	0.0096147	737
			Valacyclovir hydrolase	Bphl	0.00879521	762	0.00877995	795
			Nitric oxide synthase, brain	Nos1	0.00879207	763	0.00787691	878
			Aminopeptidase B	Rnpep	0.00878801	764	0.00860369	812
			Eukaryotic translation initiation factor 3 subunit L	Eif3l	0.00878129	765	0.0100394	711
			Bleomycin hydrolase	Blmh	0.00877986	766	0.0110937	643
			Peptidyl-prolyl cis-trans isomerase D	Ppid	0.008746	767	0.0100098	715
			Alpha-protein kinase 3	Alpk3	0.00873015	768	0.011223	635
			60S ribosomal protein L3	Rpl3	0.0087297	769	0.00911493	768
			Threonine--tRNA ligase 2, cytoplasmic	Tars3	0.00872836	770	0.00887469	786
			Four and a half LIM domains protein 3	Fhl3	0.00871833	771	0.00958716	738
			Peptidyl-prolyl cis-trans isomerase F, mitochondrial	Ppif	0.00870187	772	0.006559	1021
			Cerebral dopamine neurotrophic factor	Cdnf	0.00869976	773	0.0111879	637
			Mitochondrial import receptor subunit TOM70	Tomm70	0.0086663	774	0.00884452	788
			NADH dehydrogenase [ubiquinone] 1 alpha subcomplex subunit 8	Ndufa8	0.00862355	775	0.0072157	946
			Cytochrome c oxidase subunit 7A1, mitochondrial	Cox7a1	0.00861965	776	0.00733939	931
			Phenylalanine--tRNA ligase alpha subunit	Farsa	0.00859951	777	0.00875916	798
			40S ribosomal protein S7	Rps7	0.00859934	778	0.0088408	789
			1-acyl-sn-glycerol-3-phosphate acyltransferase gamma	Agpat3	0.00859664	779	0.0114424	624
			Basigin	Bsg	0.00856103	780	0.00663199	1011
			Uncharacterized protein C4orf54 homolog		0.00854643	781	0.00950129	744
			Guanine nucleotide-binding protein G(s) subunit alpha isoforms XLas	Gnas	0.0085463	782	0.00927287	756
			CAAX prenyl protease 1 homolog	Zmpste24	0.00853101	783	0.0143421	491
			Actin-binding LIM protein 2	Ablim2	0.00850653	784	0.00934218	752
			ADP-ribosylation factor 2	Arf2	0.00846572	785	0.00889566	783
			Rho-associated protein kinase 2	Rock2	0.00846128	786	0.00832966	845
			Caveolae-associated protein 2	Cavin2	0.00844183	787	0.00845409	832
			Ankyrin-1	Ank1	0.00843742	788	0.00721814	945
			Myelin basic protein	Mbp	0.00842443	789	0.012035	603
			Non-POU domain-containing octamer-binding protein	Nono	0.00840047	790	0.00936829	748
			Keratin, type I cytoskeletal 42	Krt42	0.00839629	791	0.00417411	1421
			Ubiquitin carboxyl-terminal hydrolase 14	Usp14	0.00838896	792	0.00910721	770
			Mitochondrial potassium channel ATP-binding subunit	Abcb8	0.00835939	793	0.0075151	914
			Methylmalonyl-CoA mutase, mitochondrial	Mmut	0.00834821	794	0.0119	607
			Serine/threonine-protein kinase OSR1	Oxsr1	0.00832792	795	0.0096922	732
			Eukaryotic translation initiation factor 2 subunit 3, X-linked	Eif2s3x	0.00832588	796	0.00891149	782
			Ubiquitin-conjugating enzyme E2 N	Ube2n	0.00831818	797	0.0096221	736
			Mitochondrial-processing peptidase subunit alpha	Pmpca	0.0083034	798	0.00935413	751
			Ubiquitin carboxyl-terminal hydrolase 47	Usp47	0.00828617	799	0.00987134	724
			SPARC-related modular calcium-binding protein 2	Smoc2	0.00826947	800	0.0205685	340
			Ceruloplasmin	Cp	0.00825483	801	0.00887713	785
			Twinfilin-2	Twf2	0.00823228	802	0.00979578	727
			Quinone oxidoreductase	Cryz	0.00821536	803	0.00709834	957
			von Willebrand factor A domain-containing protein 5A	Vwa5a	0.00821238	804	0.00866355	803
			Basic leucine zipper and W2 domain-containing protein 1	Bzw1	0.00818757	805	0.0084753	830
			Eukaryotic translation initiation factor 3 subunit C	Eif3c	0.00818364	806	0.00925496	759
			Isobutyryl-CoA dehydrogenase, mitochondrial	Acad8	0.00818188	807	0.00861919	808
			DnaJ homolog subfamily C member 3	Dnajc3	0.00816841	808	0.0165959	433
			Wolframin	Wfs1	0.00816613	809	0.00979123	728
			Myosin-14	Myh14	0.00815822	810	0.00860995	809
			Gephyrin	Gphn	0.00815453	811	0.0101916	702
			Delta-sarcoglycan	Sgcd	0.00814807	812	0.00857726	821
			Leucine--tRNA ligase, cytoplasmic	Lars1	0.00814287	813	0.0092232	763
			Eukaryotic peptide chain release factor GTP-binding subunit ERF3A	Gspt1	0.00810352	814	0.00869497	800
			Integrin beta-1	Itgb1	0.00810344	815	0.00879465	792
			Glutamine synthetase	Glul	0.00810315	816	0.00917866	766
			Presequence protease, mitochondrial	Pitrm1	0.00808401	817	0.0086002	814
			Activator of 90 kDa heat shock protein ATPase homolog 1	Ahsa1	0.00807924	818	0.010614	678
			Protein argonaute-2	Ago2	0.00806959	819	0.0090877	774
			Eukaryotic translation initiation factor 4 gamma 2	Eif4g2	0.00806807	820	0.00809392	863
			Methylcrotonoyl-CoA carboxylase beta chain, mitochondrial	Mccc2	0.00805282	821	0.00811231	860
			Oxysterol-binding protein 1	Osbp	0.00804625	822	0.00858483	818
			Protein ABHD11	Abhd11	0.00803898	823	0.00664458	1008
			Serine--tRNA ligase, cytoplasmic	Sars1	0.00800608	824	0.00841765	837
			RNA-splicing ligase RtcB homolog	Rtcb	0.0079955	825	0.00866697	802
			Synaptopodin	Synpo	0.00799329	826	0.00910425	772
			Aminoacyl tRNA synthase complex-interacting multifunctional protein 1	Aimp1	0.00798194	827	0.00841426	838
			S-adenosylmethionine synthase isoform type-2	Mat2a	0.00796764	828	0.00661047	1013
			Argininosuccinate lyase	Asl	0.00796705	829	0.0110796	644
			Homer protein homolog 1	Homer1	0.00795226	830	0.00717774	947
			Exopolyphosphatase PRUNE1	Prune1	0.00792095	831	0.0121583	594
			Tyrosine-protein phosphatase non-receptor type 11	Ptpn11	0.00791393	832	0.007315	934
			5'-AMP-activated protein kinase subunit gamma-1	Prkag1	0.00790464	833	0.00793485	873
			Cytochrome b-c1 complex subunit 6, mitochondrial	Uqcrh	0.00790292	834	0.00606098	1084
			Ras-related protein Rab-12	Rab12	0.00790021	835	0.00777002	885
			Ig gamma-2B chain C region	Ighg2b	0.00788719	836	0.00981166	725
			Actin-related protein 2/3 complex subunit 2	Arpc2	0.0078832	837	0.00863831	805
			60S ribosomal protein L36a	Rpl36a	0.00783668	838	0.00859445	815
			Cysteine--tRNA ligase, cytoplasmic	Cars1	0.00783101	839	0.0086002	813
			6-phosphogluconate dehydrogenase, decarboxylating	Pgd	0.00781729	840	0.00812792	858
			Biliverdin reductase A	Blvra	0.00781284	841	0.00751588	913
			Proteasome subunit alpha type-6	Psma6	0.00780921	842	0.00848349	827
			Acylpyruvase FAHD1, mitochondrial	Fahd1	0.00779852	843	0.00779896	882
			NEDD8-conjugating enzyme Ubc12	Ube2m	0.00777263	844	0.0084538	833
			Protein kinase C theta type	Prkcq	0.00776503	845	0.00713081	952
			Omega-amidase NIT2	Nit2	0.00774759	846	0.00774959	886
			Serine-threonine kinase receptor-associated protein	Strap	0.00774713	847	0.00802129	866
			Exportin-1	Xpo1	0.00773894	848	0.00844623	834
			Alanine aminotransferase 1	Gpt	0.00773009	849	0.00666048	1007
			Coatomer subunit beta'	Copb2	0.00770788	850	0.00862532	807
			CXXC motif containing zinc binding protein	Czib	0.00769038	851	0.00906613	776
			60S ribosomal protein L18a	Rpl18a	0.00767644	852	0.00795693	869
			Eukaryotic translation initiation factor 3 subunit B	Eif3b	0.00767069	853	0.00832455	846
			S-formylglutathione hydrolase	Esd	0.00765298	854	0.0084013	839
			Transport and Golgi organization protein 1 homolog	Mia3	0.00764775	855	0.00855658	823
			Cytosolic non-specific dipeptidase	Cndp2	0.00764447	856	0.00765756	898
			GMP reductase 1	Gmpr	0.00763162	857	0.00615399	1078
			Phosphatidylserine lipase ABHD16A	Abhd16a	0.00762636	858	0.0069894	971
			Cysteine desulfurase, mitochondrial	Nfs1	0.00762542	859	0.00836395	842
			Complement factor H	Cfh	0.00762412	860	0.00795106	871
			Actin-related protein 2/3 complex subunit 4	Arpc4	0.0076133	861	0.00815882	856
			Profilin-1	Pfn1	0.00756836	862	0.00864008	804
			Clathrin light chain B	Cltb	0.00756418	863	0.00814023	857
			NADH dehydrogenase [ubiquinone] 1 alpha subcomplex subunit 13	Ndufa13	0.0075613	864	0.00642979	1036
			Phospholipase A-2-activating protein	Plaa	0.00756057	865	0.00863154	806
			Actin-related protein 3	Actr3	0.00754129	866	0.00818271	853
			Xaa-Pro aminopeptidase 1	Xpnpep1	0.00753264	867	0.0085708	822
			Bisphosphoglycerate mutase	Bpgm	0.00753023	868	0.00680183	987
			E3 ubiquitin-protein ligase UBR3	Ubr3	0.00752345	869	0.00906262	777
			Programmed cell death protein 5	Pdcd5	0.00752126	870	0.00823421	849
			RNA-binding motif protein, X chromosome	Rbmx	0.0075052	871	0.00851017	825
			Phosphotriesterase-related protein	Pter	0.00749633	872	0.00988786	722
			Trans-1,2-dihydrobenzene-1,2-diol dehydrogenase	Dhdh	0.00749365	873	0.00802462	865
			SUN domain-containing protein 2	Sun2	0.00744649	874	0.00727615	940
			Isochorismatase domain-containing protein 1	Isoc1	0.00744175	875	0.00511729	1229
			GTP-binding protein SAR1a	Sar1a	0.00743697	876	0.0130491	541
			Plastin-3	Pls3	0.00743284	877	0.0076462	901
			Proteasome activator complex subunit 1	Psme1	0.00743018	878	0.00785728	879
			Alpha-centractin	Actr1a	0.00742281	879	0.00822707	850
			Monocarboxylate transporter 4	Slc16a3	0.0074192	880	0.00501909	1249
			Mitochondrial import inner membrane translocase subunit TIM44	Timm44	0.0073842	881	0.00717624	948
			Aspartyl aminopeptidase	Dnpep	0.00738409	882	0.00795666	870
			Mitochondrial amidoxime reducing component 2	Mtarc2	0.0073569	883	0.0057807	1117
			Proliferation-associated protein 2G4	Pa2g4	0.00735656	884	0.00858886	817
			Protein disulfide isomerase Creld1	Creld1	0.0073563	885	0.00749823	915
			NADH-cytochrome b5 reductase 1	Cyb5r1	0.00735421	886	0.00723615	943
			Angiotensin-converting enzyme	Ace	0.00732422	887	0.00783368	880
			60S ribosomal protein L24	Rpl24	0.00731293	888	0.00757892	907
			Mast cell protease 4	Mcpt4	0.00730397	889	0.00706814	962
			DnaJ homolog subfamily C member 11	Dnajc11	0.00730148	890	0.0075574	909
			Core histone macro-H2A.1	Macroh2a1	0.00729961	891	0.00728643	937
			6-phosphofructo-2-kinase/fructose-2,6-bisphosphatase 1	Pfkfb1	0.00729336	892	0.0066622	1005
			F-box only protein 40	Fbxo40	0.00728046	893	0.00931839	754
			Ras-related C3 botulinum toxin substrate 1	Rac1	0.00727254	894	0.0079452	872
			Dual specificity mitogen-activated protein kinase kinase 4	Map2k4	0.00727103	895	0.00712656	953
			Transforming protein RhoA	Rhoa	0.00726283	896	0.00867435	801
			Long-chain-fatty-acid--CoA ligase 6	Acsl6	0.00726246	897	0.00858018	820
			ADP-ribosylation factor GTPase-activating protein 2	Arfgap2	0.00725721	898	0.00898244	779
			Prostaglandin reductase 2	Ptgr2	0.00723457	899	0.00725189	941
			Actin-related protein 2/3 complex subunit 1A	Arpc1a	0.00723303	900	0.00834742	843
			Heterogeneous nuclear ribonucleoprotein L	Hnrnpl	0.00723213	901	0.00810373	862
			Growth factor receptor-bound protein 2	Grb2	0.00722887	902	0.00701759	969
			Proteasome subunit beta type-5	Psmb5	0.00721664	903	0.00759389	906
			Methionine--tRNA ligase, cytoplasmic	Mars1	0.00721005	904	0.00745287	919
			ATP-dependent RNA helicase DDX19A	Ddx19a	0.00718921	905	0.00704952	966
			Transmembrane protein 109	Tmem109	0.00718688	906	0.00640477	1042
			Protein 4.1	Epb41	0.00716222	907	0.00617051	1075
			Vacuolar protein sorting-associated protein 35	Vps35	0.0071541	908	0.007422	924
			40S ribosomal protein S16	Rps16	0.00714499	909	0.00729996	935
			Alpha-sarcoglycan	Sgca	0.00713509	910	0.00777386	883
			60S ribosomal protein L12	Rpl12	0.00712417	911	0.00767586	894
			Collagen alpha-6(VI) chain	Col6a6	0.00712173	912	0.00734565	928
			Junction plakoglobin	Jup	0.00711079	913	0.00355922	1569
			Nuclear protein localization protein 4 homolog	Nploc4	0.00710876	914	0.0084444	835
			Glutathione peroxidase 3	Gpx3	0.00709593	915	0.00655659	1022
			Dual specificity mitogen-activated protein kinase kinase 6	Map2k6	0.00709311	916	0.000676095
			Epoxide hydrolase 1	Ephx1	0.00708317	917	0.00631084	1055
			Clusterin	Clu	0.00704298	918	0.00756761	908
			3-hydroxyacyl-CoA dehydrogenase type-2	Hsd17b10	0.0070326	919	0.00737352	927
			Fibrinogen beta chain	Fgb	0.00702889	920	0.00738887	925
			Ras-related protein Rab-14	Rab14	0.00701974	921	0.00768718	893
			Xaa-Pro dipeptidase	Pepd	0.00700854	922	0.00743525	922
			Serine/threonine-protein kinase Nek7	Nek7	0.00699647	923	0.00704008	967
			Serine/threonine-protein phosphatase 2A 56 kDa regulatory subunit alpha isoform	Ppp2r5a	0.00698808	924	0.00847728	829
			Immunoglobulin kappa constant	Igkc	0.00696253	925	0.00799431	868
			Echinoderm microtubule-associated protein-like 2	Eml2	0.00692186	926	0.00860662	810
			Interferon-induced protein with tetratricopeptide repeats 2	Ifit2	0.00692075	927	0.00637473	1045
			Sorting nexin-2	Snx2	0.00692043	928	0.00745717	918
			60S ribosomal protein L34	Rpl34	0.00692002	929	0.00711191	954
			Nesprin-1	Syne1	0.00690976	930	0.00666062	1006
			Fructose-2,6-bisphosphatase TIGAR	Tigar	0.00690309	931	0.00686641	976
			Integrin alpha-7	Itga7	0.0069012	932	0.00737982	926
			COP9 signalosome complex subunit 7a	Cops7a	0.00690052	933	0.00767113	895
			Heterogeneous nuclear ribonucleoproteins C1/C2	Hnrnpc	0.00689231	934	0.0074648	917
			26S proteasome non-ATPase regulatory subunit 8	Psmd8	0.00688216	935	0.00771205	889
			Ras GTPase-activating-like protein IQGAP1	Iqgap1	0.00687946	936	0.00708005	960
			Cullin-4A	Cul4a	0.00687598	937	0.00760281	905
			NADH dehydrogenase [ubiquinone] 1 alpha subcomplex subunit 7	Ndufa7	0.0068666	938	0.00594378	1095
			Glutathione S-transferase LANCL1	Lancl1	0.0068494	939	0.00816326	854
			60S ribosomal protein L35a	Rpl35a	0.00682083	940	0.00733792	932
			NADH dehydrogenase [ubiquinone] 1 alpha subcomplex subunit 12	Ndufa12	0.00680425	941	0.00666625	1003
			Cdc42-interacting protein 4	Trip10	0.00679742	942	0.00686475	977
			Long-chain fatty acid transport protein 1	Slc27a1	0.00679345	943	0.00636192	1049
			Microtubule-associated protein RP/EB family member 1	Mapre1	0.00678993	944	0.00710058	956
			Alpha-1-antitrypsin 1-2	Serpina1b	0.00678258	945	0.0066329	1010
			NADH dehydrogenase [ubiquinone] 1 beta subcomplex subunit 6	Ndufb6	0.00677572	946	0.00611679	1081
			Serine/threonine-protein phosphatase 2A activator	Ptpa	0.00676883	947	0.00747798	916
			Regulator of microtubule dynamics protein 1	Rmdn1	0.00676318	948	0.00683144	982
			DDB1- and CUL4-associated factor 6	Dcaf6	0.00675597	949	0.00803342	864
			MICOS complex subunit MIC13	Micos13	0.00674787	950	0.00564668	1139
			Sarcolemmal membrane-associated protein	Slmap	0.00674049	951	0.0105646	681
			Eukaryotic translation initiation factor 5B	Eif5b	0.00673732	952	0.00710805	955
			Alpha-soluble NSF attachment protein	Napa	0.00673241	953	0.00760317	904
			Geranylgeranyl transferase type-2 subunit alpha	Rabggta	0.00672876	954	0.00589653	1104
			O-phosphoseryl-tRNA(Sec) selenium transferase	Sepsecs	0.00670285	955	0.00565257	1137
			Eukaryotic translation initiation factor 2 subunit 2	Eif2s2	0.00670144	956	0.00729993	936
			C->U-editing enzyme APOBEC-2	Apobec2	0.0066965	957	0.00643804	1035
			Nestin	Nes	0.006682	958	0.00717027	949
			Ras suppressor protein 1	Rsu1	0.00665595	959	0.00600307	1091
			NADH-cytochrome b5 reductase 3	Cyb5r3	0.00665372	960	0.0102368	700
			Laminin subunit alpha-4	Lama4	0.00665308	961	0.0070864	959
			NADH dehydrogenase [ubiquinone] 1 subunit C2	Ndufc2	0.00664807	962	0.00553399	1161
			Alpha-2-antiplasmin	Serpinf2	0.00664231	963	0.00667081	1002
			Ribosome maturation protein SBDS	Sbds	0.00664109	964	0.0073398	930
			Glypican-1	Gpc1	0.00662094	965	0.00771462	888
			Leukocyte elastase inhibitor A	Serpinb1a	0.00661598	966	0.0178963	392
			Bcl-2-like protein 13	Bcl2l13	0.00661164	967	0.00716205	950
			Dual specificity protein phosphatase 3	Dusp3	0.00660996	968	0.00644583	1033
			3-hydroxyisobutyrate dehydrogenase, mitochondrial	Hibadh	0.0066012	969	0.00671343	994
			Hypoxia up-regulated protein 1	Hyou1	0.00658898	970	0.0120492	602
			Serpin H1	Serpinh1	0.00658742	971	0.0100215	714
			Mesencephalic astrocyte-derived neurotrophic factor	Manf	0.00657395	972	0.0163218	441
			Secernin-2	Scrn2	0.0065695	973	0.00558231	1154
			Apolipoprotein E	Apoe	0.00656942	974	0.00705112	964
			Synaptobrevin homolog YKT6	Ykt6	0.00653436	975	0.00656573	1017
			Adipocyte plasma membrane-associated protein	Apmap	0.00651801	976	0.00670274	996
			NADH dehydrogenase [ubiquinone] flavoprotein 3, mitochondrial	Ndufv3	0.00650274	977	0.00451437	1344
			Ubiquitin-fold modifier-conjugating enzyme 1	Ufc1	0.00649919	978	0.00688455	975
			Inorganic pyrophosphatase 2, mitochondrial	Ppa2	0.00649125	979	0.00640524	1041
			COP9 signalosome complex subunit 3	Cops3	0.00648472	980	0.00742657	923
			Proteasomal ubiquitin receptor ADRM1	Adrm1	0.00647942	981	0.00791525	876
			Epimerase family protein SDR39U1	Sdr39u1	0.00647427	982	0.00650325	1025
			Protein LYRIC	Mtdh	0.006472	983	0.00714377	951
			Extended synaptotagmin-1	Esyt1	0.00646319	984	0.00766072	897
			Hydroxyacylglutathione hydrolase, mitochondrial	Hagh	0.00646224	985	0.00551868	1165
			D-glutamate cyclase, mitochondrial	Dglucy	0.0064583	986	0.00449893	1347
			Cysteine and histidine-rich domain-containing protein 1	Chordc1	0.00645256	987	0.00685456	978
			Cytochrome c oxidase subunit 5A, mitochondrial	Cox5a	0.00642897	988	0.004786	1294
			Kynurenine--oxoglutarate transaminase 3	Kyat3	0.00642398	989	0.00675453	991
			Polyadenylate-binding protein 1	Pabpc1	0.00641126	990	0.00723371	944
			28 kDa heat- and acid-stable phosphoprotein	Pdap1	0.00640168	991	0.0064611	1030
			Serine/threonine-protein kinase 38	Stk38	0.00639456	992	0.0061592	1077
			Macrophage mannose receptor 1	Mrc1	0.00639183	993	0.00669491	997
			NADH dehydrogenase [ubiquinone] 1 beta subcomplex subunit 9	Ndufb9	0.0063913	994	0.00548225	1171
			C-Jun-amino-terminal kinase-interacting protein 4	Spag9	0.00639063	995	0.00760987	903
			Tenascin	Tnc	0.00637976	996	0.0061361	1080
			Heterogeneous nuclear ribonucleoprotein A/B	Hnrnpab	0.00635665	997	0.00680264	986
			NADH dehydrogenase [ubiquinone] iron-sulfur protein 7, mitochondrial	Ndufs7	0.00635199	998	0.005528	1164
			Dynein light chain 2, cytoplasmic	Dynll2	0.00634958	999	0.00578358	1116
			4'-phosphopantetheine phosphatase	Pank4	0.00633136	1000	0.00563222	1144
			Barrier-to-autointegration factor	Banf1	0.00632027	1001	0.00645255	1032
			Endoplasmic reticulum resident protein 44	Erp44	0.00631409	1002	0.00632761	1051
			Myosin light chain kinase, smooth muscle	Mylk	0.00630135	1003	0.00644458	1034
			Ras-related protein Rab-18	Rab18	0.00628656	1004	0.0073453	929
			Protein disulfide-isomerase A6	Pdia6	0.00627245	1005	0.0132964	529
			S-phase kinase-associated protein 1	Skp1	0.0062689	1006	0.0064962	1026
			Heat shock protein HSP 90-alpha	Hsp90aa1	0.0062526	1007	0.00801375	867
			60S ribosomal protein L14	Rpl14	0.00625048	1008	0.00655997	1020
			40S ribosomal protein S12	Rps12	0.00624636	1009	0.00663614	1009
			Cathepsin B	Ctsb	0.00622758	1010	0.0070182	968
			Importin subunit alpha-3	Kpna4	0.00621751	1011	0.00681288	985
			Signal recognition particle subunit SRP68	Srp68	0.00621288	1012	0.00683878	981
			LIM and calponin homology domains-containing protein 1	Limch1	0.00620003	1013	0.00596252	1093
			Profilin-2	Pfn2	0.00617118	1014	0.00587749	1107
			NADH dehydrogenase [ubiquinone] 1 beta subcomplex subunit 5, mitochondrial	Ndufb5	0.00616762	1015	0.00537057	1196
			LIM and SH3 domain protein 1	Lasp1	0.00616749	1016	0.00646511	1029
			60S ribosomal protein L23	Rpl23	0.00615967	1017	0.00670936	995
			Endothelial differentiation-related factor 1	Edf1	0.00615507	1018	0.00622414	1069
			NADPH--cytochrome P450 reductase	Por	0.00614726	1019	0.00770181	891
			COP9 signalosome complex subunit 2	Cops2	0.00613749	1020	0.00668895	999
			60S ribosomal protein L10	Rpl10	0.00613095	1021	0.00656593	1016
			E3 SUMO-protein ligase RanBP2	Ranbp2	0.00611673	1022	0.00631357	1054
			Prostaglandin E synthase 3	Ptges3	0.00611037	1023	0.00754708	911
			WD repeat-containing protein 35	Wdr35	0.00610425	1024	0.00554951	1157
			Clustered mitochondria protein homolog	Cluh	0.00610215	1025	0.00602585	1089
			Maleylacetoacetate isomerase	Gstz1	0.0060993	1026	0.00708816	958
			Serine beta-lactamase-like protein LACTB, mitochondrial	Lactb	0.00608875	1027	0.00581954	1110
			COP9 signalosome complex subunit 6	Cops6	0.00608726	1028	0.00669234	998
			Cytochrome c oxidase subunit 7B, mitochondrial	Cox7b	0.00608379	1029	0.00508893	1234
			60S ribosomal protein L29	Rpl29	0.00607839	1030	0.00620024	1072
			Ubiquitin thioesterase OTUB1	Otub1	0.00606287	1031	0.00754389	912
			Dolichyl-diphosphooligosaccharide--protein glycosyltransferase subunit STT3B	Stt3b	0.00605219	1032	0.00487839	1277
			Peroxisomal acyl-coenzyme A oxidase 1	Acox1	0.00605172	1033	0.00744135	921
			Acidic leucine-rich nuclear phosphoprotein 32 family member A	Anp32a	0.00604623	1034	0.00623094	1066
			Cytochrome c oxidase subunit 5B, mitochondrial	Cox5b	0.0060415	1035	0.00486959	1280
			Carbonic anhydrase 2	Ca2	0.00603181	1036	0.00651579	1024
			26S proteasome non-ATPase regulatory subunit 4	Psmd4	0.00603009	1037	0.00678409	988
			Adenine phosphoribosyltransferase	Aprt	0.00602374	1038	0.0070502	965
			V-type proton ATPase catalytic subunit A	Atp6v1a	0.00600538	1039	0.00755568	910
			Myogenesis-regulating glycosidase	Myorg	0.00600026	1040	0.00510692	1231
			Inter-alpha-trypsin inhibitor heavy chain H1	Itih1	0.00599338	1041	0.00672938	992
			60S ribosomal protein L9	Rpl9	0.00599113	1042	0.00618131	1073
			Acyl-protein thioesterase 1	Lypla1	0.00598273	1043	0.00544491	1185
			Receptor expression-enhancing protein 5	Reep5	0.00598097	1044	0.00675724	990
			3'(2'),5'-bisphosphate nucleotidase 1	Bpnt1	0.0059761	1045	0.00577731	1118
			Protein phosphatase 1A	Ppm1a	0.00597391	1046	0.00772123	887
			Semaphorin-3C	Sema3c	0.0059686	1047	0.0122196	591
			60S ribosomal protein L5	Rpl5	0.0059525	1048	0.00614227	1079
			Thioredoxin reductase 2, mitochondrial	Txnrd2	0.00594297	1049	0.00546883	1176
			Calcineurin subunit B type 1	Ppp3r1	0.00593719	1050	0.00682717	984
			RNA 3'-terminal phosphate cyclase	RtcA	0.00591755	1051	0.00627326	1060
			Torsin-1A-interacting protein 1	Tor1aip1	0.00591702	1052	0.00584119	1109
			Dolichyl-diphosphooligosaccharide--protein glycosyltransferase subunit 2	Rpn2	0.00591503	1053	0.00546447	1178
			CCHC-type zinc finger nucleic acid binding protein	Cnbp	0.0059068	1054	0.00696178	972
			Eukaryotic translation initiation factor 2A	Eif2a	0.00590077	1055	0.00646859	1028
			Proteasome subunit alpha type-2	Psma2	0.00589241	1056	0.00640121	1043
			FYVE and coiled-coil domain-containing protein 1	Fyco1	0.00587309	1057	0.00731726	933
			Alpha-endosulfine	Ensa	0.00587254	1058	0.00636407	1048
			Transforming acidic coiled-coil-containing protein 2	Tacc2	0.00585892	1059	0.00777328	884
			Acyl-CoA-binding protein	Dbi	0.0058574	1060	0.00558316	1153
			COP9 signalosome complex subunit 5	Cops5	0.00585345	1061	0.0065602	1018
			2-iminobutanoate/2-iminopropanoate deaminase	Rida	0.00585306	1062	0.00561397	1148
			Ig gamma-2A chain C region secreted form		0.0058512	1063	0.00766216	896
			Nuclear transport factor 2	Nutf2	0.00584548	1064	0.00668247	1001
			40S ribosomal protein SA	Rpsa	0.00583986	1065	0.00627808	1059
			Signal peptidase complex subunit 2	Spcs2	0.00583664	1066	0.0111689	639
			Syntaxin-binding protein 3	Stxbp3	0.00582267	1067	0.00623077	1067
			Guanine nucleotide-binding protein G(i) subunit alpha-2	Gnai2	0.00581859	1068	0.00604672	1086
			Collagen alpha-2(I) chain	Col1a2	0.00581853	1069	0.00537037	1197
			LRP chaperone MESD	Mesd	0.00581715	1070	0.00910321	773
			40S ribosomal protein S15a	Rps15a	0.00581483	1071	0.0059681	1092
			ADP-ribosylation factor-like protein 8B	Arl8b	0.00580073	1072	0.00641902	1038
			Cytochrome c oxidase assembly factor 7	Coa7	0.005787	1073	0.00491782	1272
			Succinate dehydrogenase [ubiquinone] cytochrome b small subunit, mitochondrial	Sdhd	0.00578575	1074	0.00434782	1375
			Heat shock protein beta-3	Hspb3	0.00577696	1075	0.00848174	828
			Activated RNA polymerase II transcriptional coactivator p15	Sub1	0.00577402	1076	0.0056039	1151
			Perilipin-1	Plin1	0.00577394	1077	0.00660884	1014
			Ras-related protein Rab-6A	Rab6a	0.00576879	1078	0.00723733	942
			Phosphoribosyl pyrophosphate synthase-associated protein 1	Prpsap1	0.00576793	1079	0.00936185	749
			Peptidyl-prolyl cis-trans isomerase FKBP4	Fkbp4	0.00574036	1080	0.00541891	1191
			Serine/threonine-protein kinase Nek9	Nek9	0.00573986	1081	0.00572466	1129
			Phosphoglucomutase-like protein 5	Pgm5	0.00573632	1082	0.00671347	993
			Heat shock protein beta-7	Hspb7	0.0057358	1083	0.0135202	517
			60S ribosomal protein L35	Rpl35	0.00572611	1084	0.0061774	1074
			Threonine synthase-like 2	Thnsl2	0.00571178	1085	0.0068499	980
			Ubiquitin-protein ligase E3A	Ube3a	0.00570173	1086	0.0066846	1000
			Nuclear migration protein nudC	Nudc	0.00569676	1087	0.00652447	1023
			Aspartyl/asparaginyl beta-hydroxylase	Asph	0.00569592	1088	0.00728627	938
			Vacuolar protein sorting-associated protein 26A	Vps26a	0.00568283	1089	0.00581298	1112
			Corrinoid adenosyltransferase	Mmab	0.00567784	1090	0.00536242	1200
			Delta(3,5)-Delta(2,4)-dienoyl-CoA isomerase, mitochondrial	Ech1	0.00567437	1091	0.00541556	1192
			Ubiquitin carboxyl-terminal hydrolase 24	Usp24	0.00567136	1092	0.00623336	1064
			Phosphatidylinositol 3,4,5-trisphosphate 5-phosphatase 2	Inppl1	0.00566923	1093	0.00727947	939
			Charged multivesicular body protein 4b	Chmp4b	0.0056572	1094	0.0056162	1146
			Phosphomannomutase 2	Pmm2	0.00563933	1095	0.00574871	1122
			S-methyl-5'-thioadenosine phosphorylase	Mtap	0.00563891	1096	0.00601463	1090
			NADH dehydrogenase [ubiquinone] 1 beta subcomplex subunit 7	Ndufb7	0.0056363	1097	0.00483726	1286
			Sorbin and SH3 domain-containing protein 2	Sorbs2	0.00562332	1098	0.00574758	1123
			Cytochrome b	Mt-Cyb	0.00562185	1099	0.00454657	1337
			Malectin	Mlec	0.00561661	1100	0.00691153	974
			UV excision repair protein RAD23 homolog B	Rad23b	0.0056165	1101	0.00624199	1063
			Ubiquitin-conjugating enzyme E2 K	Ube2k	0.00561267	1102	0.00641576	1039
			Protein transport protein Sec23A	Sec23a	0.00561137	1103	0.00635966	1050
			Aldose reductase-related protein 2	Akr1b8	0.00560106	1104	0.00404876	1452
			Flavin reductase (NADPH)	Blvrb	0.00559385	1105	0.00616204	1076
			Heat shock protein beta-8	Hspb8	0.00558912	1106	0.00744965	920
			Far upstream element-binding protein 2	Khsrp	0.00558656	1107	0.00573614	1125
			Transcription intermediary factor 1-beta	Trim28	0.00558272	1108	0.00593037	1099
			Ubiquitin carboxyl-terminal hydrolase 4	Usp4	0.00557895	1109	0.00699701	970
			Dual specificity mitogen-activated protein kinase kinase 1	Map2k1	0.00555478	1110	0.00541968	1190
			Sulfide:quinone oxidoreductase, mitochondrial	Sqor	0.00555335	1111	0.0060359	1087
			Ferritin light chain 1	Ftl1	0.00555282	1112	0.00547449	1173
			ATP-citrate synthase	Acly	0.00554868	1113	0.00791934	874
			Acylphosphatase-1	Acyp1	0.00554831	1114	0.00492272	1269
			PAT complex subunit CCDC47	Ccdc47	0.00554333	1115	0.00631949	1053
			eIF-2-alpha kinase activator GCN1	Gcn1	0.00554284	1116	0.00563881	1142
			Cytosolic 10-formyltetrahydrofolate dehydrogenase	Aldh1l1	0.00553714	1117	0.00531588	1201
			Beta-2-glycoprotein 1	Apoh	0.00552684	1118	0.00568489	1134
			Heterogeneous nuclear ribonucleoprotein U-like protein 2	Hnrnpul2	0.00552519	1119	0.00594055	1097
			Deoxynucleoside triphosphate triphosphohydrolase SAMHD1	Samhd1	0.00551427	1120	0.00656003	1019
			Proteasome subunit beta type-3	Psmb3	0.0054899	1121	0.00594364	1096
			Peroxiredoxin-like 2A	Prxl2a	0.00548806	1122	0.00677933	989
			Thrombospondin-4	Thbs4	0.00548723	1123	0.00594781	1094
			Vacuolar protein sorting-associated protein 13C	Vps13c	0.00547598	1124	0.00576801	1120
			Proteasome subunit alpha type-5	Psma5	0.00545993	1125	0.0058933	1105
			[Pyruvate dehydrogenase (acetyl-transferring)] kinase isozyme 4, mitochondrial	Pdk4	0.00545701	1126	0.00593358	1098
			HBS1-like protein	Hbs1l	0.00544046	1127	0.0054914	1170
			C-terminal-binding protein 1	Ctbp1	0.0054325	1128	0.00572553	1128
			UV excision repair protein RAD23 homolog A	Rad23a	0.00542652	1129	0.0056914	1133
			NADH dehydrogenase [ubiquinone] 1 alpha subcomplex subunit 5	Ndufa5	0.00542547	1130	0.00415267	1426
			Ubiquitin-associated domain-containing protein 1	Ubac1	0.0054164	1131	0.00576867	1119
			Nucleosome assembly protein 1-like 4	Nap1l4	0.00541054	1132	0.00606788	1083
			Enoyl-CoA delta isomerase 2	Eci2	0.00539639	1133	0.00499963	1256
			DCN1-like protein 2	Dcun1d2	0.0053949	1134	0.00518764	1213
			ADP-ribose pyrophosphatase, mitochondrial	Nudt9	0.00539291	1135	0.0056148	1147
			NADH dehydrogenase [ubiquinone] 1 beta subcomplex subunit 4	Ndufb4	0.00537985	1136	0.0044404	1355
			60S ribosomal protein L37	Rpl37	0.0053548	1137	0.00566605	1135
			Outer mitochondrial transmembrane helix translocase	Atad1	0.00534119	1138	0.00514248	1225
			Glycogen phosphorylase, brain form	Pygb	0.0053374	1139	0.00603368	1088
			Basal cell adhesion molecule	Bcam	0.00532633	1140	0.00563868	1143
			Poly [ADP-ribose] polymerase 1	Parp1	0.00531903	1141	0.00471608	1309
			Septin-7	Septin7	0.00531556	1142	0.00543204	1187
			DnaJ homolog subfamily A member 4	Dnaja4	0.00530226	1143	0.00874633	799
			Leucine-rich repeat-containing protein 20	Lrrc20	0.00529653	1144	0.00436611	1371
			Mitofusin-1	Mfn1	0.00529646	1145	0.00536612	1199
			Serine hydroxymethyltransferase, mitochondrial	Shmt2	0.00529506	1146	0.00506079	1240
			Prostamide/prostaglandin F synthase	Prxl2b	0.00529137	1147	0.00462027	1325
			GTP-binding protein SAR1b	Sar1b	0.00528628	1148	0.00838859	840
			Troponin T, slow skeletal muscle	Tnnt1	0.00527483	1149	0.00770058	892
			Troponin I, slow skeletal muscle	Tnni1	0.00526518	1150	0.00764737	900
			Vacuolar protein sorting-associated protein 29	Vps29	0.00525182	1151	0.00537293	1195
			Ubiquinone biosynthesis monooxygenase COQ6, mitochondrial	Coq6	0.00524956	1152	0.00529734	1203
			RNA-binding protein FUS	Fus	0.00524541	1153	0.0056446	1141
			V-type proton ATPase subunit C 1	Atp6v1c1	0.00523777	1154	0.00632468	1052
			Glutaredoxin-3	Glrx3	0.0052374	1155	0.00545766	1180
			2',3'-cyclic-nucleotide 3'-phosphodiesterase	Cnp	0.00522932	1156	0.00628736	1058
			Protein ERGIC-53	Lman1	0.00522521	1157	0.00495603	1260
			Nuclear mitotic apparatus protein 1	Numa1	0.00522	1158	0.00590001	1103
			GTP-binding nuclear protein Ran	Ran	0.00521096	1159	0.00590336	1102
			Small muscular protein	Smpx	0.00520017	1160	0.00578396	1115
			LIM and senescent cell antigen-like-containing domain protein 1	Lims1	0.00518976	1161	0.00571351	1132
			Beta-sarcoglycan	Sgcb	0.00518	1162	0.005429	1188
			Glycogen synthase kinase-3 beta	Gsk3b	0.00517099	1163	0.00545438	1181
			Magnesium transporter protein 1	Magt1	0.00516332	1164	0.00648684	1027
			40S ribosomal protein S10	Rps10	0.00515936	1165	0.0054241	1189
			Low molecular weight phosphotyrosine protein phosphatase	Acp1	0.00513768	1166	0.00476602	1300
			Prothrombin	F2	0.00513295	1167	0.00541314	1193
			Inosine-5'-monophosphate dehydrogenase 2	Impdh2	0.00513064	1168	0.00621797	1070
			Ubiquitin carboxyl-terminal hydrolase isozyme L1	Uchl1	0.00512694	1169	0.00624321	1062
			2-methoxy-6-polyprenyl-1,4-benzoquinol methylase, mitochondrial	Coq5	0.00512083	1170	0.00492158	1270
			SPRY domain-containing protein 4	Spryd4	0.00511313	1171	0.00516087	1220
			Biglycan	Bgn	0.00511309	1172	0.00518804	1212
			Mitogen-activated protein kinase 9	Mapk9	0.00509434	1173	0.00475172	1302
			Alanyl-tRNA editing protein Aarsd1	Aarsd1	0.00509263	1174	0.0057426	1124
			Ras-related protein Rab-7a	Rab7a	0.00507895	1175	0.00495911	1259
			Ubiquitin recognition factor in ER-associated degradation protein 1	Ufd1	0.00507144	1176	0.00592934	1100
			GrpE protein homolog 1, mitochondrial	Grpel1	0.00506322	1177	0.00524013	1207
			Endoribonuclease LACTB2	Lactb2	0.00505886	1178	0.00544754	1183
			Dolichyl-diphosphooligosaccharide--protein glycosyltransferase subunit STT3A	Stt3a	0.00505758	1179	0.00501551	1251
			Acyl-CoA dehydrogenase family member 10	Acad10	0.00505608	1180	0.00587986	1106
			Proteasome subunit beta type-1	Psmb1	0.00504362	1181	0.00546888	1175
			Golgi apparatus protein 1	Glg1	0.00503241	1182	0.00646106	1031
			Elongation factor 1-beta	Eef1b	0.00503041	1183	0.00548069	1172
			60S ribosomal protein L18	Rpl18	0.00502858	1184	0.00546812	1177
			NAD-dependent protein deacetylase sirtuin-2	Sirt2	0.00502454	1185	0.00554408	1159
			Ras-related protein R-Ras2	Rras2	0.00502123	1186	0.00561276	1149
			Golgi-resident adenosine 3',5'-bisphosphate 3'-phosphatase	Bpnt2	0.00501987	1187	0.00500927	1253
			Fibrinogen gamma chain	Fgg	0.00501531	1188	0.00504965	1243
			2-oxoisovalerate dehydrogenase subunit alpha, mitochondrial	Bckdha	0.00499019	1189	0.00630022	1056
			NADH-ubiquinone oxidoreductase chain 5	Mtnd5	0.00498128	1190	0.00433502	1377
			Ecto-ADP-ribosyltransferase 3	Art3	0.00496744	1191	0.00513243	1226
			Glucosidase 2 subunit beta	Prkcsh	0.00495302	1192	0.00605094	1085
			Prenylcysteine oxidase	Pcyox1	0.00495226	1193	0.00571569	1131
			Reticulon-3	Rtn3	0.00494614	1194	0.00502166	1248
			Eukaryotic translation initiation factor 4 gamma 3	Eif4g3	0.00494596	1195	0.00624672	1061
			Adenylyl cyclase-associated protein 1	Cap1	0.00494555	1196	0.00499845	1257
			Alpha-1-antitrypsin 1-5	Serpina1e	0.00494481	1197	0.0057564	1121
			Protein Hook homolog 3	Hook3	0.00493865	1198	0.00549537	1169
			Cysteine and glycine-rich protein 3	Csrp3	0.00491675	1199	0.0107705	667
			Charged multivesicular body protein 1b-1	Chmp1b1	0.00488995	1200	0.0047667	1299
			[3-methyl-2-oxobutanoate dehydrogenase [lipoamide]] kinase, mitochondrial	Bckdk	0.00488953	1201	0.00455712	1335
			N(G),N(G)-dimethylarginine dimethylaminohydrolase 1	Ddah1	0.00488745	1202	0.00451285	1345
			Eukaryotic translation initiation factor 1A, X-chromosomal	Eif1ax	0.0048869	1203	0.00492679	1267
			Myosin-7B	Myh7b	0.00488339	1204	0.00564618	1140
			Flotillin-1	Flot1	0.00487264	1205	0.00571751	1130
			Nidogen-2	Nid2	0.00487232	1206	0.00519571	1211
			Myozenin-2	Myoz2	0.00486392	1207	0.00810437	861
			Dolichyl-diphosphooligosaccharide--protein glycosyltransferase 48 kDa subunit	Ddost	0.00485043	1208	0.0042751	1396
			Septin-11	Septin11	0.00484089	1209	0.00508866	1235
			Hydroxymethylglutaryl-CoA lyase, mitochondrial	Hmgcl	0.00483663	1210	0.00515889	1221
			Coatomer subunit delta	Arcn1	0.00483507	1211	0.0056501	1138
			Elongin-C	Eloc	0.00482543	1212	0.00522872	1210
			26S proteasome non-ATPase regulatory subunit 14	Psmd14	0.00481767	1213	0.00552949	1163
			DnaJ homolog subfamily B member 5	Dnajb5	0.00481723	1214	0.00518711	1214
			Fatty acid CoA ligase Acsl3	Acsl3	0.00481256	1215	0.00980047	726
			Smoothelin-like protein 1	Smtnl1	0.0048098	1216	0.00833612	844
			Importin-7	Ipo7	0.00480543	1217	0.00523711	1208
			GDH/6PGL endoplasmic bifunctional protein	H6pd	0.00479956	1218	0.00565712	1136
			40S ribosomal protein S17	Rps17	0.00479894	1219	0.00511328	1230
			Myotubularin	Mtm1	0.00479582	1220	0.00500008	1255
			Protein THEM6	Them6	0.00479318	1221	0.00543837	1186
			Proteasome subunit beta type-7	Psmb7	0.00478495	1222	0.00505765	1242
			DnaJ homolog subfamily A member 3, mitochondrial	Dnaja3	0.00477939	1223	0.00453432	1339
			A-kinase anchor protein 12	Akap12	0.00477334	1224	0.00517569	1216
			Eukaryotic initiation factor 4A-I	Eif4a1	0.00477196	1225	0.00512882	1227
			Myocilin	Myoc	0.00475955	1226	0.00483716	1287
			Histone-lysine N-methyltransferase SETD7	Setd7	0.00474896	1227	0.00462978	1324
			MICOS complex subunit Mic27	Apool	0.00474886	1228	0.00507861	1238
			Cytoplasmic dynein 1 intermediate chain 2	Dync1i2	0.00474433	1229	0.00544975	1182
			Erlin-2	Erlin2	0.0047404	1230	0.00403241	1457
			Y-box-binding protein 3	Ybx3	0.00473835	1231	0.00556896	1156
			Nucleoside diphosphate kinase A	Nme1	0.00472873	1232	0.00558345	1152
			Gamma-soluble NSF attachment protein	Napg	0.0047273	1233	0.00454314	1338
			Epidermal growth factor receptor substrate 15	Eps15	0.00470425	1234	0.00479401	1293
			Signal recognition particle receptor subunit beta	Srprb	0.00469926	1235	0.00621347	1071
			Glycerophosphocholine phosphodiesterase GPCPD1	Gpcpd1	0.00469206	1236	0.00372554	1530
			Coatomer subunit gamma-1	Copg1	0.00469148	1237	0.0053671	1198
			Eukaryotic peptide chain release factor subunit 1	Etf1	0.00469062	1238	0.00492566	1268
			ATP synthase subunit epsilon, mitochondrial	Atp5f1e	0.00468965	1239	0.00422911	1409
			Retinol dehydrogenase 14	Rdh14	0.00468933	1240	0.00512796	1228
			Calcyclin-binding protein	Cacybp	0.00468923	1241	0.00858951	816
			Translocation protein SEC62	Sec62	0.00468646	1242	0.00666281	1004
			Hepatoma-derived growth factor	Hdgf	0.00467243	1243	0.0055452	1158
			Myb-binding protein 1A	Mybbp1a	0.00467032	1244	0.00506894	1239
			Ethanolamine-phosphate cytidylyltransferase	Pcyt2	0.00466657	1245	0.00455826	1334
			Calcium/calmodulin-dependent protein kinase type II subunit gamma	Camk2g	0.00465514	1246	0.00464101	1322
			Reticulocalbin-2	Rcn2	0.0046546	1247	0.00573239	1127
			Complement factor B	Cfb	0.00465102	1248	0.00502602	1247
			ER membrane protein complex subunit 1	Emc1	0.00464953	1249	0.00445957	1352
			Protein kinase C and casein kinase substrate in neurons protein 2	Pacsin2	0.00464839	1250	0.00517624	1215
			Nodal modulator 1	Nomo1	0.00464783	1251	0.00471142	1311
			Acetyl-coenzyme A synthetase 2-like, mitochondrial	Acss1	0.00464241	1252	0.00551005	1166
			Methionine-R-sulfoxide reductase B3, mitochondrial	Msrb3	0.00464103	1253	0.00413495	1428
			Serine hydroxymethyltransferase, cytosolic	Shmt1	0.00462516	1254	0.00319065	1667
			Transmembrane protein 143	Tmem143	0.00462373	1255	0.00345427	1600
			40S ribosomal protein S24	Rps24	0.00461742	1256	0.00514524	1223
			V-type proton ATPase subunit E 1	Atp6v1e1	0.00461347	1257	0.00581111	1113
			Eukaryotic translation initiation factor 5	Eif5	0.00460835	1258	0.0051543	1222
			Lamina-associated polypeptide 2, isoforms beta/delta/epsilon/gamma	Tmpo	0.00460664	1259	0.00508314	1237
			Synaptic vesicle membrane protein VAT-1 homolog	Vat1	0.00459691	1260	0.00493869	1264
			Destrin	Dstn	0.00459539	1261	0.00495047	1262
			Pre-mRNA-processing-splicing factor 8	Prpf8	0.00459043	1262	0.00505787	1241
			Ras-related protein Rap-1A	Rap1a	0.00459031	1263	0.0062304	1068
			Mitochondrial import inner membrane translocase subunit TIM50	Timm50	0.00458874	1264	0.00480799	1291
			Choline transporter-like protein 2	Slc44a2	0.00458221	1265	0.00696082	973
			Hsp90 co-chaperone Cdc37	Cdc37	0.00455943	1266	0.00485319	1284
			D-dopachrome decarboxylase	Ddt	0.00455756	1267	0.00580488	1114
			Protein Niban 1	Niban1	0.00454136	1268	0.00458266	1331
			Myosin regulatory light polypeptide 9	Myl9	0.00453685	1269	0.00466851	1317
			Ubiquitin-associated protein 2-like	Ubap2l	0.00453616	1270	0.0052929	1204
			Ubiquinone biosynthesis O-methyltransferase, mitochondrial	Coq3	0.00453141	1271	0.00456523	1333
			Protein transport protein Sec61 subunit alpha isoform 2	Sec61a2	0.00453108	1272	0.00537329	1194
			Indolethylamine N-methyltransferase	Inmt	0.00452848	1273	0.00490521	1273
			Delta(14)-sterol reductase LBR	Lbr	0.00452036	1274	0.00493056	1266
			Protein PALS2	Pals2	0.00451892	1275	0.00428009	1395
			ATP synthase subunit ATP5MJ, mitochondrial	Atp5mj	0.00451257	1276	0.00413323	1429
			MAP kinase-activated protein kinase 3	Mapkapk3	0.00451045	1277	0.00459931	1328
			Exportin-7	Xpo7	0.00451039	1278	0.00487698	1278
			60S ribosomal protein L32	Rpl32	0.00449927	1279	0.00471953	1308
			Protein phosphatase methylesterase 1	Ppme1	0.00449566	1280	0.00561237	1150
			Glutathione S-transferase Mu 4	Gstm4	0.00449329	1281	0.0040825	1444
			GTP:AMP phosphotransferase AK3, mitochondrial	Ak3	0.00448752	1282	0.00365664	1545
			Phosphoacetylglucosamine mutase	Pgm3	0.00448528	1283	0.00546332	1179
			Coiled-coil domain-containing protein 25	Ccdc25	0.00448419	1284	0.00448772	1350
			Actin-related protein 2/3 complex subunit 5-like protein	Arpc5l	0.00448374	1285	0.00516676	1217
			Alpha-mannosidase 2x	Man2a2	0.004477	1286	0.00359502	1558
			Acyl-protein thioesterase 2	Lypla2	0.004475	1287	0.00483765	1285
			Heat shock protein beta-2	Hspb2	0.00447285	1288	0.00636885	1047
			Dynactin subunit 2	Dctn2	0.00446857	1289	0.0051431	1224
			40S ribosomal protein S14	Rps14	0.0044652	1290	0.00492102	1271
			Ketohexokinase	Khk	0.00446222	1291	0.00585048	1108
			Ubiquitin-conjugating enzyme E2 L3	Ube2l3	0.00445867	1292	0.0042044	1415
			Serine/threonine-protein phosphatase 2A catalytic subunit beta isoform	Ppp2cb	0.00445459	1293	0.00501282	1252
			Inhibitor of carbonic anhydrase	Ica	0.00445194	1294	0.0047343	1304
			UDP-N-acetylglucosamine--peptide N-acetylglucosaminyltransferase 110 kDa subunit	Ogt	0.00445061	1295	0.00516267	1218
			ATPase GET3	Get3	0.00443632	1296	0.00443969	1356
			Afamin	Afm	0.00443325	1297	0.00477858	1296
			Protein disulfide-isomerase TMX3	Tmx3	0.0044215	1298	0.00477165	1298
			Keratin, type II cytoskeletal 73	Krt73	0.00441521	1299	0.0016855
			Corticosteroid-binding globulin	Serpina6	0.00440285	1300	0.00454661	1336
			40S ribosomal protein S27-like	Rps27l	0.00439267	1301	0.00481725	1290
			AP-2 complex subunit alpha-1	Ap2a1	0.00437954	1302	0.00487969	1276
			Protein FAM162A	Fam162a	0.0043758	1303	0.00392469	1488
			Hydroxysteroid dehydrogenase-like protein 2	Hsdl2	0.0043745	1304	0.00437139	1368
			Endoplasmic reticulum aminopeptidase 1	Erap1	0.00437012	1305	0.00503951	1244
			Lupus La protein homolog	Ssb	0.00436683	1306	0.00503935	1245
			Voltage-dependent calcium channel gamma-1 subunit	Cacng1	0.00436576	1307	0.00659924	1015
			Tubulin-folding cofactor B	Tbcb	0.00434866	1308	0.00459067	1330
			Tropomyosin alpha-4 chain	Tpm4	0.00434546	1309	0.00437695	1367
			Thyroid hormone receptor-associated protein 3	Thrap3	0.00433836	1310	0.00494286	1263
			Src substrate cortactin	Cttn	0.00432994	1311	0.00452263	1341
			Cysteine-rich protein 1	Crip1	0.00431786	1312	0.0043041	1387
			60S ribosomal protein L15	Rpl15	0.00431545	1313	0.00465513	1320
			Cytoskeleton-associated protein 4	Ckap4	0.00431402	1314	0.00526281	1205
			Prefoldin subunit 2	Pfdn2	0.00430795	1315	0.00483227	1288
			Eukaryotic translation initiation factor 3 subunit D	Eif3d	0.00430291	1316	0.00486413	1281
			ATPase inhibitor, mitochondrial	Atp5if1	0.00430245	1317	0.00431197	1385
			Chloride channel protein 1	Clcn1	0.00429357	1318	0.00404612	1454
			Slit homolog 2 protein	Slit2	0.00429273	1319	0.00360447	1556
			Calcium uniporter protein, mitochondrial	Mcu	0.00428646	1320	0.00444505	1354
			Histidine-rich glycoprotein	Hrg	0.00427822	1321	0.00459492	1329
			Peptidyl-prolyl cis-trans isomerase FKBP5	Fkbp5	0.00426138	1322	0.00419068	1419
			Acyl-coenzyme A thioesterase 9, mitochondrial	Acot9	0.004259	1323	0.00639897	1044
			Cysteine and glycine-rich protein 1	Csrp1	0.00425591	1324	0.0043271	1378
			Acyl-coenzyme A thioesterase 13	Acot13	0.0042504	1325	0.00363218	1550
			RNA transcription, translation and transport factor protein	RTRAF	0.00424732	1326	0.00472637	1306
			SUMO-activating enzyme subunit 2	Uba2	0.00424527	1327	0.00460884	1327
			Trimeric intracellular cation channel type B	Tmem38b	0.00424364	1328	0.00510538	1232
			Aminopeptidase N	Anpep	0.0042405	1329	0.00424268	1404
			Haptoglobin	Hp	0.00423048	1330	0.00544669	1184
			SEC23-interacting protein	Sec23ip	0.00422995	1331	0.00448882	1349
			Serine/threonine-protein phosphatase PGAM5, mitochondrial	Pgam5	0.00422603	1332	0.00508751	1236
			Scavenger receptor cysteine-rich type 1 protein M130	Cd163	0.00422603	1333	0.00422989	1408
			Argininosuccinate synthase	Ass1	0.00422187	1334	0.0037583	1520
			Protein S100-A10	S100a10	0.00421776	1335	0.00393796	1481
			Smoothelin	Smtn	0.0042148	1336	0.00351686	1584
			Serine/threonine-protein phosphatase 6 catalytic subunit	Ppp6c	0.00421048	1337	0.00451469	1343
			5'-nucleotidase domain-containing protein 3	Nt5dc3	0.00420718	1338	0.0029552	1751
			40S ribosomal protein S21	Rps21	0.00420468	1339	0.00439879	1363
			Serum paraoxonase/lactonase 3	Pon3	0.0042036	1340	0.00411296	1436
			6-phosphogluconolactonase	Pgls	0.0042007	1341	0.00438234	1365
			E3 ubiquitin-protein ligase ARIH1	Arih1	0.00419902	1342	0.00486142	1282
			Histone H1.2	H1-2	0.00419713	1343	0.00427121	1398
			A-kinase anchor protein 1, mitochondrial	Akap1	0.0041813	1344	0.00435576	1372
			Mitochondrial import receptor subunit TOM20 homolog	Tomm20	0.00417856	1345	0.00406404	1447
			ATP synthase F(0) complex subunit C2, mitochondrial	Atp5mc2	0.00417787	1346	0.00400459	1467
			GMP synthase [glutamine-hydrolyzing]	Gmps	0.00416618	1347	0.00483056	1289
			Dehydrogenase/reductase SDR family member 7B	Dhrs7b	0.00416158	1348	0.00397941	1471
			CYFIP-related Rac1 interactor B	Cyrib	0.00415912	1349	0.00467208	1316
			Ubiquitin carboxyl-terminal hydrolase isozyme L3	Uchl3	0.00415259	1350	0.00423249	1406
			Glycerophosphodiester phosphodiesterase 1	Gde1	0.00415197	1351	0.00412527	1432
			Perilipin-3	Plin3	0.00415022	1352	0.00247672
			Aldo-keto reductase family 1 member B7	Akr1b7	0.00414904	1353	0.00273645
			N-acylneuraminate cytidylyltransferase	Cmas	0.00414663	1354	0.0049597	1258
			Sickle tail protein	Skt	0.00414005	1355	0.00396899	1475
			Leucine-rich repeat-containing protein 47	Lrrc47	0.00413497	1356	0.00467888	1315
			Flotillin-2	Flot2	0.00412627	1357	0.00465517	1319
			Keratocan	Kera	0.00412011	1358	0.00397136	1474
			Coatomer subunit beta	Copb1	0.00411319	1359	0.0047322	1305
			Nicotinamide/nicotinic acid mononucleotide adenylyltransferase 3	Nmnat3	0.00411304	1360	0.00378194	1519
			ERI1 exoribonuclease 3	Eri3	0.00411005	1361	0.00524681	1206
			Phosphatidylinositol 5-phosphate 4-kinase type-2 beta	Pip4k2b	0.00410882	1362	0.00449337	1348
			40S ribosomal protein S5	Rps5	0.00410689	1363	0.0043876	1364
			Endoplasmic reticulum transmembrane helix translocase	Atp13a1	0.00410058	1364	0.00591095	1101
			CD9 antigen	Cd9	0.00409696	1365	0.00550162	1168
			Membrane primary amine oxidase	Aoc3	0.00409177	1366	0.00441575	1360
			Enoyl-[acyl-carrier-protein] reductase, mitochondrial	Mecr	0.00408694	1367	0.00411655	1435
			Complement factor I	Cfi	0.00408666	1368	0.00432235	1381
			Leucine-rich repeat-containing protein 59	Lrrc59	0.00408271	1369	0.00503721	1246
			Solute carrier family 12 member 2	Slc12a2	0.00407869	1370	0.00478533	1295
			Membrane-associated progesterone receptor component 2	Pgrmc2	0.00407346	1371	0.00629554	1057
			NADH-ubiquinone oxidoreductase chain 4	Mtnd4	0.00407295	1372	0.00350986	1589
			Bis(5'-nucleosyl)-tetraphosphatase [asymmetrical]	Nudt2	0.00406945	1373	0.00428363	1394
			ATP-dependent RNA helicase A	Dhx9	0.00406746	1374	0.00474607	1303
			Proteasome subunit beta type-4	Psmb4	0.0040657	1375	0.00465395	1321
			Sodium channel subunit beta-4	Scn4b	0.00406549	1376	0.00369485	1539
			60S ribosomal protein L17	Rpl17	0.00406056	1377	0.00434424	1376
			NADH dehydrogenase [ubiquinone] 1 beta subcomplex subunit 11, mitochondrial	Ndufb11	0.00405275	1378	0.00353576	1577
			MAP kinase-activated protein kinase 2	Mapkapk2	0.00404913	1379	0.00367983	1542
			Rap1 GTPase-GDP dissociation stimulator 1	Rap1gds1	0.00404737	1380	0.00421432	1412
			Sorting nexin-12	Snx12	0.00403659	1381	0.00380848	1509
			Leiomodin-3	Lmod3	0.00403465	1382	0.00488809	1275
			Intersectin-1	Itsn1	0.00403324	1383	0.004325	1379
			Septin-2	Septin2	0.00403321	1384	0.0043167	1383
			Very-long-chain (3R)-3-hydroxyacyl-CoA dehydratase 1	Hacd1	0.00403115	1385	0.00393345	1483
			Protein arginine N-methyltransferase 1	Prmt1	0.00402782	1386	0.00516224	1219
			Vacuolar protein sorting-associated protein 13A	Vps13a	0.00402338	1387	0.00466304	1318
			ATP synthase subunit g, mitochondrial	Atp5mg	0.00401421	1388	0.00375022	1523
			TIP41-like protein	Tiprl	0.00401105	1389	0.00432445	1380
			MICOS complex subunit Mic10	Micos10	0.00400894	1390	0.00342719	1604
			Succinate dehydrogenase cytochrome b560 subunit, mitochondrial	Sdhc	0.00400263	1391	0.00337829	1612
			Caveolae-associated protein 3	Cavin3	0.00400257	1392	0.00382423	1504
			NLR family member X1	Nlrx1	0.00400098	1393	0.00424523	1403
			Transmembrane anterior posterior transformation protein 1	Tapt1	0.00400025	1394	0.00495236	1261
			Myosin light chain 6B	Myl6b	0.00399592	1395	0.00472278	1307
			Collagen alpha-1(XV) chain	Col15a1	0.00398743	1396	0.00440826	1362
			NADH-ubiquinone oxidoreductase chain 1	Mtnd1	0.00398456	1397	0.00336679	1617
			Methyltransferase-like 26	Mettl26	0.00397398	1398	0.00501686	1250
			Glucose-6-phosphate 1-dehydrogenase X	G6pdx	0.00397306	1399	0.00422547	1411
			40S ribosomal protein S26	Rps26	0.00397274	1400	0.00419992	1417
			DnaJ homolog subfamily B member 12	Dnajb12	0.0039709	1401	0.00443927	1357
			Catenin alpha-1	Ctnna1	0.0039655	1402	0.00419112	1418
			Zinc finger CCCH domain-containing protein 15	Zc3h15	0.00396021	1403	0.00429614	1391
			Cytohesin-1	Cyth1	0.0039571	1404	0.00373845	1526
			Heme oxygenase 2	Hmox2	0.00395133	1405	0.00441795	1359
			Myosin light polypeptide 6	Myl6	0.00394409	1406	0.00385797	1498
			Alanine aminotransferase 2	Gpt2	0.00394383	1407	0.00262975
			Mitochondrial-processing peptidase subunit beta	Pmpcb	0.00394246	1408	0.00430703	1386
			Sorting nexin-5	Snx5	0.00393725	1409	0.00402791	1458
			Interleukin enhancer-binding factor 3	Ilf3	0.00393721	1410	0.00428948	1393
			Histone-binding protein RBBP7	Rbbp7	0.00393676	1411	0.00485898	1283
			Alpha-parvin	Parva	0.00393491	1412	0.00416288	1424
			Heterogeneous nuclear ribonucleoprotein H	Hnrnph1	0.00393333	1413	0.00409715	1440
			NIF3-like protein 1	Nif3l1	0.0039322	1414	0.00406399	1448
			V-type proton ATPase subunit B, brain isoform	Atp6v1b2	0.00393112	1415	0.00493794	1265
			Malonyl-CoA decarboxylase, mitochondrial	Mlycd	0.00393076	1416	0.00431334	1384
			Protein kinase C alpha type	Prkca	0.00393008	1417	0.00489008	1274
			Glutathione S-transferase A4	Gsta4	0.00392734	1418	0.00269805
			Serine/arginine-rich splicing factor 1	Srsf1	0.00392607	1419	0.00441936	1358
			Serine/threonine-protein kinase SBK2	Sbk2	0.00392034	1420	0.00550921	1167
			Macrophage migration inhibitory factor	Mif	0.00391853	1421	0.00441064	1361
			Vacuolar protein-sorting-associated protein 25	Vps25	0.00391656	1422	0.0040479	1453
			N-alpha-acetyltransferase 25, NatB auxiliary subunit	Naa25	0.0039139	1423	0.00451672	1342
			Junctional adhesion molecule C	Jam3	0.00391368	1424	0.00369178	1540
			Collagen alpha-1(III) chain	Col3a1	0.00391312	1425	0.00356799	1566
			Extended synaptotagmin-2	Esyt2	0.00390715	1426	0.00421057	1414
			Glutaredoxin-related protein 5, mitochondrial	Glrx5	0.00389626	1427	0.00319013	1668
			Hexokinase-1	Hk1	0.0038883	1428	0.00422623	1410
			Protein phosphatase 1B	Ppm1b	0.00388457	1429	0.0055757	1155
			Glutathione S-transferase A3	Gsta3	0.00388099	1430	0.00247244
			Coronin-1B	Coro1b	0.00388088	1431	0.00401301	1464
			Neurotrophin receptor-interacting factor 1	Nrif1	0.00387645	1432	0.003586	1561
			UDP-N-acetylhexosamine pyrophosphorylase-like protein 1	Uap1l1	0.00387611	1433	0.00430329	1388
			60S ribosomal protein L27a	Rpl27a	0.00387411	1434	0.00412048	1434
			E3 ubiquitin-protein ligase TRIP12	Trip12	0.0038731	1435	0.00424818	1402
			Complex I intermediate-associated protein 30, mitochondrial	Ndufaf1	0.00386531	1436	0.00371241	1535
			Eukaryotic translation initiation factor 3 subunit E	Eif3e	0.00386082	1437	0.00429269	1392
			Inter alpha-trypsin inhibitor, heavy chain 4	Itih4	0.00385537	1438	0.00425718	1399
			Sorbin and SH3 domain-containing protein 1	Sorbs1	0.00385488	1439	0.00436957	1369
			Phosphatidylinositol-binding clathrin assembly protein	Picalm	0.00384859	1440	0.00397842	1473
			Methionine aminopeptidase 1	Metap1	0.00384831	1441	0.00410126	1438
			Gamma-synuclein	Sncg	0.00384721	1442	0.0040525	1450
			14-3-3 protein eta	Ywhah	0.0038432	1443	0.00452476	1340
			Adenylate kinase 2, mitochondrial	Ak2	0.00384294	1444	0.00389791	1493
			MAP7 domain-containing protein 1	Map7d1	0.00384181	1445	0.00445905	1353
			Ubiquitin-conjugating enzyme E2 D1	Ube2d1	0.0038344	1446	0.00343845	1601
			Methylthioribose-1-phosphate isomerase	Mri1	0.00383043	1447	0.00437889	1366
			Myosin-10	Myh10	0.00382852	1448	0.00547394	1174
			Vesicular integral-membrane protein VIP36	Lman2	0.00382719	1449	0.00427422	1397
			Glucose 1,6-bisphosphate synthase	Pgm2l1	0.00382656	1450	0.00351919	1582
			Ubiquinol-cytochrome-c reductase complex assembly factor 2	Uqcc2	0.00382375	1451	0.0029439	1754
			Serine/threonine-protein phosphatase CPPED1	Cpped1	0.00382247	1452	0.00425265	1400
			40S ribosomal protein S15	Rps15	0.00381819	1453	0.0039921	1470
			Probable aminopeptidase NPEPL1	Npepl1	0.00381792	1454	0.00371685	1533
			Ras-related protein Ral-A	Rala	0.00380965	1455	0.00390292	1492
			La-related protein 1	Larp1	0.00380637	1456	0.00417798	1420
			26S proteasome non-ATPase regulatory subunit 9	Psmd9	0.00379504	1457	0.00392522	1487
			B-cell receptor-associated protein 29	Bcap29	0.00378417	1458	0.00470673	1313
			Centromere protein V	Cenpv	0.00377926	1459	0.00458181	1332
			Caprin-1	Caprin1	0.00377891	1460	0.00407826	1445
			Transmembrane emp24 domain-containing protein 10	Tmed10	0.00376965	1461	0.00371689	1532
			Protein transport protein Sec31A	Sec31a	0.00376924	1462	0.00423681	1405
			Translocation protein SEC63 homolog	Sec63	0.0037618	1463	0.00581697	1111
			Endophilin-B1	Sh3glb1	0.00376008	1464	0.00347124	1596
			Serine/threonine-protein kinase mTOR	Mtor	0.00375777	1465	0.00401066	1466
			Heat shock protein beta-6	Hspb6	0.00374803	1466	0.00977506	729
			Phosphoethanolamine/phosphocholine phosphatase	Phospho1	0.00374774	1467	0.00355396	1570
			Mitochondrial pyruvate carrier 2	Mpc2	0.00373683	1468	0.00362798	1551
			Thioredoxin-like protein 1	Txnl1	0.00372778	1469	0.00446345	1351
			NEDD8-activating enzyme E1 catalytic subunit	Uba3	0.00371207	1470	0.00395475	1478
			Diphosphoinositol polyphosphate phosphohydrolase 1	Nudt3	0.00371176	1471	0.00365488	1546
			Methionine adenosyltransferase 2 subunit beta	Mat2b	0.00370865	1472	0.00330045	1634
			Filamin-A-interacting protein 1	Filip1	0.00370857	1473	0.00401584	1463
			3-oxoacyl-[acyl-carrier-protein] reductase	Cbr4	0.00370726	1474	0.00378579	1517
			Adipocyte enhancer-binding protein 1	Aebp1	0.00370301	1475	0.00642968	1037
			Gamma-glutamylcyclotransferase	Ggct	0.00369825	1476	0.00308484	1705
			Vacuolar protein sorting-associated protein 4A	Vps4a	0.00369416	1477	0.00358985	1560
			Disks large homolog 1	Dlg1	0.00369332	1478	0.00339054	1609
			Mitogen-activated protein kinase 14	Mapk14	0.00369133	1479	0.00306007	1713
			Farnesyl pyrophosphate synthase	Fdps	0.00368976	1480	0.00337552	1614
			CDGSH iron-sulfur domain-containing protein 3, mitochondrial	Cisd3	0.00368757	1481	0.00321517	1660
			Thioredoxin domain-containing protein 5	Txndc5	0.0036867	1482	0.00370949	1537
			Tumor susceptibility gene 101 protein	Tsg101	0.00368641	1483	0.00415433	1425
			Vacuolar protein-sorting-associated protein 36	Vps36	0.00368453	1484	0.00396238	1477
			S-adenosylmethionine decarboxylase proenzyme 2	Amd2	0.00368203	1485	0.00165637
			26S proteasome non-ATPase regulatory subunit 5	Psmd5	0.00368179	1486	0.00461027	1326
			Telethonin	Tcap	0.00367155	1487	0.00971099	731
			ATP synthase subunit f, mitochondrial	Atp5mf	0.00366928	1488	0.00337356	1615
			DnaJ homolog subfamily B member 11	Dnajb11	0.00366577	1489	0.00500025	1254
			Nuclear pore complex protein Nup93	Nup93	0.00365359	1490	0.00402017	1461
			Phosphoribosyl pyrophosphate synthase-associated protein 2	Prpsap2	0.00365324	1491	0.00608135	1082
			Eukaryotic translation elongation factor 1 epsilon-1	Eef1e1	0.00364623	1492	0.00402771	1459
			Cytochrome c oxidase subunit 1	Mtco1	0.00364235	1493	0.00320984	1663
			Heterogeneous nuclear ribonucleoprotein D-like	Hnrnpdl	0.00363283	1494	0.00413303	1430
			Ras-related protein Rab-5A	Rab5a	0.0036201	1495	0.00397902	1472
			Sorting nexin-6	Snx6	0.00361475	1496	0.00374847	1524
			[Protein ADP-ribosylarginine] hydrolase-like protein 1	Adprhl1	0.00361083	1497	0.00321731	1659
			U5 small nuclear ribonucleoprotein 200 kDa helicase	Snrnp200	0.00361079	1498	0.00399887	1468
			Zinc transporter SLC39A7	Slc39a7	0.00360722	1499	0.00463932	1323
			Nuclear ubiquitous casein and cyclin-dependent kinase substrate 1	Nucks1	0.00360609	1500	0.00370193	1538
			Oxidoreductase NAD-binding domain-containing protein 1	Oxnad1	0.00360092	1501	0.0032371	1653
			Putative deoxyribonuclease TATDN1	Tatdn1	0.00359797	1502	0.00356997	1565
			Chloride intracellular channel protein 1	Clic1	0.00359642	1503	0.00366143	1544
			Kinesin-like protein KIF1C	Kif1c	0.00358502	1504	0.00329125	1641
			ATP-sensitive inward rectifier potassium channel 11	Kcnj11	0.00358328	1505	0.00388661	1494
			Cell division control protein 42 homolog	Cdc42	0.00358166	1506	0.00399576	1469
			Vesicle transport protein SEC20	Bnip1	0.00357597	1507	0.00470903	1312
			Cardiac-enriched FHL2-interacting protein	CEFIP	0.00357532	1508	0.00385675	1500
			Eukaryotic translation initiation factor 3 subunit H	Eif3h	0.00357066	1509	0.00412288	1433
			Zyxin	Zyx	0.00356855	1510	0.00355202	1572
			Thioredoxin-related transmembrane protein 2	Tmx2	0.00356654	1511	0.00378873	1514
			High mobility group protein HMG-I/HMG-Y	Hmga1	0.00356599	1512	0.00375538	1521
			U1 small nuclear ribonucleoprotein A	Snrpa	0.00356394	1513	0.00406504	1446
			Methyl-CpG-binding protein 2	Mecp2	0.00356268	1514	0.00414116	1427
			Calcium/calmodulin-dependent protein kinase type II subunit delta	Camk2d	0.00356208	1515	0.00640554	1040
			Cytochrome c oxidase subunit 7C, mitochondrial	Cox7c	0.00355466	1516	0.00306329	1711
			Peptidyl-prolyl cis-trans isomerase FKBP1A	Fkbp1a	0.0035495	1517	0.00351667	1585
			Splicing factor, proline- and glutamine-rich	Sfpq	0.0035467	1518	0.00395444	1479
			ATP-dependent (S)-NAD(P)H-hydrate dehydratase	Naxd	0.00353576	1519	0.00350383	1590
			Metaxin-2	Mtx2	0.0035317	1520	0.00379838	1510
			Aminoacylase-1	Acy1	0.00352386	1521	0.00408773	1441
			LEM domain-containing protein 2	Lemd2	0.00352159	1522	0.00509419	1233
			Methionine aminopeptidase 2	Metap2	0.00351517	1523	0.00382047	1505
			CLIP-associating protein 1	Clasp1	0.00351508	1524	0.00408609	1442
			Structural maintenance of chromosomes protein 3	Smc3	0.00350776	1525	0.00356752	1567
			Oligoribonuclease, mitochondrial	Rexo2	0.00350088	1526	0.00409762	1439
			Dermatopontin	Dpt	0.00349682	1527	0.00331037	1631
			Glycylpeptide N-tetradecanoyltransferase 1	Nmt1	0.00349668	1528	0.00392843	1486
			Lysophosphatidic acid phosphatase type 6	Acp6	0.00349606	1529	0.00331114	1630
			Protein arginine N-methyltransferase 5	Prmt5	0.00349583	1530	0.00430324	1389
			Nucleobindin-1	Nucb1	0.00348921	1531	0.00392191	1490
			Fumarylacetoacetate hydrolase domain-containing protein 2A	Fahd2	0.00348817	1532	0.00326987	1647
			Serine/arginine-rich splicing factor 3	Srsf3	0.00348576	1533	0.00392861	1485
			DnaJ homolog subfamily C member 7	Dnajc7	0.00347724	1534	0.00434986	1374
			Transcription factor BTF3	Btf3	0.00347104	1535	0.00405644	1449
			Laforin	Epm2a	0.00347059	1536	0.00324093	1651
			Scaffold attachment factor B1	Safb	0.00346878	1537	0.00405249	1451
			Eukaryotic translation initiation factor 3 subunit I	Eif3i	0.00346621	1538	0.00383024	1503
			ATP synthase subunit s, mitochondrial	Dmac2l	0.00344785	1539	0.00354679	1573
			Protein SEC13 homolog	Sec13	0.00344641	1540	0.00421222	1413
			Fascin	Fscn1	0.00344054	1541	0.00351126	1588
			NEDD8 ultimate buster 1	Nub1	0.00344012	1542	0.00382036	1506
			Transcriptional activator protein Pur-beta	Purb	0.00343838	1543	0.00396734	1476
			Caseinolytic peptidase B protein homolog	Clpb	0.00343616	1544	0.00333208	1625
			28S ribosomal protein S27, mitochondrial	Mrps27	0.00343348	1545	0.00319343	1666
			Beta-centractin	Actr1b	0.00343077	1546	0.00378436	1518
			Iron-sulfur clusters transporter ABCB7, mitochondrial	Abcb7	0.00342633	1547	0.00329806	1636
			Mitochondrial intermediate peptidase	Mipep	0.003423	1548	0.00368992	1541
			Mitochondrial antiviral-signaling protein	Mavs	0.00342121	1549	0.00403697	1456
			Band 3 anion transport protein	Slc4a1	0.00341676	1550	0.00336966	1616
			Eukaryotic translation initiation factor 4E	Eif4e	0.00341448	1551	0.00345797	1599
			Sialic acid synthase	Nans	0.00341326	1552	0.00385702	1499
			NEDD8-activating enzyme E1 regulatory subunit	Nae1	0.00340807	1553	0.0036243	1553
			S-adenosylhomocysteine hydrolase-like protein 1	Ahcyl1	0.003406	1554	0.00357476	1563
			NmrA-like family domain-containing protein 1	Nmral1	0.00340407	1555	0.00303814	1719
			26S proteasome non-ATPase regulatory subunit 7	Psmd7	0.00340272	1556	0.0038465	1502
			Ras-related protein Rab-1B	Rab1b	0.0033995	1557	0.00393928	1480
			Putative protein PTGES3L	Ptges3l	0.00339864	1558	0.00373782	1527
			Obscurin-like protein 1	Obsl1	0.00339743	1559	0.00469942	1314
			Sorcin	Sri	0.00339323	1560	0.00351194	1587
			FAD-linked sulfhydryl oxidase ALR	Gfer	0.00339007	1561	0.00387061	1496
			D-aminoacyl-tRNA deacylase 1	Dtd1	0.0033875	1562	0.00351589	1586
			Pre-mRNA-processing factor 19	Prpf19	0.00338411	1563	0.00392194	1489
			Signal recognition particle 54 kDa protein	Srp54	0.00338406	1564	0.003742	1525
			Cytochrome b-c1 complex subunit 9	Uqcr10	0.00337912	1565	0.00286938	1784
			Fructosamine-3-kinase	Fn3k	0.00337308	1566	0.00159007
			5-phosphohydroxy-L-lysine phospho-lyase	Phykpl	0.0033707	1567	0.00372541	1531
			Serine/threonine-protein phosphatase 2B catalytic subunit beta isoform	Ppp3cb	0.00336624	1568	0.00401274	1465
			Developmentally-regulated GTP-binding protein 1	Drg1	0.00336299	1569	0.00359114	1559
			Deaminated glutathione amidase	Nit1	0.00336192	1570	0.00313406	1696
			FAST kinase domain-containing protein 4	Tbrg4	0.00336153	1571	0.003235	1655
			GTP-binding protein Rheb	Rheb	0.00335747	1572	0.0042011	1416
			Prefoldin subunit 6	Pfdn6	0.00335525	1573	0.00366237	1543
			Coiled-coil domain-containing protein 124	Ccdc124	0.00335491	1574	0.00346822	1597
			Complement C5	C5	0.00334729	1575	0.00378752	1516
			Transmembrane emp24 domain-containing protein 4	Tmed4	0.00334589	1576	0.00330915	1633
			Adiponectin	Adipoq	0.00334107	1577	0.00392865	1484
			Sterol 26-hydroxylase, mitochondrial	Cyp27a1	0.00333976	1578	0.00305352	1715
			Glutathione peroxidase 7	Gpx7	0.00332857	1579	0.00553212	1162
			ATP-binding cassette sub-family F member 3	Abcf3	0.00331737	1580	0.00371683	1534
			Immunoglobulin-like and fibronectin type III domain-containing protein 1	Igfn1	0.00331648	1581	0.0015267
			Glucosamine-6-phosphate isomerase 1	Gnpda1	0.00331183	1582	0.00289558	1776
			Heat shock 70 kDa protein 12B	Hspa12b	0.0033112	1583	0.00328917	1642
			Platelet-activating factor acetylhydrolase	Pla2g7	0.00330628	1584	0.00248817
			Nucleolar protein 56	Nop56	0.00330509	1585	0.00346692	1598
			Lipid droplet-regulating VLDL assembly factor AUP1	Aup1	0.00330129	1586	0.0052358	1209
			Coactosin-like protein	Cotl1	0.00329405	1587	0.00349671	1592
			Actin, aortic smooth muscle	Acta2	0.00328814	1588	0.0025898
			CapZ-interacting protein	Rcsd1	0.00328794	1589	0.00310543	1702
			Regulator of nonsense transcripts 1	Upf1	0.00328331	1590	0.00364339	1548
			Translational activator of cytochrome c oxidase 1	Taco1	0.00328309	1591	0.00306132	1712
			N-alpha-acetyltransferase 50	Naa50	0.0032829	1592	0.00402737	1460
			Actin-related protein 2/3 complex subunit 3	Arpc3	0.00328145	1593	0.00353136	1579
			Glutathione peroxidase 1	Gpx1	0.00327967	1594	0.00358505	1562
			NADH dehydrogenase [ubiquinone] 1 alpha subcomplex subunit 3	Ndufa3	0.00327912	1595	0.00283713	1796
			Trafficking protein particle complex subunit 5	Trappc5	0.00327557	1596	0.0033102	1632
			Ubiquitin-like protein 5	Ubl5	0.00326326	1597	0.00340166	1608
			Ectonucleoside triphosphate diphosphohydrolase 2	Entpd2	0.0032622	1598	0.00362723	1552
			Prostaglandin reductase-3	Ptgr3	0.00326031	1599	0.00268755
			Myosin regulatory light chain 12B	Myl12b	0.00326022	1600	0.00355992	1568
			Histone-arginine methyltransferase CARM1	Carm1	0.00325688	1601	0.00298614	1742
			[Protein ADP-ribosylarginine] hydrolase	Adprh	0.00325197	1602	0.00347283	1595
			STE20-like serine/threonine-protein kinase	Slk	0.00325172	1603	0.00332604	1627
			ER membrane protein complex subunit 2	Emc2	0.00324696	1604	0.00318345	1672
			Endoplasmic reticulum resident protein 29	Erp29	0.00324321	1605	0.00416998	1422
			Protein flightless-1 homolog	Flii	0.00324301	1606	0.00322999	1656
			Creatine kinase B-type	Ckb	0.00323957	1607	0.00353147	1578
			Palladin	Palld	0.00323653	1608	0.00301865	1727
			Importin subunit alpha-5	Kpna1	0.00323347	1609	0.00378925	1513
			Copine-3	Cpne3	0.00323313	1610	0.00332652	1626
			RAC-beta serine/threonine-protein kinase	Akt2	0.00323092	1611	0.00269944
			Ankyrin repeat and SOCS box protein 2	Asb2	0.00323019	1612	0.0035244	1581
			Plastin-2	Lcp1	0.00322959	1613	0.00317828	1676
			Neutral alpha-glucosidase AB	Ganab	0.00322599	1614	0.0033367	1624
			Hepatocyte growth factor-regulated tyrosine kinase substrate	Hgs	0.00321946	1615	0.00352951	1580
			Proteasome activator complex subunit 4	Psme4	0.00321865	1616	0.00362299	1554
			Myoferlin	Myof	0.00321816	1617	0.00329322	1640
			Tripartite motif-containing protein 54	Trim54	0.00321356	1618	0.00386487	1497
			Peripherin	Prph	0.00321294	1619	0.00425129	1401
			Actin-binding LIM protein 1	Ablim1	0.00321043	1620	0.00379517	1511
			Catechol O-methyltransferase	Comt	0.00320532	1621	0.00347325	1594
			Nicalin	Ncln	0.00320373	1622	0.00329345	1639
			Proteasome activator complex subunit 2	Psme2	0.00319741	1623	0.0033655	1618
			Helicase POLQ-like	Helq	0.00319133	1624	0.00222151
			Coiled-coil domain-containing protein 43	Ccdc43	0.00318647	1625	0.00298726	1740
			Coronin-6	Coro6	0.00318143	1626	0.00295015	1752
			Pre-mRNA-splicing factor ATP-dependent RNA helicase DHX15	Dhx15	0.0031739	1627	0.00343435	1602
			60S ribosomal protein L36	Rpl36	0.00317302	1628	0.00340388	1607
			1-phosphatidylinositol 4,5-bisphosphate phosphodiesterase delta-4	Plcd4	0.00316564	1629	0.0033547	1620
			Unconventional myosin-Id	Myo1d	0.0031592	1630	0.00331881	1629
			Collagen alpha-2(IV) chain	Col4a2	0.00315835	1631	0.0031269	1697
			Methylthioribulose-1-phosphate dehydratase	Apip	0.0031535	1632	0.0039048	1491
			Probable ATP-dependent RNA helicase DDX6	Ddx6	0.00315284	1633	0.00324256	1650
			FAD synthase	Flad1	0.00315055	1634	0.00316981	1680
			2-aminoethanethiol dioxygenase	Ado	0.00314869	1635	0.00315962	1687
			Prostaglandin E synthase 2	Ptges2	0.00314631	1636	0.00318068	1675
			Macrophage-capping protein	Capg	0.00313865	1637	0.00317337	1678
			Keratin, type I cytoskeletal 13	Krt13	0.00313752	1638	0.00177879
			Cell cycle progression protein 1	Ccpg1	0.00313688	1639	0.00408547	1443
			39S ribosomal protein L11, mitochondrial	Mrpl11	0.00313659	1640	0.00321246	1661
			N(G),N(G)-dimethylarginine dimethylaminohydrolase 2	Ddah2	0.00313638	1641	0.00329712	1637
			Hypoxia-inducible factor 1-alpha inhibitor	Hif1an	0.00313153	1642	0.00375128	1522
			Guanine nucleotide-binding protein subunit alpha-13	Gna13	0.0031272	1643	0.00310514	1703
			5'-AMP-activated protein kinase subunit beta-2	Prkab2	0.00312311	1644	0.00325396	1648
			Evolutionarily conserved signaling intermediate in Toll pathway, mitochondrial	Ecsit	0.00312148	1645	0.00290324	1773
			Calcium uptake protein 1, mitochondrial	Micu1	0.00311885	1646	0.00323629	1654
			Pyridoxal kinase	Pdxk	0.00311787	1647	0.00306374	1710
			28S ribosomal protein S31, mitochondrial	Mrps31	0.00311464	1648	0.00301398	1731
			Dipeptidyl peptidase 9	Dpp9	0.0031131	1649	0.00290718	1772
			Keratin, type II cytoskeletal 2 oral	Krt76	0.00310857	1650	0.000953797
			Inosine triphosphate pyrophosphatase	Itpa	0.00309702	1651	0.00354378	1575
			Serine/threonine-protein phosphatase 6 regulatory subunit 3	Ppp6r3	0.0030902	1652	0.00318281	1673
			Guanine deaminase	Gda	0.00308281	1653	0.00306508	1709
			Rho GDP-dissociation inhibitor 2	Arhgdib	0.00308137	1654	0.00286606	1786
			Sphingomyelin phosphodiesterase 2	Smpd2	0.00307664	1655	0.00381185	1508
			Neutral alpha-glucosidase C	Ganc	0.00307604	1656	0.0031885	1669
			EPM2A-interacting protein 1	Epm2aip1	0.00307174	1657	0.00349745	1591
			Vinexin	Sorbs3	0.00307076	1658	0.00297931	1746
			NADH dehydrogenase [ubiquinone] 1 alpha subcomplex assembly factor 4	Ndufaf4	0.0030627	1659	0.00287013	1782
			Prolow-density lipoprotein receptor-related protein 1	Lrp1	0.00305193	1660	0.00322787	1657
			Protein MEMO1	Memo1	0.00305113	1661	0.00343209	1603
			Osteoclast-stimulating factor 1	Ostf1	0.00304629	1662	0.00315277	1691
			3-mercaptopyruvate sulfurtransferase	Mpst	0.00304233	1663	0.00328643	1644
			60S ribosomal protein L30	Rpl30	0.00303278	1664	0.00315759	1690
			Ras-related GTP-binding protein D	Rragd	0.00303224	1665	0.00317761	1677
			Signal peptidase complex catalytic subunit SEC11A	Sec11a	0.00302954	1666	0.00553936	1160
			Inactive phospholipid phosphatase 7	Plpp7	0.00302419	1667	0.00475337	1301
			Myeloid leukemia factor 1	Mlf1	0.00302101	1668	0.00267592
			Translin	Tsn	0.00301979	1669	0.00387385	1495
			Ras-related protein R-Ras	Rras	0.00301782	1670	0.00373104	1528
			Guanine nucleotide-binding protein G(I)/G(S)/G(T) subunit beta-2	Gnb2	0.00301737	1671	0.00335871	1619
			DnaJ homolog subfamily C member 10	Dnajc10	0.00301737	1672	0.00487136	1279
			Riboflavin kinase	Rfk	0.00301562	1673	0.00303429	1720
			Epidermal growth factor receptor substrate 15-like 1	Eps15l1	0.00301163	1674	0.00329873	1635
			Acyl-CoA dehydrogenase family member 11	Acad11	0.00300701	1675	0.00316853	1681
			AP-1 complex subunit beta-1	Ap1b1	0.00300526	1676	0.00318678	1670
			Tripeptidyl-peptidase 1	Tpp1	0.00300143	1677	0.00301435	1728
			CDGSH iron-sulfur domain-containing protein 2	Cisd2	0.00299861	1678	0.00404203	1455
			Xaa-Arg dipeptidase	Pm20d2	0.00299845	1679	0.00290266	1774
			Striatin-3	Strn3	0.00298815	1680	0.00349654	1593
			Cytochrome c oxidase copper chaperone	Cox17	0.00298683	1681	0.0029387	1756
			Integrin alpha-6	Itga6	0.00298364	1682	0.00328715	1643
			14-3-3 protein beta/alpha	Ywhab	0.00298233	1683	0.00314744	1693
			Uveal autoantigen with coiled-coil domains and ankyrin repeats	Uaca	0.00298123	1684	0.00294692	1753
			Mitochondrial transcription rescue factor 1	Mtres1	0.00298079	1685	0.00286184	1788
			Histone H1.5	H1-5	0.00298052	1686	0.00301184	1732
			Carnosine synthase 1	Carns1	0.00297267	1687	0.00226036
			Mitogen-activated protein kinase kinase kinase 20	Map3k20	0.00296969	1688	0.0035522	1571
			TBC1 domain family member 1	Tbc1d1	0.00296843	1689	0.00354323	1576
			BAG family molecular chaperone regulator 2	Bag2	0.00296771	1690	0.00261249
			Holocytochrome c-type synthase	Hccs	0.00296687	1691	0.00298037	1744
			Fatty acid-binding protein 5	Fabp5	0.00296288	1692	0.0028139	1803
			Transmembrane emp24 domain-containing protein 9	Tmed9	0.00296174	1693	0.00297178	1747
			Ester hydrolase C11orf54 homolog		0.00294969	1694	0.00296709	1749
			Actin-related protein 10	Actr10	0.00294706	1695	0.00342274	1605
			Coronin-7	Coro7	0.00294524	1696	0.00284767	1791
			Transgelin-2	Tagln2	0.00293784	1697	0.00316125	1685
			1-phosphatidylinositol 4,5-bisphosphate phosphodiesterase delta-1	Plcd1	0.00293518	1698	0.00364752	1547
			Histone H2B type 3-B	H2bu1	0.00293514	1699	0.00316398	1684
			Paraplegin	Spg7	0.00292898	1700	0.00293043	1762
			Neudesin	Nenf	0.00292283	1701	0.00435475	1373
			Paralemmin-1	Palm	0.00292257	1702	0.00278968
			Malignant T-cell-amplified sequence 1	Mcts1	0.00292101	1703	0.00305462	1714
			Protein O-glucosyltransferase 1	Poglut1	0.00292042	1704	0.00378803	1515
			Transmembrane protein 11, mitochondrial	Tmem11	0.00292025	1705	0.00287919	1780
			NudC domain-containing protein 1	Nudcd1	0.00291845	1706	0.00316643	1683
			BCL2/adenovirus E1B 19 kDa protein-interacting protein 3	Bnip3	0.00291591	1707	0.00308735	1704
			Vesicle-associated membrane protein 5	Vamp5	0.00291344	1708	0.00231863
			Beta-hexosaminidase subunit beta	Hexb	0.00290848	1709	0.00301408	1730
			Alkaline phosphatase, tissue-nonspecific isozyme	Alpl	0.00289891	1710	0.00296737	1748
			Nuclear pore complex protein Nup155	Nup155	0.00289605	1711	0.00314982	1692
			Charged multivesicular body protein 1a	Chmp1a	0.00289271	1712	0.00291257	1768
			Actin-related protein 2/3 complex subunit 1B	Arpc1b	0.00288837	1713	0.00302201	1726
			Actin-histidine N-methyltransferase	Setd3	0.00288762	1714	0.0030331	1721
			FAS-associated factor 1	Faf1	0.00288215	1715	0.00332564	1628
			Stomatin-like protein 2, mitochondrial	Stoml2	0.0028744	1716	0.00315876	1689
			Mitochondrial import receptor subunit TOM34	Tomm34	0.00286871	1717	0.00379096	1512
			Adrenodoxin, mitochondrial	Fdx1	0.00286827	1718	0.00238655
			Mitochondrial fission 1 protein	Fis1	0.00286691	1719	0.00286866	1785
			Store-operated calcium entry-associated regulatory factor	Saraf	0.00286602	1720	0.0042306	1407
			Lysosomal alpha-glucosidase	Gaa	0.00286242	1721	0.00323961	1652
			Platelet endothelial cell adhesion molecule	Pecam1	0.00285768	1722	0.00284058	1794
			NADH dehydrogenase [ubiquinone] 1 alpha subcomplex subunit 1	Ndufa1	0.00285762	1723	0.00231763
			Paxillin	Pxn	0.00285742	1724	0.0030522	1716
			RuvB-like 2	Ruvbl2	0.00285127	1725	0.00274363
			CDK5 regulatory subunit-associated protein 3	Cdk5rap3	0.00284525	1726	0.00357189	1564
			Ribosome-recycling factor, mitochondrial	Mrrf	0.00284212	1727	0.00304737	1718
			Ubiquitin-conjugating enzyme E2 H	Ube2h	0.00284136	1728	0.00285526	1789
			RNA-binding protein Musashi homolog 2	Msi2	0.0028407	1729	0.00315905	1688
			Integrin beta-1-binding protein 2	Itgb1bp2	0.00283996	1730	0.00322308	1658
			Cathepsin Z	Ctsz	0.00283441	1731	0.00339031	1610
			Calponin-3	Cnn3	0.00283018	1732	0.00293798	1757
			Mitochondrial peptide methionine sulfoxide reductase	Msra	0.00282956	1733	0.0032009	1665
			Choline-phosphate cytidylyltransferase A	Pcyt1a	0.00282229	1734	0.00316791	1682
			PDZ and LIM domain protein 1	Pdlim1	0.00281651	1735	0.00393398	1482
			Calcium/calmodulin-dependent protein kinase type II subunit alpha	Camk2a	0.00281482	1736	0.00250879
			Ubiquitin carboxyl-terminal hydrolase 13	Usp13	0.00281361	1737	0.00220514
			Iron-sulfur cluster assembly enzyme ISCU, mitochondrial	Iscu	0.00281278	1738	0.0029229	1764
			High mobility group protein B2	Hmgb2	0.00280621	1739	0.00288222	1779
			E3 ubiquitin-protein ligase UBR1	Ubr1	0.00280619	1740	0.00338045	1611
			Charged multivesicular body protein 6	Chmp6	0.00280584	1741	0.00340704	1606
			Protein tyrosine phosphatase type IVA 2	Ptp4a2	0.00280564	1742	0.00302262	1725
			Glutathione synthetase	Gss	0.00280251	1743	0.00255434
			Nucleolar RNA helicase 2	Ddx21	0.00280099	1744	0.00314484	1694
			CCA tRNA nucleotidyltransferase 1, mitochondrial	Trnt1	0.00279916	1745	0.0029903	1739
			Ras GTPase-activating protein-binding protein 2	G3bp2	0.00279813	1746	0.00320133	1664
			Ribose-5-phosphate isomerase	Rpia	0.00279747	1747	0.00288696	1778
			Major urinary protein 1	Mup1	0.00279415	1748	0.00231465
			Monoglyceride lipase	Mgll	0.00279227	1749	0.00304889	1717
			Catenin delta-1	Ctnnd1	0.0027879	1750	0.00291434	1767
			Syncoilin	Sync	0.00278708	1751	0.00360015	1557
			Glia-derived nexin	Serpine2	0.0027868	1752	0.00623188	1065
			Afadin	Afdn	0.00278225	1753	0.00282133	1800
			(3R)-3-hydroxyacyl-CoA dehydrogenase	Hsd17b8	0.00277772	1754	0.00299854	1735
			Sorting nexin-27	Snx27	0.00277485	1755	0.00272889
			Cytoglobin	Cygb	0.00277391	1756	0.00295961	1750
			Endoplasmic reticulum junction formation protein lunapark	Lnpk	0.00276886	1757	0.0045005	1346
			Tumor protein D54	Tpd52l2	0.00276742	1758	0.00274388
			Mitochondrial uncoupling protein 3	Ucp3	0.0027631	1759	0.0026348
			Vacuolar-sorting protein SNF8	Snf8	0.00276069	1760	0.0028648	1787
			Synaptophysin-like protein 1	Sypl1	0.00275094	1761	0.0033477	1622
			Phosphatidylinositol 4-phosphate 5-kinase type-1 alpha	Pip5k1a	0.00274813	1762	0.00307169	1708
			Influenza virus NS1A-binding protein homolog	Ivns1abp	0.00274685	1763	0.00372688	1529
			NFU1 iron-sulfur cluster scaffold homolog, mitochondrial	Nfu1	0.00274582	1764	0.00280003
			39S ribosomal protein L37, mitochondrial	Mrpl37	0.00273764	1765	0.00269292
			Inter-alpha-trypsin inhibitor heavy chain H2	Itih2	0.00273031	1766	0.00303012	1722
			TBC1 domain family member 17	Tbc1d17	0.00272913	1767	0.00281015	1804
			Aminoacyl tRNA synthase complex-interacting multifunctional protein 2	Aimp2	0.00272805	1768	0.002981	1743
			Casein kinase II subunit alpha	Csnk2a1	0.00272795	1769	0.00324921	1649
			3-ketoacyl-CoA thiolase A, peroxisomal	Acaa1a	0.00272444	1770	0.00249445
			Myosin light chain 4	Myl4	0.00272103	1771	0.00354525	1574
			60S ribosomal protein L22	Rpl22	0.00271858	1772	0.00292461	1763
			HIV Tat-specific factor 1 homolog	Htatsf1	0.00270225	1773	0.00293597	1760
			Probable E3 ubiquitin-protein ligase HERC4	Herc4	0.0027014	1774	0.0033473	1623
			Dipeptidase 1	Dpep1	0.00269728	1775	0.00301433	1729
			Core-binding factor subunit beta	Cbfb	0.00269527	1776	0.00329691	1638
			SAP domain-containing ribonucleoprotein	Sarnp	0.00269072	1777	0.00302446	1724
			Leucine-rich repeat-containing protein 2	Lrrc2	0.00268559	1778	0.00381319	1507
			Kinesin light chain 2	Klc2	0.00268469	1779	0.00308065	1707
			Ubiquitin carboxyl-terminal hydrolase 7	Usp7	0.00268299	1780	0.00277003
			Ubiquitin-conjugating enzyme E2 R2	Ube2r2	0.0026811	1781	0.00263967
			Fragile X mental retardation syndrome-related protein 2	Fxr2	0.00267249	1782	0.00282281	1798
			Inter-alpha-trypsin inhibitor heavy chain H5	Itih5	0.00267154	1783	0.00282687	1797
			Glutathione hydrolase 5 proenzyme	Ggt5	0.002669	1784	0.00281741	1801
			Musculoskeletal embryonic nuclear protein 1	Mustn1	0.00266868	1785	0.00317016	1679
			Plasma protease C1 inhibitor	Serping1	0.00266523	1786	0.00276176
			Inactive phospholipase C-like protein 2	Plcl2	0.0026632	1787	0.00255769
			Cystatin-C	Cst3	0.00265686	1788	0.00480448	1292
			Lipoprotein lipase	Lpl	0.00265112	1789	0.00284178	1793
			Interleukin enhancer-binding factor 2	Ilf2	0.00264701	1790	0.00290954	1771
			Transforming growth factor-beta-induced protein ig-h3	Tgfbi	0.00264619	1791	0.00266714
			Nardilysin	Nrdc	0.00264122	1792	0.00299107	1738
			ATP-binding cassette sub-family F member 1	Abcf1	0.00264083	1793	0.00273283
			Clathrin light chain A	Clta	0.00263783	1794	0.00308314	1706
			Magnesium-dependent phosphatase 1	Mdp1	0.00263613	1795	0.00293873	1755
			Synaptojanin-2-binding protein	Synj2bp	0.00263436	1796	0.00259641
			Seminal vesicle secretory protein 4	Svs4	0.00263367	1797	0.00176312
			Mitochondrial carrier homolog 1	Mtch1	0.00262622	1798	0.00248086
			UBX domain-containing protein 1	Ubxn1	0.002626	1799	0.00318126	1674
			DNA topoisomerase 2-beta	Top2b	0.00262565	1800	0.00293572	1761
			Acetyl-coenzyme A synthetase, cytoplasmic	Acss2	0.00262468	1801	0.00337636	1613
			Eukaryotic initiation factor 4A-III	Eif4a3	0.00262363	1802	0.00283853	1795
			cGMP-dependent protein kinase 1	Prkg1	0.00262278	1803	0.00531446	1202
			Dynactin subunit 4	Dctn4	0.00261977	1804	0.00300188	1734
			Sialidase-2	Neu2	0.00261857	1805	0.00253049
			Dimethylaniline monooxygenase [N-oxide-forming] 1	Fmo1	0.00261703	1806	0.00278351
			Protein LZIC	Lzic	0.00261286	1807	0.00245392
			Sideroflexin-3	Sfxn3	0.00260328	1808	0.00321175	1662
			Alpha-amylase 1	Amy1	0.00260239	1809	0.00220743
			Ubiquitin thioesterase otulin	Otulin	0.00260029	1810	0.00310922	1700
			ATP synthase subunit a	Mtatp6	0.00259924	1811	0.00253875
			ER membrane protein complex subunit 7	Emc7	0.00259647	1812	0.00252973
			NADH dehydrogenase [ubiquinone] 1 alpha subcomplex assembly factor 2	Ndufaf2	0.0025922	1813	0.00291499	1766
			Ankyrin-2	Ank2	0.00258971	1814	0.00255251
			Cytoskeleton-associated protein 5	Ckap5	0.00258897	1815	0.00298615	1741
			Sorting nexin-1	Snx1	0.00258705	1816	0.00278266
			Electron transfer flavoprotein regulatory factor 1	Etfrf1	0.00258603	1817	0.0028985	1775
			Alpha-1,3/1,6-mannosyltransferase ALG2	Alg2	0.00258419	1818	0.00284921	1790
			Hormone-sensitive lipase	Lipe	0.00258368	1819	0.00284739	1792
			14-3-3 protein theta	Ywhaq	0.00258196	1820	0.00273368
			UDP-N-acetylhexosamine pyrophosphorylase	Uap1	0.00257937	1821	0.00299408	1737
			Mitofusin-2	Mfn2	0.00257478	1822	0.00234771
			Prolactin regulatory element-binding protein	Preb	0.00257332	1823	0.00313958	1695
			Haloacid dehalogenase-like hydrolase domain-containing 5	Hdhd5	0.00257243	1824	0.0025926
			1,2-dihydroxy-3-keto-5-methylthiopentene dioxygenase	Adi1	0.00257163	1825	0.00187903
			UMP-CMP kinase	Cmpk1	0.0025619	1826	0.00269368
			Surfeit locus protein 4	Surf4	0.00255966	1827	0.00413213	1431
			Reticulon-4-interacting protein 1, mitochondrial	Rtn4ip1	0.00255771	1828	0.00250345
			Heparin cofactor 2	Serpind1	0.00255307	1829	0.00265106
			Toll-interacting protein	Tollip	0.00254981	1830	0.00267181
			Guanine nucleotide-binding protein subunit alpha-11	Gna11	0.0025477	1831	0.00264856
			Tubulin--tyrosine ligase-like protein 12	Ttll12	0.00254741	1832	0.00256643
			Phospholipid-transporting ATPase IA	Atp8a1	0.00254008	1833	0.00360869	1555
			Proteasome subunit beta type-2	Psmb2	0.00253434	1834	0.00271068
			Enolase-phosphatase E1	Enoph1	0.00253375	1835	0.00205731
			BolA-like protein 3	Bola3	0.00253007	1836	0.00228677
			A disintegrin and metalloproteinase with thrombospondin motifs 1	Adamts1	0.00252451	1837	0.00477702	1297
			Sodium channel subunit beta-1	Scn1b	0.00252362	1838	0.00235091
			Diacylglycerol kinase zeta	Dgkz	0.00251978	1839	0.00271189
			Geranylgeranyl pyrophosphate synthase	Ggps1	0.0025182	1840	0.00302913	1723
			Fatty acid-binding protein, liver	Fabp1	0.00251177	1841	0.000980248
			Thiosulfate sulfurtransferase	Tst	0.00251007	1842	0.00268551
			Myristoylated alanine-rich C-kinase substrate	Marcks	0.00250876	1843	0.00254963
			UBX domain-containing protein 6	Ubxn6	0.00250679	1844	0.0025057
			Protein DEK	Dek	0.00250673	1845	0.00273813
			Dual specificity phosphatase 29	Dusp29	0.00250528	1846	0.0024591
			DDB1- and CUL4-associated factor 8	Dcaf8	0.00250258	1847	0.00297989	1745
			AP-1 complex subunit mu-1	Ap1m1	0.00250084	1848	0.0029369	1759
			E3 ubiquitin-protein ligase RNF114	Rnf114	0.00249984	1849	0.00260471
			Keratin, type I cytoskeletal 16	Krt16	0.00249548	1850	0.00110229
			Myeloid-derived growth factor	Mydgf	0.00249449	1851	0.00311889	1698
			ADP-ribosylation factor GTPase-activating protein 1	Arfgap1	0.00249431	1852	0.00273285
			Replication protein A 70 kDa DNA-binding subunit	Rpa1	0.00249037	1853	0.00264691
			4-trimethylaminobutyraldehyde dehydrogenase	Aldh9a1	0.00248844	1854	0.00268756
			Guanine nucleotide-binding protein G(I)/G(S)/G(T) subunit beta-1	Gnb1	0.00248579	1855	0.00262721
			Immunity-related GTPase family M protein 1	Irgm1	0.00248448	1856	0.00266366
			Protein Hook homolog 2	Hook2	0.00248104	1857	0.002016
			Complement C4-B	C4b	0.00247801	1858	0.00252516
			Cystatin-B	Cstb	0.002478	1859	0.00291083	1769
			Ethylmalonyl-CoA decarboxylase	Echdc1	0.00247563	1860	0.00261741
			Tubulin-specific chaperone D	Tbcd	0.00246665	1861	0.00432225	1382
			Melanoma inhibitory activity protein 2	Mia2	0.00246125	1862	0.00268904
			Mammalian ependymin-related protein 1	Epdr1	0.00246064	1863	0.00259838
			RNA-binding protein Raly	Raly	0.00246059	1864	0.00259402
			Plasma kallikrein	Klkb1	0.00245825	1865	0.00258156
			ATP synthase mitochondrial F1 complex assembly factor 1	Atpaf1	0.00245732	1866	0.00229984
			Ig kappa chain V-V region HP R16.7		0.0024538	1867	0.00363887	1549
			Tetraspanin-8	Tspan8	0.00245185	1868	0.00300653	1733
			Copper transport protein ATOX1	Atox1	0.0024503	1869	0.00202779
			Protein S100-A13	S100a13	0.00244857	1870	0.00371035	1536
			Acetyl-CoA acetyltransferase, cytosolic	Acat2	0.00244677	1871	0.00231285
			Motile sperm domain-containing protein 1	Mospd1	0.00244528	1872	0.00351822	1583
			Vesicle-trafficking protein SEC22b	Sec22b	0.00244056	1873	0.00311853	1699
			C2 domain-containing protein 2	C2cd2	0.00244022	1874	0.00222129
			Sorting nexin-3	Snx3	0.00243931	1875	0.00259133
			Steryl-sulfatase	Sts	0.00243885	1876	0.00286976	1783
			Succinate-semialdehyde dehydrogenase, mitochondrial	Aldh5a1	0.00243781	1877	0.00246545
			Ran GTPase-activating protein 1	Rangap1	0.00243629	1878	0.00268104
			ATP-binding cassette sub-family D member 3	Abcd3	0.00243208	1879	0.00288942	1777
			Copine-1	Cpne1	0.00243135	1880	0.00254071
			Protein FAM210A	Fam210a	0.00242733	1881	0.00217394
			Transport and Golgi organization 2 homolog	Tango2	0.00242707	1882	0.00250097
			Methylmalonyl-CoA epimerase, mitochondrial	Mcee	0.00242585	1883	0.00231625
			Steroid receptor RNA activator 1	Sra1	0.00242436	1884	0.00222047
			C-type lectin domain family 11 member A	Clec11a	0.00242278	1885	0.00222198
			Glutamyl-tRNA(Gln) amidotransferase subunit B, mitochondrial	Gatb	0.0024153	1886	0.0021596
			1-acyl-sn-glycerol-3-phosphate acyltransferase alpha	Agpat1	0.0024144	1887	0.00248054
			Hydroxyacid-oxoacid transhydrogenase, mitochondrial	Adhfe1	0.00241271	1888	0.00273688
			Polyadenylate-binding protein-interacting protein 1	Paip1	0.00241192	1889	0.00268733
			AP-1 complex subunit gamma-1	Ap1g1	0.00241044	1890	0.00291009	1770
			Heterogeneous nuclear ribonucleoprotein U-like protein 1	Hnrnpul1	0.00240909	1891	0.00263462
			Chloride intracellular channel protein 4	Clic4	0.00240489	1892	0.00318546	1671
			Transmembrane emp24 domain-containing protein 2	Tmed2	0.00240477	1893	0.00246835
			Septin-8	Septin8	0.00240121	1894	0.00247565
			Exosome complex exonuclease RRP44	Dis3	0.0023993	1895	0.00188416
			Ataxin-2	Atxn2	0.00239878	1896	0.00241273
			Ubiquitin-conjugating enzyme E2 variant 1	Ube2v1	0.0023961	1897	0.00253494
			Crk-like protein	Crkl	0.00239009	1898	0.00293736	1758
			Sorbitol dehydrogenase	Sord	0.00238868	1899	0.00197136
			Leucine-rich repeat-containing protein 57	Lrrc57	0.00238514	1900	0.00261326
			Histone H2A.Z	H2az1	0.00238371	1901	0.00237711
			ATP synthase membrane subunit K, mitochondrial	Atp5mk	0.00238361	1902	0.00261491
			Ras-related protein Rab-8B	Rab8b	0.0023692	1903	0.00237406
			60S ribosomal protein L11	Rpl11	0.00236871	1904	0.0026432
			Coiled-coil domain-containing protein 6	Ccdc6	0.00236704	1905	0.00203716
			Thioredoxin domain-containing protein 17	Txndc17	0.00236674	1906	0.00253059
			Heat shock-related 70 kDa protein 2	Hspa2	0.00236409	1907	0.00265041
			Golgin subfamily A member 4	Golga4	0.00236304	1908	0.0027961
			Gamma-sarcoglycan	Sgcg	0.00236146	1909	0.00254106
			Septin-9	Septin9	0.00235924	1910	0.00224601
			28S ribosomal protein S29, mitochondrial	Dap3	0.00235863	1911	0.00227486
			Trafficking protein particle complex subunit 3	Trappc3	0.00235251	1912	0.00242945
			28S ribosomal protein S30, mitochondrial	Mrps30	0.00235148	1913	0.00229446
			Protein mono-ADP-ribosyltransferase PARP3	Parp3	0.00235029	1914	0.0024825
			Probable leucine--tRNA ligase, mitochondrial	Lars2	0.00234744	1915	0.00219636
			Serine/arginine-rich splicing factor 7	Srsf7	0.00234564	1916	0.00271911
			Transmembrane protein 65	Tmem65	0.00234236	1917	0.00229652
			Mothers against decapentaplegic homolog 4	Smad4	0.00234007	1918	0.00226073
			Transportin-1	Tnpo1	0.00233962	1919	0.00265637
			Sulfotransferase 1A1	Sult1a1	0.00233952	1920	0.00237769
			Coiled-coil domain-containing protein 90B, mitochondrial	Ccdc90b	0.00233933	1921	0.00271504
			Sodium/potassium-transporting ATPase subunit beta-2	Atp1b2	0.00233803	1922	0.00238589
			Coiled-coil domain-containing protein 134	Ccdc134	0.00233783	1923	0.00410678	1437
			Tensin-2	Tns2	0.00233627	1924	0.00227328
			SRA stem-loop-interacting RNA-binding protein, mitochondrial	Slirp	0.00233622	1925	0.00200447
			Peptidyl-prolyl cis-trans isomerase NIMA-interacting 4	Pin4	0.00233521	1926	0.0024225
			Cytoplasmic dynein 1 light intermediate chain 2	Dync1li2	0.00233487	1927	0.00299615	1736
			ATP-dependent RNA helicase DDX3X	Ddx3x	0.00233466	1928	0.00270982
			Plakophilin-1	Pkp1	0.00233305	1929	0.00114713
			Ribonucleoside-diphosphate reductase large subunit	Rrm1	0.00233064	1930	0.00279466
			SUMO-activating enzyme subunit 1	Sae1	0.00232911	1931	0.00246709
			Histone H1.4	H1-4	0.00232523	1932	0.00240821
			4F2 cell-surface antigen heavy chain	Slc3a2	0.00232499	1933	0.00247595
			Structural maintenance of chromosomes protein 1A	Smc1a	0.00232354	1934	0.00263635
			Clathrin interactor 1	Clint1	0.00232102	1935	0.00238399
			Insulin-like growth factor-binding protein 5	Igfbp5	0.00231928	1936	0.00291594	1765
			PCI domain-containing protein 2	Pcid2	0.00231718	1937	0.00236196
			Constitutive coactivator of PPAR-gamma-like protein 1	FAM120A	0.0023138	1938	0.00264086
			Protein MIX23	Mix23	0.00231332	1939	0.00255682
			Glycosylphosphatidylinositol anchor attachment 1 protein	Gpaa1	0.00231291	1940	0.00264588
			Vacuolar protein sorting-associated protein VTA1 homolog	Vta1	0.00230988	1941	0.00245477
			Peptide-N(4)-(N-acetyl-beta-glucosaminyl)asparagine amidase	Ngly1	0.00230803	1942	0.00253854
			Tight junction protein ZO-1	Tjp1	0.0023034	1943	0.00244856
			Mitochondrial import inner membrane translocase subunit TIM14	Dnajc19	0.00230173	1944	0.00231977
			Developmentally-regulated GTP-binding protein 2	Drg2	0.00230096	1945	0.00246363
			39S ribosomal protein L45, mitochondrial	Mrpl45	0.0022989	1946	0.00247537
			Tetratricopeptide repeat protein 38	Ttc38	0.00228977	1947	0.00266822
			AH receptor-interacting protein	Aip	0.00228613	1948	0.00250625
			39S ribosomal protein L9, mitochondrial	Mrpl9	0.0022842	1949	0.00262661
			ATP-dependent Clp protease ATP-binding subunit clpX-like, mitochondrial	Clpx	0.0022839	1950	0.00245979
			NADH dehydrogenase [ubiquinone] 1 beta subcomplex subunit 1	Ndufb1	0.002283	1951	0.00181933
			Cysteine-rich protein 2	Crip2	0.00228175	1952	0.0023691
			Alpha-adducin	Add1	0.00227664	1953	0.0023171
			Armadillo repeat-containing protein 6	Armc6	0.00227264	1954	0.00205505
			Spermine oxidase	Smox	0.00226789	1955	0.00121697
			A-kinase anchor protein 2	Akap2	0.00226691	1956	0.00244448
			Spectrin alpha chain, erythrocytic 1	Spta1	0.00226668	1957	0.0022739
			28S ribosomal protein S28, mitochondrial	Mrps28	0.00226528	1958	0.00215557
			Peptidyl-prolyl cis-trans isomerase-like 1	Ppil1	0.00226337	1959	0.00218634
			Glutamyl aminopeptidase	Enpep	0.0022627	1960	0.00237339
			SUN domain-containing protein 1	Sun1	0.00225724	1961	0.00246699
			Splicing factor 3B subunit 3	Sf3b3	0.00225682	1962	0.00255406
			Mast cell carboxypeptidase A	Cpa3	0.00225479	1963	0.00203691
			Transformer-2 protein homolog beta	Tra2b	0.00225333	1964	0.00238341
			F-actin-capping protein subunit alpha-1	Capza1	0.00224358	1965	0.00216126
			Ras-related GTP-binding protein A	Rraga	0.00224293	1966	0.00227598
			Peptidyl-prolyl cis-trans isomerase FKBP9	Fkbp9	0.00223728	1967	0.00245887
			28S ribosomal protein S5, mitochondrial	Mrps5	0.00223234	1968	0.00220212
			Microsomal glutathione S-transferase 3	Mgst3	0.00222834	1969	0.00196943
[truncated: 3,237 more rows]

## Sheet: Fig 2
Figure 2. Gadd45a expression in skeletal muscle reduces skeletal muscle mass and skeletal muscle function.
	A-B) Grip strength in 15-month-old male (A) and 17-month-old female (B) littermate control and Gadd45a mTg mice.
			Male - Grip strength				Female - Grip strength
			Control	mTg			Control	mTg
			159.6	136.4			151.6	112.6
			156.2	135.6			168.4	105.6
			125.2	169.6			117.4	145.2
			138.8	154.8			139.8	133.6
			159.4	130.2			124.4	139.2
			143.4	116.6			137.4	118
			143.6	150			139.6	116.6
			146.6	133.6			146.2	128.6
			170.6	108.2			126.2
			151.4	140.4
			143.4	153.6
			157.8	148
			154.4	120.6
			157.8	144.8
				142.2
	C-D) Wet weights of bilateral quadriceps (Quad.), gastrocnemius (Gastroc.), triceps brachii (Triceps), tibialis anterior (TA), and soleus muscles in 15-month-old male (C) and 17-month-old female (D) littermate control and Gadd45a mTg mice.
			Males											Females
			Quadriceps femoris		Gastrocnemius		Triceps Brachii		TA		Soleus			Quadriceps femoris		Gastrocnemius		Triceps Brachii		TA		Soleus
			Control	mTg	Control	mTg	Control	mTg	Control	mTg	Control	mTg		Control	mTg	Control	mTg	Control	mTg	Control	mTg	Control	mTg
			374	352	323	271	213	220	121	114	17	21		321	282	253	222	214	189	96	88	17	17
			401	370	325	282	233	222	133	123	20	23		304	263	256	202	209	178	101	82	14	15
			360	340	318	264	230	223	124	110	18	21		318	295	248	213	196	201	94	93	17	16
			364	323	307	278	237	216	134	121	25	20		325	269	257	218	198	185	104	90	15	16
			338	323	286	287	220	214	114	116	18	18		319	279	251	207	194	177	91	92	14	17
			392	311	331	248	231	193	128	103	22	15		310	273	249	204	204	189	92	88	14	14
			400	372	303	295	226	223	122	128	18	23		362	251	264	190	218	169	101	73	14	10
			368	389	302	258	234	235	127	119	17	16		321	268	253	205	212	191	100	89	14	14
			364	312	303	258	231	213	116	104	17	17		339		246		191		95		13
			368	353	293	283	230	235	130	124	17	20
			380	356	302	276	243	227	120	122	15	27
			392	343	324	257	237	229	132	115	19	22
			380	339	319	286	243	232	126	118	20	25
	E) Maximal treadmill running distance in 15-month-old male littermate control and Gadd45a mTg mice.
					Control	mTg
					402.8	212.7
					218.7	123.6
					324	233.9
					471.8	234
					279.8	243.7
					307.1	224.8
					164.3	342.1
					244	249.1
					429.2	264
					163.1	225.4
					276.7	190.8
					332.2	71.7
					412.3	127.4
					426.8	303.7
						300.9
	F) Ex vivo specific force in the extensor digitorum longus muscles of 15-month-old male littermate control and Gadd45a mTg mice.
					Control	mTg
					82.37	62.97
					107.4	98.47
					121.99	36.8
					94.87	37.86
					140.11	114.8
					78.32	47.31

## Sheet: Fig 3
Figure 3. Chronic expression of Gadd45a in skeletal muscle induces atrophy of large glycolytic MyHC-2B-positive muscle fibers and increases the size and relative amount of small MyHC-2A-positive muscle fibers.
	B-D) Representative images (B), relative amounts of muscle fibers expressing MyHC-2B or MyHC-2A (C), and average minimal Feret diameters of muscle fibers expressing MyHC-2B or MyHC-2A (D) in the quadriceps.
			C)	Percent of fibers					D)	Muscle Fiber Size (µm)
				MyHC-2B		MyHC-2A				MyHC-2B		MyHC-2A
				Control	mTg	Control	mTg			Control	mTg	Control	mTg
				84.72	69.24	8.37	12.41			50.62	49.25	27.4	32
				78.71	68.99	8.59	11.85			48.95	48.14	27.8	31.2
				69.2	57.36	9	18.2			54.91	46.49	28.2	25.2
				67.86	61.3	12.76	15.76			52.58	48.36	27.7	29.5
				77.14	58.82	8.11	21.26			50.99	50.64	26	32
					61.92		12.53				49.19		31.9
					72.54		8				46.16		30.7
	(E-G) Representative images (E), relative amounts of muscle fibers expressing MyHC-2B or MyHC-2A (F), and average minimal Feret diameters of muscle fibers expressing MyHC-2B or MyHC-2A (G) in the tibialis anterior.
			F)	Percent of fibers					G)	Muscle Fiber Size (µm)
				MyHC-2B		MyHC-2A				MyHC-2B		MyHC-2A
				Control	mTg	Control	mTg			Control	mTg	Control	mTg
				70.3	53.7	10.05	14.94			44.78	42.94	28.08	31.9
				60.5	60.8	7.03	15.18			47.91	44.09	31.09	31.9
				66.3	58.6	9.5	12.48			49.54	45.27	32.21	31.98
				66.7	59	9.68	10.69			45.37	45.02	30.5	34.13
				64.5	55.6	8.04	14.34			48.8	43.96	29.32	31.34
				68.3	50.3	6.67	17.46			47.44	43.9	27.28	31.82
				54.5	55	7.94	12.9			49.74	45.66	29.81	34.29
				66.3	41.7	7.34	21.69			44.67	48.77	27.3	38.05
				69.9	59.8	8.9	13.49			44.89	44.88	28.26	31.03
					50.6		17.2				46.67		36.5
	(H-J) Soleus muscles. Representative images (H), relative amounts of muscle fibers expressing MyHC-slow or MyHC-2A (I), and average minimal Feret diameters of muscle fibers expressing MyHC-slow or MyHC-2A (J).
			I)	Percent of fibers					J)	Muscle Fiber Size (µm)
				MyHC-slow		MyHC-2A				MyHC-slow		MyHC-2A
				Control	mTg	Control	mTg			Control	mTg	Control	mTg
				25.14	16.59	58.59	50.22			39.93	38.85	38.92	40.67
				23.77	32.75	60.92	42.02			40.25	40.64	36.61	42.35
				25.98	16.86	51.01	62.47			39.28	38.98	38.77	40.51
				18.82	21.29	65.41	73.16			37.13	39.1	35.87	40.25
				23.07	26.59	55.13	60.91			41.36	42.96	37.86	41.55
				31.99	26.36	48.73	39.37			37.37	40.88	38.36	43.28

## Sheet: Fig 4
Figure 4. Acute expression of Gadd45a in skeletal muscle induces atrophy of large, glycolytic muscle fibers and increases the size and relative amount of small MyHC-2A-positive muscle fibers.
	Tibialis anterior (TA) muscles of 8-week-old male C57BL/6 mice were transfected with plasmid DNA. One TA per mouse was transfected with 2.5 mg empty plasmid (Control), and the contralateral TA in each mouse was transfected with 2.5 mg plasmid encoding mouse Gadd45a. Seven days later, bilateral TAs were sectioned and subjected to immunofluorescence microscopy using antibodies targeting laminin, My…
	(A) Representative images of entire TA muscle. MyHC-2B staining is blue, and MyHC-2A staining is yellow.
		see figure
	(B) Relative amounts of muscle fibers expressing MyHC-2B or MyHC-2A.
				Percent of fibers
				MyHC-2B		MyHC-2A
				Control	Gadd45a OE	Control	Gadd45a OE
				51.22	50.91	19.37	25.52
				55.15	47.53	20.6	18.75
				57.48	43.03	11.85	14.23
				60.68	54.09	9.35	11.61
				41.84	40.82	16.32	19.87
				42.58	31.46	13.14	19.81
				49.01	36.28	14.46	19.52
	(C) Average minimal Feret diameters of muscle fibers expressing MyHC-2B or MyHC-2A.
				Muscle Fiber Size (µm)
				MyHC-2B		MyHC-2A
				Control	Gadd45a OE	Control	Gadd45a OE
				45.08	34.85	28.75	34.02
				43.49	40.9	29.46	30.63
				44.46	39.7	28.94	29.24
				45.68	42.45	27.15	28.27
				43.61	34.99	28.49	30.5
				44.34	37.8	29.15	29.66
				36.13	35.03	30.07	30.83
	(D) Higher magnification images showing laminin staining (white), MyHC-2B staining (blue), MyHC-2A staining (yellow), and fibers expressing both MyHC-2B and MyHC-2A (green).
		see figure
	(E) Relative amounts of muscle fibers expressing both MyHC-2B and MyHC-2A.
				Percent of fibers
				MyHC-2B-2A Hybrid
				Control	Gadd45a OE
				0.57	1.85
				0.19	2.27
				0.2	1.4
				0.41	0.57
				0.3	1.15
				0.5	0.69
				0.29	0.39
	(F) Average minimal Feret diameters of muscle fibers expressing both MyHC-2B and MyHC-2A.
				Muscle Fiber Size (µm)
				MyHC-2B-2A Hybrid
				Control	Gadd45a OE
				29.1	36.4
				25.2	34.4
				31.4	32.2
				28.3	38.8
				20.8	29.1
				27.7	27.9
				26.9	28.1

## Sheet: Fig 5
Figure 5. Gadd45a reduces levels of numerous proteins that are required for oxidative metabolism in skeletal muscle.
	Protein from quadriceps muscles of 15-month-old male littermate control and Gadd45a mTg mice was subjected to TMT labeling and mass spectrometry, followed by quantification of the relative abundance of 5,206 proteins. Data are from 5 muscles per genotype.
	(A) Volcano plot showing log2 fold changes of all identified proteins in Gadd45a mTg muscles relative to levels in control muscles vs. statistical significance of those changes. At FDR < 0.05, levels of 638 proteins were decreased in Gadd45a mTg muscles, and levels of 727 proteins were increased. Complete proteomic data are shown in Table S1.
		See Table S1
	(B) Fractional abundance of MyHC-2B, MyHC-2X, MyHC-2A, and MyHC-slow, calculated from data in Table S2. Each data point represents the value from one muscle, and bars indicate mean values. q-values were determined with multiple unpaired t-tests.
					Control-1	Control-2	Control-3	Control-4	Control-5	Gadd45a mTg -1	Gadd45a mTg -2	Gadd45a mTg -3	Gadd45a mTg -4	Gadd45a mTg -5
				MyHC-2B	0.818976	0.809841	0.842862	0.81017	0.846381	0.807347	0.755088	0.69302	0.771145	0.769156
				MyHC-2A	0.0714091	0.0738563	0.0609712	0.0785601	0.0595727	0.0733145	0.125678	0.142772	0.096884	0.101064
				MyHC-2X	0.105671	0.107995	0.0933186	0.104075	0.092219	0.116683	0.116073	0.152721	0.123977	0.124491
				MyHC-Slow	0.00394407	0.00830843	0.00284835	0.00719501	0.00182698	0.00265488	0.00316166	0.0114878	0.00799432	0.00528805
	(C) Enrichment plots of the five most significantly affected Reactome pathways, based on GSEA of the proteomic data. All five pathways were downregulated with FDR < 10-5. Complete GSEA results are shown in Table S3.
				Abbreviation	NAME	SIZE	ES	NES	NOM p-val	FDR q-val	FWER p-val
				TCA cycle	REACTOME_THE_CITRIC_ACID_TCA_CYCLE_AND_RESPIRATORY_ELECTRON_TRANSPORT	125	-0.686989	-7.37155	0	0	0
				ATP synthesis	REACTOME_RESPIRATORY_ELECTRON_TRANSPORT_ATP_SYNTHESIS_BY_CHEMIOSMOTIC_COUPLING_AND_HEAT_PRODUCTION_BY_UNCOUPLING_PROTEINS	87	-0.704319	-6.65221	0	0	0
				Repsiratory electron Transport	REACTOME_RESPIRATORY_ELECTRON_TRANSPORT	84	-0.707246	-6.45515	0	0	0
				Complex I Biogenesis	REACTOME_COMPLEX_I_BIOGENESIS	51	-0.799078	-6.00878	0	0	0
				Pyruvate Metabolism	REACTOME_PYRUVATE_METABOLISM_AND_CITRIC_ACID_TCA_CYCLE	38	-0.664791	-4.49414	0	0	0
	(D) Schematic illustrating detected proteins involved in the TCA cycle, and effect of Gadd45a on levels of those proteins. Gadd45a significantly decreased 20 of the 22 detected proteins (FDR < 0.05).
				Enzmye	Symbol	log2FC	adjusted_p_value
				Pyruvate dehydrogenase	Pdha1	-0.334443	1.01004e-09
				Pyruvate dehydrogenase	Pdha2	NA	NA
				Pyruvate dehydrogenase	Pdhb	-0.39507	1.01774e-20
				Pyruvate dehydrogenase	Dlat	-0.396921	6.92071e-05
				Pyruvate dehydrogenase	Pdhx	-0.349511	7.4805e-07
				Citrate Synthase	Cs	-0.231609	2.90373e-05
				Aconitase	Aco2	-0.33868	0.000598923
				isocitrate dehydrogenase	Idh2	0.104029	0.749798
				isocitrate dehydrogenase	Idh3a	-0.205892	0.000686109
				isocitrate dehydrogenase	Idh3b	-0.176261	9.57464e-07
				isocitrate dehydrogenase	Idh3g	-0.215215	1.59902e-06
				Alpha-ketoglutarate dehydrogenase (aslo called Oxoglutarate dehydrogenase complex OGDC)	Ogdh	-0.0891997	0.293814
				Alpha-ketoglutarate dehydrogenase (aslo called Oxoglutarate dehydrogenase complex OGDC)	Dld	-0.231025	0.00018088
				Alpha-ketoglutarate dehydrogenase (aslo called Oxoglutarate dehydrogenase complex OGDC)	Dlst	-0.239845	0.00309634
				Succinyl-Co Synthetase	Sucla2	-0.149344	4.1796e-07
				Succinyl-Co Synthetase	Suclg1	-0.223925	1.11543e-05
				Succinyl-Co Synthetase	Suclg2	-0.747302	3.85295e-10
				Succinate dehydrogenase	Sdha	-0.319761	8.03131e-05
				Succinate dehydrogenase	Sdhb	-0.311843	1.52019e-21
				Succinate dehydrogenase	Sdhc	-0.340385	0.0477217
				Succinate dehydrogenase	Sdhd	-0.523251	0.000206013
				Fumarase	Fh	-0.208626	0.0421255
				Malate Dehydrogenase	Mdh2	-0.428795	3.55528e-08
	(E) Schematic of mitochondrial electron transport chain complexes I, II, III and IV, with an underlying heat map showing detected proteins in those complexes, and the effect of Gadd45a on levels of those proteins. Asterisks indicate FDR < 0.05.
				See Table S1 for data

## Sheet: Fig 6
Figure 6. Gadd45a reduces oxidative capacity in glycolytic and oxidative skeletal muscle fibers.
	Quadriceps and tibialis anterior muscles from 15-month-old male littermate control and Gadd45a mTg mice were cryosectioned. Muscle cross-sections were stained for succinate dehydrogenase (SDH) activity and then labelled with antibodies targeting MyHC isoforms and laminin. Cross-sections were then imaged by brightfield and fluorescence microscopy to capture SDH activity and immunostaining, respect…
	(A) Quantification of MyHC expression vs. SDH activity in quadriceps. (B) Representative SDH and MyHC/laminin stains of quadriceps cross-sections from littermate control and Gadd45a mTg mice.
		SDH Stain (AU)
			All		MyHC-2A		MyHC-2X		MyHC-2B
			Control	mTg	Control	mTg	Control	mTg	Control	mTg
			29.3744	21.7521	87.0467	54.5106	57.8467	38.4889	15.8922	11.4236
			26.0363	22.9152	90.6225	49.4543	64.2875	35.137	14.9548	11.6516
			27.3758	24.2241	80.121	61.0538	52.5421	44.2648	12.8114	10.0538
	(C) Quantification of MyHC and laminin expression vs. SDH activity in tibialis anterior. (D) Representative SDH and and MyHC/laminin stains of tibialis anterior cross-sections from littermate control and Gadd45a mTg mice.
		SDH Stain (AU)
			All		MyHC-2A		MyHC-2X		MyHC-2B
			Control	mTg	Control	mTg	Control	mTg	Control	mTg
			39.72	33.34	74.82	57.53	62.28	48.77	23.47	18.32
			37.62	35.42	80.16	61.58	67.46	51.38	22.14	19.4
			40.73	34.14	78.88	65.3	63.14	50.29	23.91	17.53

## Sheet: Fig 7
Figure 7. Gadd45a reduces skeletal muscle oxidative capacity in a MEKK4-dependent manner.
	Tibialis anterior (TA) muscles of 8-week-old male C57BL/6 mice were transfected with plasmid DNA. (A-E) One TA per mouse was transfected with 2.5 mg empty pcDNA (Control), and the contralateral TA in each mouse was transfected with 2.5 mg pcDNA containing mouse Gadd45a cDNA.
	(A-C) Seven days post-transfection, mitochondria from bilateral TAs were isolated and used for quantification of mitochondrial protein (A), mitochondrial respiration normalized to the amount of skeletal muscle (B), and mitochondrial respiration normalized to the amount of mitochondrial protein (C).
		A)				B)	JO2 (pmol O2/s/mg tissue)														C)	JO2 (pmol O2/s/μg protein)
			Mitochondrial Protein Level					Empty Plasmid					Gadd45a Plasmid										Empty Plasmid					Gadd45a Plasmid
			Control Plasmid	Gadd45a Plasmid			State 2	18.8484	20.7163	16.4565	23.1004	18.5678	9.21089	11.7854	10.6845	12.5392	9.3434					State 2	1.99717	2.28494	2.5935	2.51359	2.53146	2.94338	3.36684	2.31585	2.45463	2.76699
			1.14051	0.378176			State 3 (CI+II)	123.705	148.344	108.017	154.46	123.694	29.8944	46.4006	63.341	82.4433	54.329					State 3 (CI+II)	13.1078	16.3618	17.0231	16.8071	16.864	9.55289	13.2557	13.7291	16.1388	16.0892
			1.09567	0.423019			State 3 (CII)	52.9591	60.2603	46.0169	65.4114	53.2338	18.2349	21.8711	28.8375	36.2008	24.862					State 3 (CII)	5.61153	6.6465	7.25212	7.11755	7.25768	5.82704	6.24812	6.25048	7.08652	7.36271
			0.766816	0.557549
			1.11061	0.617339
			0.886398	0.408072
	(D-E) Seven days post-transfection, bilateral TAs were sectioned and subjected to immunohistochemical analysis of SDH activity. (D) Quantification of total SDH activity in entire muscle cross-sections. (E) Representative images. nd * P < 0.05.
			SDH Stain (AU)
			Control Plasmid	Gadd45a Plasmid
			37.38	23.09
			40.18	35.68
			45.2	21.76
			32.75	20.02
			35.48	25.84
	(F-G) One TA per mouse was transfected with 2.5 mg Gadd45a plasmid + 10 mg non-targeting control RNAi plasmid (Control), and the contralateral TA in each mouse was transfected with 2.5 mg Gadd45a plasmid + 10 mg RNAi plasmid targeting MEKK4. Seven days later, bilateral TAs were sectioned and subjected to immunohistochemical analysis of SDH activity. (F) Quantification of total SDH activity in ent…
			SDH Stain (AU)
			Gadd45a + Ctrl RNAi	Gadd45a + MEKK4 RNAi
			12.69	26.8
			17.25	20.15
			9.04	25.34
			21.34	32.92
	(H-I) One TA per mouse was transfected with 7.5 mg empty pcDNA (Control), and the contralateral TA in each mouse was transfected with 7.5 mg plasmid encoding MEKK4ΔN. (H-I) Fourteen days post-transfection, bilateral TAs were sectioned and subjected to immunohistochemical analysis of SDH activity. (H) Quantification of total SDH activity in entire muscle cross-sections. (I) Representative images.
			SDH Stain (AU)
			pcDNA3.1	MEKK4ΔN
			25.82	11.52
			40.85	31.29
			45.25	37.83
			45.79	33.2

## Sheet: Fig 8
Figure 8. MEKK4 activity decreases MyHC-2B, increases oxidative MyHC’s, and decreases mitochondrial proteins.
	TA muscles of 8-week-old male C57BL/6 mice were transfected with plasmid DNA. One TA per mouse was transfected with 7.5 mg empty plasmid (Control), and the contralateral TA in each mouse was transfected with 7.5 mg plasmid encoding MEKK4ΔN. Seven days post-transfection, bilateral TAs were harvested, and TA protein was subjected to TMT-mass spectrometry, followed by quantification of the relative …
	A) Quantification of MEKK4 (MAP3K4) protein. Each data point represents the value from one muscle, and bars indicate mean values.
		MEKK4 protien (Relative Abundance)
		Ctrl	MEKK4
		0.9361	4.1424
		1.0323	2.6558
		0.9789	2.8335
		1.0528	1.5918
	B) Fractional abundance of MyHC-2B, MyHC-2X, MyHC-2A, and MyHC-slow, calculated from data in Table S6. Each data point represents the value from one muscle, and bars indicate mean values. q-values were determined with multiple unpaired t-tests.
			Control-1	Control-2	Control-3	Control-4	MEKK4 -1	MEKK4 -2	MEKK4 -3	MEKK4 -4
		MyHC-2B	0.836	0.8303	0.762	0.8375	0.7072	0.7013	0.6709	0.7449
		MyHC-2X	0.1431	0.1458	0.1988	0.1456	0.2447	0.2455	0.2593	0.2174
		MyHC-2A	0.0181	0.0214	0.0364	0.0143	0.044	0.0495	0.0658	0.0319
		MyHC-Slow	0.0028	0.0025	0.0028	0.0025	0.0041	0.0037	0.0041	0.0057
	C) Enrichment plots of Reactome pathways that were strongly repressed by MEKK4∆N, based on GSEA of the proteomic data. All five pathways were downregulated with FDR < 10-5. Complete GSEA results are shown in Table S7.
		Abbreviation	NAME	SIZE	ES	NES	NOM p-val	FDR q-val	FWER p-val
		TCA cycle	THE CITRIC ACID TCA CYCLE AND RESPIRATORY ELECTRON TRANSPORT	129	-0.642978	-6.6329	0	0	0
		ATP synthesis	RESPIRATORY ELECTRON TRANSPORT ATP SYNTHESIS BY CHEMIOSMOTIC COUPLING AND HEAT PRODUCTION BY UNCOUPLING PROTEINS	87	-0.654036	-5.90281	0	0	0
		Repsiratory electron Transport	RESPIRATORY ELECTRON TRANSPORT	83	-0.64991	-5.81908	0	0	0
		Complex I Biogenesis	COMPLEX I BIOGENESIS	50	-0.719647	-5.18414	0	0	0
		Pyruvate Metabolism	PYRUVATE METABOLISM AND CITRIC ACID TCA CYCLE	42	-0.654067	-4.4107	0	0	0
	D) Schematic illustrating detected proteins involved in the TCA cycle, and effect of MEKK4∆N on levels of those proteins. MEKK4∆N significantly decreased all of the detected proteins (FDR < 0.05).
		Enzmye	Symbol	Accession	Protein Name	log2FC	FDR
		Pyruvate dehydrogenase	Pdha1	P35486	Pyruvate dehydrogenase E1 component subunit alpha, somatic form, mitochondrial [OS=Mus musculus]	-1.03881	1.04785e-43
		Pyruvate dehydrogenase	Pdha2	P35487	Pyruvate dehydrogenase E1 component subunit alpha, testis-specific form, mitochondrial [OS=Mus musculus]	-1.07974	1.14764e-05
		Pyruvate dehydrogenase	Pdhb	Q9D051	Pyruvate dehydrogenase E1 component subunit beta, mitochondrial [OS=Mus musculus]	-1.25907	5.66144e-63
		Pyruvate dehydrogenase	Dlat	Q8BMF4	Dihydrolipoyllysine-residue acetyltransferase component of pyruvate dehydrogenase complex, mitochondrial [OS=Mus musculus]	-1.00574	8.02814e-25
		Pyruvate dehydrogenase	Pdhx	Q8BKZ9	Pyruvate dehydrogenase protein X component, mitochondrial [OS=Mus musculus]	-1.25566	1.94765e-35
		Citrate Synthase	Cs	Q9CZU6	Citrate synthase, mitochondrial [OS=Mus musculus]	-1.14942	9.49957e-72
		Aconitase	Aco2	Q99KI0	Aconitate hydratase, mitochondrial [OS=Mus musculus]	-1.11509	5.51002e-65
		isocitrate dehydrogenase	Idh2	P54071	Isocitrate dehydrogenase [NADP], mitochondrial [OS=Mus musculus]	-0.348836	6.9286e-10
		isocitrate dehydrogenase	Idh3a	Q9D6R2	Isocitrate dehydrogenase [NAD] subunit alpha, mitochondrial [OS=Mus musculus]	-1.05791	3.31952e-32
		isocitrate dehydrogenase	Idh3b	Q91VA7	Isocitrate dehydrogenase [NAD] subunit, mitochondrial [OS=Mus musculus]	-1.2591	6.69058e-37
		isocitrate dehydrogenase	Idh3g	P70404	Isocitrate dehydrogenase [NAD] subunit gamma 1, mitochondrial [OS=Mus musculus]	-1.31541	6.09969e-49
		Alpha-ketoglutarate dehydrogenase (aslo called Oxoglutarate dehydrogenase complex OGDC)	Ogdh	Q60597	2-oxoglutarate dehydrogenase, mitochondrial [OS=Mus musculus]	-1.03467	8.11245e-50
		Alpha-ketoglutarate dehydrogenase (aslo called Oxoglutarate dehydrogenase complex OGDC)	Dld	O08749	Dihydrolipoyl dehydrogenase, mitochondrial [OS=Mus musculus]	-0.957377	4.3611e-156
		Alpha-ketoglutarate dehydrogenase (aslo called Oxoglutarate dehydrogenase complex OGDC)	Dlst	Q9D2G2	Dihydrolipoyllysine-residue succinyltransferase component of 2-oxoglutarate dehydrogenase complex, mitochondrial [OS=Mus musculus]	-1.1284	1.14134e-40
		Succinate dehydrogenase	Sdha	Q8K2B3	Succinate dehydrogenase [ubiquinone] flavoprotein subunit, mitochondrial [OS=Mus musculus]	-0.842994	3.41561e-25
		Succinate dehydrogenase	Sdhb	Q9CQA3	Succinate dehydrogenase [ubiquinone] iron-sulfur subunit, mitochondrial [OS=Mus musculus]	-1.03534	1.44979e-31
		Succinate dehydrogenase	Sdhc	Q9CZB0	Succinate dehydrogenase cytochrome b560 subunit, mitochondrial [OS=Mus musculus]	-1.37241	3.50375e-60
		Succinate dehydrogenase	Sdhd	Q9CXV1	Succinate dehydrogenase [ubiquinone] cytochrome b small subunit, mitochondrial [OS=Mus musculus]	-1.22019	1.30535e-27
		Succinyl-Co Synthetase	Sucla2	Q9Z2I9	Succinate--CoA ligase [ADP-forming] subunit beta, mitochondrial [OS=Mus musculus]	-1.09247	6.11853e-68
		Succinyl-Co Synthetase	Suclg1	Q9WUM5	Succinate--CoA ligase [ADP/GDP-forming] subunit alpha, mitochondrial [OS=Mus musculus]	-1.11102	6.58794e-56
		Succinyl-Co Synthetase	Suclg2	Q9Z2I8	Succinate--CoA ligase [GDP-forming] subunit beta, mitochondrial [OS=Mus musculus]	-0.883927	4.35486e-39
		Fumarase	Fh	P97807	Fumarate hydratase, mitochondrial [OS=Mus musculus]	-0.926818	2.08236e-57
		Malate Dehydrogenase	Mdh2	P08249	Malate dehydrogenase, mitochondrial [OS=Mus musculus]	-0.373721	8.66723e-06
	E) Schematic of mitochondrial electron transport chain complexes I, II, III and IV, with an underlying heat map showing detected proteins in those complexes, and the effect of MEKK4DN on levels of those proteins
		See Table S5 for data

## Sheet: Fig 9
Figure 9. Skeletal muscle Gadd45a expression is associated with muscle weakness in humans.
	(A-E) Human subjects who were 20- to 35-years-old (young) or 65- to 85-years-old (old) volunteered for a study in which Gadd45a mRNA levels in the vastus lateralis muscle were assessed by RNA sequencing and muscle function was assessed by measurement of maximal knee extensor strength and peak power. (A) Gadd45a mRNA levels. (B) Maximal leg strength, assessed via 1 repetition maximum (1RM) leg ext…
	(F-H) Human subjects aged 50- to 63-years-old volunteered for a study using a model of disuse muscle atrophy. In each subject, one leg was immobilized with a leg brace for 7 days, and the contralateral leg remained mobile and served as an intrasubject control. In both legs, maximal leg strength and Gadd45a mRNA in the vastus lateralis muscle were quantified at baseline (day 0, prior to unilateral…
	(A) Gadd45a mRNA levels.
		Gadd45a mRNA (RPKM)
		Young	Old
		4.36617	3.59093
		2.02335	4.77344
		2.64138	4.36086
		2.21432	5.5542
		2.28801	4.15377
		1.86059	3.693
		3.2524	4.44142
		2.3823	9.11714
		1.29194	2.50336
		1.89996	6.80618
		1.97832	5.86048
		1.44721	10.2737
		4.10621	4.77335
		2.79576	22.0548
		2.53131	5.53572
		1.83676	14.0247
		3.03782	3.33662
		2.87014	3.95605
		3.39038	3.29327
		3.00644	5.45208
		4.29244	14.8446
		6.13622	1.58091
		3.3437	4.86185
		1.54156	3.33656
		12.1555	2.45682
		3.48523	3.78091
		3.05998	2.14075
		1.59741	7.5618
		2.45412	4.76792
		3.3404	4.01149
			2.57549
			6.15374
			4.66066
			5.64872
			4.1437
			3.69127
			3.59665
			7.58376
			5.13087
			9.04734
			5.06795
			6.18795
			3.97582
			3.78877
			10.6796
			5.71479
			3.26759
			5.69049
			8.92544
			3.81814
	(B) Maximal leg strength.
		1 RM (lbs)
		Young	Old
		110	140
		110	100
		220	60
		120	95
		155	75
		100	120
		70	110
		140	165
		190	150
		140	60
		170	110
		140	65
		200	120
		240	120
		140	70
		110	75
		150	125
		185	135
		140	70
		120	110
		140	50
		105	215
		120	66
		75	125
		130	110
		200	140
		135	100
		150	65
		160	175
		140	70
			60
			115
			145
			70
			120
			150
			50
			70
			115
			130
			60
			55
			85
			70
			90
			75
			130
			100
			50
			45
	(C) Peak leg power production.
		Watts
		Young	Old
		359	285
		188	265
		544	100
		220	185
		413	102
		207	289
		192	241
		386	304
		529	304
		355	108
		405	242
		292	76
		460	150
		606	233
		250	126
		273	109
		547	359
		337	251
		322	180
		230	194
		349	83
		238	373
		241	127
		197	180
		378	243
		601	266
		284	253
		341	94
		348	348
		298	136
			101
			327
			280
			136
			226
			333
			123
			98
			205
			203
			89
			133
			120
			114
			143
			122
			267
			176
			101
			74
	(D) Correlation of Gadd45a mRNA levels to maximal leg strength in young and old subjects
		Group	Gadd45a mRNA	1RM
		Young-1	4.36617	110
		Young-2	2.02335	110
		Young-3	2.64138	220
		Young-4	2.21432	120
		Young-5	2.28801	155
		Young-6	1.86059	100
		Young-7	3.2524	70
		Young-8	2.3823	140
		Young-9	1.29194	190
		Young-10	1.89996	140
		Young-11	1.97832	170
		Young-12	1.44721	140
		Young-13	4.10621	200
		Young-14	2.79576	240
		Young-15	2.53131	140
		Young-16	1.83676	110
		Young-17	3.03782	150
		Young-18	2.87014	185
		Young-19	3.39038	140
		Young-20	3.00644	120
		Young-21	4.29244	140
		Young-22	6.13622	105
		Young-23	3.3437	120
		Young-24	1.54156	75
		Young-25	12.1555	130
		Young-26	3.48523	200
		Young-27	3.05998	135
		Young-28	1.59741	150
		Young-29	2.45412	160
		Young-30	3.3404	140
		Old-1	3.59093	140
		Old-2	4.77344	100
		Old-3	4.36086	60
		Old-4	5.5542	95
		Old-5	4.15377	75
		Old-6	3.693	120
		Old-7	4.44142	110
		Old-8	9.11714	165
		Old-9	2.50336	150
		Old-10	6.80618	60
		Old-11	5.86048	110
		Old-12	10.2737	65
		Old-13	4.77335	120
		Old-14	22.0548	120
		Old-15	5.53572	70
		Old-16	14.0247	75
		Old-17	3.33662	125
		Old-18	3.95605	135
		Old-19	3.29327	70
		Old-20	5.45208	110
		Old-21	14.8446	50
		Old-22	1.58091	215
		Old-23	4.86185	66
		Old-24	3.33656	125
		Old-25	2.45682	110
		Old-26	3.78091	140
		Old-27	2.14075	100
		Old-28	7.5618	65
		Old-29	4.76792	175
		Old-30	4.01149	70
		Old-31	2.57549	60
		Old-32	6.15374	115
		Old-33	4.66066	145
		Old-34	5.64872	70
		Old-35	4.1437	120
		Old-36	3.69127	150
		Old-37	3.59665	50
		Old-38	7.58376	70
		Old-39	5.13087	115
		Old-40	9.04734	130
		Old-41	5.06795	60
		Old-42	6.18795	55
		Old-43	3.97582	85
		Old-44	3.78877	70
		Old-45	10.6796	90
		Old-46	5.71479	75
		Old-47	3.26759	130
		Old-48	5.69049	100
		Old-49	8.92544	50
		Old-50	3.81814	45
	(E) Correlation of Gadd45a mRNA levels to peak leg power in young and old subjects
		Group	Gadd45a mRNA	Watts
		Young-1	4.36617	359
		Young-2	2.02335	188
		Young-3	2.64138	544
		Young-4	2.21432	220
		Young-5	2.28801	413
		Young-6	1.86059	207
		Young-7	3.2524	192
		Young-8	2.3823	386
		Young-9	1.29194	529
		Young-10	1.89996	355
		Young-11	1.97832	405
		Young-12	1.44721	292
		Young-13	4.10621	460
		Young-14	2.79576	606
		Young-15	2.53131	250
		Young-16	1.83676	273
		Young-17	3.03782	547
		Young-18	2.87014	337
		Young-19	3.39038	322
		Young-20	3.00644	230
		Young-21	4.29244	349
		Young-22	6.13622	238
		Young-23	3.3437	241
		Young-24	1.54156	197
		Young-25	12.1555	378
		Young-26	3.48523	601
		Young-27	3.05998	284
		Young-28	1.59741	341
		Young-29	2.45412	348
		Young-30	3.3404	298
		Old-1	3.59093	285
		Old-2	4.77344	265
		Old-3	4.36086	100
		Old-4	5.5542	185
		Old-5	4.15377	102
		Old-6	3.693	289
		Old-7	4.44142	241
		Old-8	9.11714	304
		Old-9	2.50336	304
		Old-10	6.80618	108
		Old-11	5.86048	242
		Old-12	10.2737	76
		Old-13	4.77335	150
		Old-14	22.0548	233
		Old-15	5.53572	126
		Old-16	14.0247	109
		Old-17	3.33662	359
		Old-18	3.95605	251
		Old-19	3.29327	180
		Old-20	5.45208	194
		Old-21	14.8446	83
		Old-22	1.58091	373
		Old-23	4.86185	127
		Old-24	3.33656	180
		Old-25	2.45682	243
		Old-26	3.78091	266
		Old-27	2.14075	253
		Old-28	7.5618	94
		Old-29	4.76792	348
		Old-30	4.01149	136
		Old-31	2.57549	101
		Old-32	6.15374	327
		Old-33	4.66066	280
		Old-34	5.64872	136
		Old-35	4.1437	226
		Old-36	3.69127	333
		Old-37	3.59665	123
		Old-38	7.58376	98
		Old-39	5.13087	205
		Old-40	9.04734	203
		Old-41	5.06795	89
		Old-42	6.18795	133
		Old-43	3.97582	120
		Old-44	3.78877	114
		Old-45	10.6796	143
		Old-46	5.71479	122
		Old-47	3.26759	267
		Old-48	5.69049	176
		Old-49	8.92544	101
		Old-50	3.81814	74
	(F) Fold change in Gadd45a mRNA levels
		Group	Mobile (Day 7 / Day 0)	Immobile (Day 7 / Day 0)
		Female-1	0.997869	3.6272
		Female-2	2.61626	1.9526
		Female-3	0.993572	1.32506
		Female-4	1.50132	1.18379
		Female-5	1.02028	6.39494
		Male-1	1.02339	2.42117
		Male-2	0.434215	3.15242
		Male-3	0.357998	4.32475
	(G) Fold change in maximal leg strength
		Group	Mobile (Day 7 / Day 0)	Immobile (Day 7 / Day 0)
		Female-1	0.884746	0.634328
		Female-2	0.926431	0.565495
		Female-3	1.05446	1
		Female-4	0.888889	0.915625
		Female-5	0.972644	0.826797
		Male-1	1.07516	0.905325
		Male-2	1	0.932203
		Male-3	0.89752	0.567388
	(H) Correlation of Gadd45a mRNA to maximal leg strength.
		Group	Fold Change Gadd45a mRNA (Day 7 / Day 0)	Fold Change Strength (Day 7 / Day 0)
		Mobile Female-1	1	0.88
		Mobile Female-2	2.62	0.93
		Mobile Female-3	0.99	1.05
		Mobile Female-4	1.5	0.89
		Mobile Female-5	1.02	0.97
		Mobile Male-1	1.02	1.08
		Mobile Male-2	0.43	1
		Mobile Male-3	0.36	0.9
		Immobile Female-1	3.63	0.63
		Immobile Female-2	1.95	0.57
		Immobile Female-3	1.33	1
		Immobile Female-4	1.18	0.92
		Immobile Female-5	6.39	0.83
		Immobile Male-1	2.42	0.91
		Immobile Male-2	3.15	0.93
		Immobile Male-3	4.32	0.57

## Sheet: Fig 10
Figure 10. Schematic illustrating biochemical mechanisms upstream and downstream of Gadd45a in skeletal muscle fibers and their cellular and phenotypic effects.

[truncated: 9 more sheets: Fig S1, Fig S2, Fig S3, Fig S4, Fig S5, Fig S6, Fig S7, Fig S8, Fig S9]
